# Supplementary material for: Metabolic heterogeneity in clear cell renal cell carcinoma revealed by single-cell RNA sequencing and spatial transcriptomics
Source: J Transl Med. 2024 Feb 27;22:210. doi: 10.1186/s12967-024-04848-x (PMC10900752; doi:10.1186/s12967-024-04848-x)
Supplement: Supplementary file 8 — Additional file 8. Table S1. Sample details extracted from the integrated single-cell databases utilized in the study. [file 12967_2024_4848_MOESM8_ESM.xlsx]

## Sheet: sample_infor
Sample	Group	Type	Patient	Datasets	Gender	Age	ISUP	Stage
GSM6112169_C1	None	Tumour	C1	Chow_J_et_al	Female	NA	NA	NA
GSM6112170_C23	None	Tumour	C23	Chow_J_et_al	Male	NA	NA	NA
GSM6112171_P6	15 Gy radiation dose	Tumour	P6	Chow_J_et_al	Female	NA	NA	NA
GSM6112172_P10	15 Gy radiation dose	Tumour	P10	Chow_J_et_al	Female	NA	NA	NA
GSM6112173_P14	15 Gy radiation dose	Tumour	P14	Chow_J_et_al	Male	NA	NA	NA
GSM6112174_P15	15 Gy radiation dose	Tumour	P15	Chow_J_et_al	Male	NA	NA	NA
GSM7028034_RCC1	None	Tumour	patient 1	Saout_JR_et_al	Male	51-60	NA	1a
GSM7028035_RCC2	None	Tumour	patient 2	Saout_JR_et_al	Male	71-80	NA	2b
GSM7028036_RCC3	None	Tumour	patient 3	Saout_JR_et_al	Male	61-70	NA	3a
GSM7028037_RCC4	None	Tumour	patient 4	Saout_JR_et_al	Female	61-70	NA	3a
GSM7028038_RCC4f	None	Tumour	patient 4	Saout_JR_et_al	Female	61-70	NA
GSM7028039_RCC5	None	Tumour	patient 5	Saout_JR_et_al	Female	61-70	NA	3a
GSM7028040_RCC5t	None	Thrombus	patient 5	Saout_JR_et_al	Female	61-70	NA
RCC81	None	Tumour	RCC81	Yu_Z_et_al	Female	51-60	2	1a
RCC84	None	Tumour	RCC84	Yu_Z_et_al	Male	61-70	2	1b
RCC86	None	Tumour	RCC86	Yu_Z_et_al	Male	21-30	1	1a
RCC87	None	Tumour	RCC87	Yu_Z_et_al	Male	51-60	3	2a
RCC94	None	Tumour	RCC94	Yu_Z_et_al	Male	31-40	2	1b
RCC96	None	Tumour	RCC96	Yu_Z_et_al	Male	41-50	2	1a
RCC99	None	Tumour	RCC99	Yu_Z_et_al	Male	51-60	1	2a
RCC100	None	Tumour	RCC100	Yu_Z_et_al	Male	21-30	2	1a
RCC101	None	Tumour	RCC101	Yu_Z_et_al	Male	31-40	1	1a
RCC103	None	Tumour	RCC103	Yu_Z_et_al	Male	51-60	2	1b
RCC104	None	Tumour	RCC104	Yu_Z_et_al	Male	51-60	3	1b
RCC106	None	Tumour	RCC106	Yu_Z_et_al	Male	51-60	2	1b
RCC112	None	Tumour	RCC112	Yu_Z_et_al	Male	51-60	2	1a
RCC113	None	Tumour	RCC113	Yu_Z_et_al	Male	41-50	1	1b
RCC114	None	Tumour	RCC114	Yu_Z_et_al	Female	51-60	2	1a
RCC115	None	Tumour	RCC115	Yu_Z_et_al	Male	61-70	2	1b
RCC116	None	Tumour	RCC116	Yu_Z_et_al	Male	41-50	2	1a
RCC119	None	Tumour	RCC119	Yu_Z_et_al	Male	51-60	2	1b
RCC120	None	Tumour	RCC120	Yu_Z_et_al	Male	51-60	2	1a
5739STDY7958805	a	Tumour	PD43824	Li_R_et_al	Male	41-50	2	1b
5739STDY7958806	c	Tumour	PD43824	Li_R_et_al	Male	41-50	2	1b
5739STDY7958808	d	Tumour	PD43824	Li_R_et_al	Male	41-50	2	1b
5739STDY7958809	e	Tumour	PD43824	Li_R_et_al	Male	41-50	2	1b
5739STDY7958811	None	Tumour-normal interface	PD43824	Li_R_et_al	Male	41-50	2	1b
5739STDY7958812	None	Normal	PD43824	Li_R_et_al	Male	41-50	2	1b
5739STDY7958793	a	Tumour	PD43948	Li_R_et_al	Female	71-80	4	3a
5739STDY7958795	None	Tumour-normal interface	PD43948	Li_R_et_al	Female	71-80	4	3a
5739STDY7958791	None	Adrenal metastasis	PD43948	Li_R_et_al	Female	71-80	4	3a
5739STDY7958794	None	Normal	PD43948	Li_R_et_al	Female	71-80	4	3a
5739STDY8351222	a	Tumour	PD44966	Li_R_et_al	Male	51-60	3	1a
5739STDY8351215	a	Tumour	PD44967	Li_R_et_al	Male	71-80	4	NA
5739STDY8351223	c	Tumour	PD44967	Li_R_et_al	Male	71-80	4	NA
5739STDY8351216	a	Tumour	PD45814	Li_R_et_al	Male	61-70	4	3a
5739STDY8351224	c	Tumour	PD45814	Li_R_et_al	Male	61-70	4	3a
5739STDY8351232	d	Tumour	PD45814	Li_R_et_al	Male	61-70	4	3a
5739STDY8351240	e	Tumour	PD45814	Li_R_et_al	Male	61-70	4	3a
5739STDY8351256	None	Tumour-normal interface	PD45814	Li_R_et_al	Male	61-70	4	3a
5739STDY8351264	None	Normal	PD45814	Li_R_et_al	Male	61-70	4	3a
5739STDY8351217	a	Tumour	PD45815	Li_R_et_al	Male	51-60	2	3a
5739STDY8351225	c	Tumour	PD45815	Li_R_et_al	Male	51-60	2	3a
5739STDY8351233	d	Tumour	PD45815	Li_R_et_al	Male	51-60	2	3a
5739STDY8351241	e	Tumour	PD45815	Li_R_et_al	Male	51-60	2	3a
5739STDY8351249	None	Tumour-normal interface	PD45815	Li_R_et_al	Male	51-60	2	3a
5739STDY8351257	None	Normal	PD45815	Li_R_et_al	Male	51-60	2	3a
5739STDY8351218	a	Tumour	PD45816	Li_R_et_al	Female	71-80	4	3a
5739STDY8351226	c	Tumour	PD45816	Li_R_et_al	Female	71-80	4	3a
5739STDY8351234	d	Tumour	PD45816	Li_R_et_al	Female	71-80	4	3a
5739STDY8351242	e	Tumour	PD45816	Li_R_et_al	Female	71-80	4	3a
5739STDY8351250	None	Tumour-normal interface	PD45816	Li_R_et_al	Female	71-80	4	3a
5739STDY8351266	None	Normal	PD45816	Li_R_et_al	Female	71-80	4	3a
5739STDY8351274	None	Thrombus	PD45816	Li_R_et_al	Female	71-80	4	3a
5739STDY9266968	a	Tumour	PD47171	Li_R_et_al	Female	51-60	4	3a
5739STDY9266969	c	Tumour	PD47171	Li_R_et_al	Female	51-60	4	3a
5739STDY9266970	d	Tumour	PD47171	Li_R_et_al	Female	51-60	4	3a
5739STDY9266971	e	Tumour	PD47171	Li_R_et_al	Female	51-60	4	3a
5739STDY9266973	None	Tumour-normal interface	PD47171	Li_R_et_al	Female	51-60	4	3a
5739STDY9266974	None	Normal	PD47171	Li_R_et_al	Female	51-60	4	3a
5739STDY9266985	a	Tumour	PD47465	Li_R_et_al	Female	61-70	3	3a
5739STDY9266990	e	Tumour	PD47465	Li_R_et_al	Female	61-70	3	3a
5739STDY9266992	a	Tumour	PD47512	Li_R_et_al	Male	51-60	4	3a
5739STDY9266993	c	Tumour	PD47512	Li_R_et_al	Male	51-60	4	3a
5739STDY9266994	d	Tumour	PD47512	Li_R_et_al	Male	51-60	4	3a
5739STDY9266995	e	Tumour	PD47512	Li_R_et_al	Male	51-60	4	3a
5739STDY9266997	None	Tumour-normal interface	PD47512	Li_R_et_al	Male	51-60	4	3a
5739STDY9266998	None	Normal	PD47512	Li_R_et_al	Male	51-60	4	3a
GSM3440844_GU0700_T	None	Tumour	GU0700	Kim_MC_et_al	NA	61-70	2	3a
GSM3440847_GU0700_P	None	PBMCs	GU0700	Kim_MC_et_al	NA	61-70	2	3a
GSM3440845_GU0715_T	None	Tumour	GU0715	Kim_MC_et_al	NA	71-80	2	1b
GSM3440848_GU0715_P	None	PBMCs	GU0715	Kim_MC_et_al	NA	71-80	2	1b
GSM3440846_GU0744_T	None	Tumour	GU0744	Kim_MC_et_al	NA	61-70	2	1b
GSM3440849_GU0744_P	None	PBMCs	GU0744	Kim_MC_et_al	NA	61-70	2	1b
GSM4819725_SI_18854	None	Tumour	17-1189	Zhang_Y_et_al	Male	71-80	NA	NA
GSM4819727_SI_18855	None	Tumour	17-1197	Zhang_Y_et_al	Male	61-70	NA	NA
GSM4819726_SI_18856	None	Normal	17-1197	Zhang_Y_et_al	Male	61-70	NA	NA
GSM4819729_SI_19703	None	Tumour	17-1230	Zhang_Y_et_al	Male	61-70	NA	NA
GSM4819728_SI_19704	None	Normal	17-1230	Zhang_Y_et_al	Male	61-70	NA	NA
GSM4819730_SI_21255	None	Normal	18-567	Zhang_Y_et_al	Female	61-70	NA	NA
GSM4819731_SI_21256	None	Normal	18-567	Zhang_Y_et_al	Female	61-70	NA	NA
GSM4819734_SI_22368	None	Tumour	18-989	Zhang_Y_et_al	Male	71-80	NA	NA
GSM4819733_SI_22369	None	Normal	18-989	Zhang_Y_et_al	Male	71-80	NA	NA
GSM4819736_SI_22604	None	Tumour	18-1122	Zhang_Y_et_al	Male	71-80	NA	NA
GSM4819735_SI_22605	None	Normal	18-1122	Zhang_Y_et_al	Male	71-80	NA	NA
GSM4819737_SI_23459	None	Tumour	18-1941	Zhang_Y_et_al	Male	61-70	NA	NA
GSM4819738_SI_23843	None	Tumour	19-044	Zhang_Y_et_al	Male	71-80	NA	NA
CN1	None	Tumour	Patient 1	Obradovic_A_et_al	NA	NA	2	1a
CN2	None	Tumour	Patient 1	Obradovic_A_et_al	NA	NA	2	1a
CN3	None	Normal	Patient 1	Obradovic_A_et_al	NA	NA	2	1a
CN4	None	Normal	Patient 1	Obradovic_A_et_al	NA	NA	2	1a
CN5	None	Tumour	Patient 2	Obradovic_A_et_al	NA	NA	2	3a
CN6	None	Tumour	Patient 2	Obradovic_A_et_al	NA	NA	2	3a
CN7	None	Normal	Patient 2	Obradovic_A_et_al	NA	NA	2	3a
CN8	None	Normal	Patient 2	Obradovic_A_et_al	NA	NA	2	3a
CN9	None	Tumour	Patient 3	Obradovic_A_et_al	NA	NA	1	3a
CN10	None	Tumour	Patient 3	Obradovic_A_et_al	NA	NA	1	3a
CN11	None	Normal	Patient 3	Obradovic_A_et_al	NA	NA	1	3a
CN12	None	Normal	Patient 3	Obradovic_A_et_al	NA	NA	1	3a
CN13	None	Tumour	Patient 4	Obradovic_A_et_al	NA	NA	1	1a
CN14	None	Tumour	Patient 4	Obradovic_A_et_al	NA	NA	1	1a
CN15	None	Normal	Patient 4	Obradovic_A_et_al	NA	NA	1	1a
CN16	None	Normal	Patient 4	Obradovic_A_et_al	NA	NA	1	1a
CN21b	None	Tumour	Patient 5	Obradovic_A_et_al	NA	NA	4	3a
CN22b	None	Tumour	Patient 5	Obradovic_A_et_al	NA	NA	4	3a
CN23	None	Normal	Patient 5	Obradovic_A_et_al	NA	NA	4	3a
CN24	None	Normal	Patient 5	Obradovic_A_et_al	NA	NA	4	3a
CN29	None	Tumour	Patient 6	Obradovic_A_et_al	NA	NA	2	1a
CN30	None	Tumour	Patient 6	Obradovic_A_et_al	NA	NA	2	1a
CN31	None	Normal	Patient 6	Obradovic_A_et_al	NA	NA	2	1a
CN32	None	Normal	Patient 6	Obradovic_A_et_al	NA	NA	2	1a
CN33	None	Tumour	Patient 7	Obradovic_A_et_al	NA	NA	3	3a
CN34	None	Tumour	Patient 7	Obradovic_A_et_al	NA	NA	3	3a
CN35	None	Normal	Patient 7	Obradovic_A_et_al	NA	NA	3	3a
CN36	None	Normal	Patient 7	Obradovic_A_et_al	NA	NA	3	3a
CN37	None	Tumour	Patient 8	Obradovic_A_et_al	NA	NA	2	1a
CN38	None	Tumour	Patient 8	Obradovic_A_et_al	NA	NA	2	1a
CN39	None	Normal	Patient 8	Obradovic_A_et_al	NA	NA	2	1a
CN40	None	Normal	Patient 8	Obradovic_A_et_al	NA	NA	2	1a
CN004	None	Normal	Patient A	Obradovic_A_et_al	NA	NA	3	3a
CN005	None	Tumour	Patient A	Obradovic_A_et_al	NA	NA	3	3a
CN009	None	Normal	Patient B	Obradovic_A_et_al	NA	NA	2	1a
CN010	None	Tumour	Patient B	Obradovic_A_et_al	NA	NA	2	1a
CN011	None	Tumour	Patient B	Obradovic_A_et_al	NA	NA	2	1a
CN012	None	Normal	Patient C	Obradovic_A_et_al	NA	NA	2	1a
CN013	None	Tumour	Patient C	Obradovic_A_et_al	NA	NA	2	1a
CN014	None	Tumour	Patient C	Obradovic_A_et_al	NA	NA	2	1a
t1_LowerLateral	N4o-exposed	Tumour	N4o-exposed	Krishna_C_et_al	Male	51-60	NA	3a
t1_LowerMedial	N4o-exposed	Tumour	N4o-exposed	Krishna_C_et_al	Male	51-60	NA	3a
t1_Normal	None	Normal	N4o-exposed	Krishna_C_et_al	Male	51-60	NA	3a
t1_PBMC	None	PBMCs	N4o-exposed	Krishna_C_et_al	Male	51-60	NA	3a
t1_SupraLateral	N4o-exposed	Tumour	N4o-exposed	Krishna_C_et_al	Male	51-60	NA	3a
t2_Center	Ipi/N4o Resistant	Tumour	Ipi/N4o Resistant	Krishna_C_et_al	Male	41-50	NA	3a
t2_Far	Ipi/N4o Resistant	Tumour	Ipi/N4o Resistant	Krishna_C_et_al	Male	41-50	NA	3a
t2_LymphNode	None	LymphNode	Ipi/N4o Resistant	Krishna_C_et_al	Male	41-50	NA	3a
t2_Near	Ipi/N4o Resistant	Tumour	Ipi/N4o Resistant	Krishna_C_et_al	Male	41-50	NA	3a
t2_Normal	None	Normal	Ipi/N4o Resistant	Krishna_C_et_al	Male	41-50	NA	3a
t2_PBMC	None	PBMCs	Ipi/N4o Resistant	Krishna_C_et_al	Male	41-50	NA	3a
t3_Center	Ipi/N4o Mix response	Tumour	Ipi/N4o Mix response	Krishna_C_et_al	Male	61-70	NA	3a
t3_Far	Ipi/N4o Mix response	Tumour	Ipi/N4o Mix response	Krishna_C_et_al	Male	61-70	NA	3a
t3_Near	Ipi/N4o Mix response	Tumour	Ipi/N4o Mix response	Krishna_C_et_al	Male	61-70	NA	3a
t3_Normal	None	Normal	Ipi/N4o Mix response	Krishna_C_et_al	Male	61-70	NA	3a
t3_PBMC	None	PBMCs	Ipi/N4o Mix response	Krishna_C_et_al	Male	61-70	NA	3a
t4_Center	Ipi/N4o Complete response	Tumour	Ipi/N4o Complete response	Krishna_C_et_al	Male	61-70	NA	NA
t4_Lateral	Ipi/N4o Complete response	Tumour	Ipi/N4o Complete response	Krishna_C_et_al	Male	61-70	NA	NA
t4_Medial	Ipi/N4o Complete response	Tumour	Ipi/N4o Complete response	Krishna_C_et_al	Male	61-70	NA	NA
t4_Normal	None	Normal	Ipi/N4o Complete response	Krishna_C_et_al	Male	61-70	NA	NA
t4_PBMC	None	PBMCs	Ipi/N4o Complete response	Krishna_C_et_al	Male	61-70	NA	NA
UT1_Center	Untreat1	Tumour	Untreat1	Krishna_C_et_al	Female	61-70	NA	3a
UT1_Lower	Untreat1	Tumour	Untreat1	Krishna_C_et_al	Female	61-70	NA	3a
UT1_Normal	None	Normal	Untreat1	Krishna_C_et_al	Female	61-70	NA	3a
UT1_Upper	Untreat1	Tumour	Untreat1	Krishna_C_et_al	Female	61-70	NA	3a
UT2_Center	Untreat2	Tumour	Untreat2	Krishna_C_et_al	Female	51-60	NA	4
UT2_Far	Untreat2	Tumour	Untreat2	Krishna_C_et_al	Female	51-60	NA	4
UT2_Near	Untreat2	Tumour	Untreat2	Krishna_C_et_al	Female	51-60	NA	4
UT2_Normal	None	Normal	Untreat2	Krishna_C_et_al	Female	51-60	NA	4
S1_N	None	Normal	S1	Braun_DA_et_al	Female	61-70	2	1b
S1_T	Early	Tumour	S1	Braun_DA_et_al	Female	61-70	2	1b
S2_N	None	Normal	S2	Braun_DA_et_al	Male	51-60	3	1b
S2_T	Early	Tumour	S2	Braun_DA_et_al	Male	51-60	3	1b
S3_N	None	Normal	S3	Braun_DA_et_al	Male	51-60	3	3a
S3_T	Locally Advanced	Tumour	S3	Braun_DA_et_al	Male	51-60	3	3a
S5_N	None	Normal	S5	Braun_DA_et_al	Male	41-50	4	NA
S5_T	Locally Advanced	Tumour	S5	Braun_DA_et_al	Male	41-50	4	NA
S6_N	None	Normal	S6	Braun_DA_et_al	Female	61-70	2	1b
S6_T	Early	Tumour	S6	Braun_DA_et_al	Female	61-70	2	1b
S7_N	None	Normal	S7	Braun_DA_et_al	Female	71-80	3	3a
S7_T	Locally Advanced	Tumour	S7	Braun_DA_et_al	Female	71-80	3	3a
S8_N	None	Normal	S8	Braun_DA_et_al	Female	61-70	2	2b
S8_T	Early	Tumour	S8	Braun_DA_et_al	Female	61-70	2	2b
S10_N	None	Normal	S10	Braun_DA_et_al	Male	81-90	3	2a
S10_T2	Metastatic	Tumour	S10	Braun_DA_et_al	Male	81-90	3	2a
S11_M	None	Metastatic	S11	Braun_DA_et_al	Male	71-80	4	3a
S11_N	None	Normal	S11	Braun_DA_et_al	Male	71-80	4	3a
S11_T	Metastatic	Tumour	S11	Braun_DA_et_al	Male	71-80	4	3a
S12_N	None	Normal	S12	Braun_DA_et_al	Male	61-70	2	3a
S12_T	Locally Advanced	Tumour	S12	Braun_DA_et_al	Male	61-70	2	3a
S12_V	None	Thrombus	S12	Braun_DA_et_al	Male	61-70	2	3a
S14_N	None	Normal	S14	Braun_DA_et_al	Male	71-80	3	3a
S14_T	Locally Advanced	Tumour	S14	Braun_DA_et_al	Male	71-80	3	3a
S15_N	None	Normal	S15	Braun_DA_et_al	Male	51-60	2	4
S15_T	Metastatic	Tumour	S15	Braun_DA_et_al	Male	51-60	2	4
S16_N	None	Normal	S16	Braun_DA_et_al	Male	61-70	4	2b
S16_T	Metastatic	Tumour	S16	Braun_DA_et_al	Male	61-70	4	2b
