# Supplementary material for: Metabolic heterogeneity in clear cell renal cell carcinoma revealed by single-cell RNA sequencing and spatial transcriptomics
Source: J Transl Med. 2024 Feb 27;22:210. doi: 10.1186/s12967-024-04848-x (PMC10900752; doi:10.1186/s12967-024-04848-x)
Supplement: Supplementary file 9 — Additional file 9. Table S2. Compilation of marker genes associated with identified cell subtypes. [file 12967_2024_4848_MOESM9_ESM.xlsx]

## Sheet: scRNA Harmony
gene	p_val	avg_log2FC	pct.1	pct.2	p_val_adj	cluster
CST3	0	3.88974	0.976	0.46	0	DC
HLA-DPB1	0	3.22902	0.986	0.514	0	DC
CPVL	0	3.14399	0.66	0.137	0	DC
HLA-DQA1	0	3.13471	0.946	0.302	0	DC
HLA-DPA1	0	3.09191	0.984	0.522	0	DC
HLA-DQB1	0	3.08049	0.953	0.387	0	DC
HLA-DRA	0	3.0134	0.996	0.506	0	DC
IRF8	0	2.90478	0.678	0.087	0	DC
FCER1A	0	2.84099	0.375	0.013	0	DC
CD74	0	2.81897	0.999	0.776	0	DC
GPR183	0	2.72907	0.644	0.157	0	DC
HLA-DRB5	0	2.68746	0.891	0.37	0	DC
HLA-DRB1	0	2.67674	0.987	0.573	0	DC
S100B	0	2.50559	0.254	0.019	0	DC
HLA-DQA2	0	2.48509	0.622	0.14	0	DC
C1orf54	0	2.41746	0.463	0.074	0	DC
IDO1	0	2.36534	0.391	0.01	0	DC
DNASE1L3	0	2.33361	0.427	0.018	0	DC
RNASE6	0	2.31515	0.661	0.086	0	DC
SERPINF1	0	2.2214	0.602	0.061	0	DC
SNX3	0	2.19458	0.848	0.476	0	DC
LYZ	0	2.18217	0.76	0.148	0	DC
C1orf162	0	2.11231	0.774	0.172	0	DC
PLD4	0	2.06605	0.437	0.045	0	DC
CD83	0	2.04975	0.659	0.141	0	DC
CLEC9A	0	2.02143	0.351	0.007	0	DC
SPI1	0	1.97961	0.707	0.112	0	DC
CD1C	0	1.95445	0.269	0.007	0	DC
HLA-DMA	0	1.9242	0.92	0.324	0	DC
AREG	0	1.87444	0.536	0.17	0	DC
CLEC10A	0	1.87331	0.282	0.02	0	DC
RGS10	0	1.85896	0.808	0.294	0	DC
WDFY4	0	1.84866	0.432	0.017	0	DC
MS4A6A	0	1.84573	0.606	0.13	0	DC
IRF7	0	1.82949	0.425	0.158	0	DC
BASP1	0	1.81271	0.603	0.08	0	DC
C15orf48	0	1.77086	0.372	0.082	0	DC
HLA-DQB2	0	1.73571	0.331	0.035	0	DC
LGALS2	0	1.70919	0.58	0.175	0	DC
HLA-DMB	0	1.70822	0.768	0.167	0	DC
FGL2	0	1.69399	0.629	0.154	0	DC
CSF2RA	0	1.63663	0.545	0.059	0	DC
MPEG1	0	1.59836	0.472	0.06	0	DC
PLAC8	0	1.59655	0.397	0.131	0	DC
PTPRE	0	1.58855	0.68	0.185	0	DC
CCDC88A	0	1.58646	0.639	0.135	0	DC
PPT1	0	1.56788	0.663	0.254	0	DC
PPP1R14B	0	1.55207	0.385	0.183	0	DC
FLT3	0	1.53194	0.437	0.005	0	DC
CXCL16	0	1.52738	0.609	0.154	0	DC
GRN	0	1.46206	0.849	0.315	0	DC
SPIB	0	1.44408	0.282	0.01	0	DC
NR4A3	0	1.44012	0.442	0.106	0	DC
RGS2	0	1.41676	0.709	0.307	0	DC
SAMHD1	0	1.41444	0.7	0.231	0	DC
LSP1	0	1.40247	0.898	0.445	0	DC
CPNE3	0	1.393	0.545	0.246	0	DC
PAK1	0	1.38034	0.543	0.113	0	DC
TSPAN13	0	1.36545	0.277	0.032	0	DC
LDLRAD4	0	1.36272	0.419	0.114	0	DC
MNDA	0	1.35251	0.509	0.091	0	DC
PKIB	0	1.3475	0.315	0.033	0	DC
RAB32	0	1.32628	0.475	0.139	0	DC
PHACTR1	0	1.31471	0.432	0.088	0	DC
CIITA	0	1.30552	0.453	0.057	0	DC
GNA15	0	1.30047	0.411	0.046	0	DC
MARCKSL1	0	1.29422	0.501	0.173	0	DC
NAAA	0	1.2917	0.492	0.144	0	DC
BCL11A	0	1.28236	0.275	0.023	0	DC
LY86	0	1.28188	0.516	0.086	0	DC
AIF1	0	1.27043	0.762	0.181	0	DC
PPA1	0	1.26099	0.71	0.356	0	DC
HERPUD1	0	1.25278	0.818	0.557	0	DC
RAB31	0	1.24787	0.542	0.127	0	DC
COTL1	0	1.2368	0.77	0.424	0	DC
TCF4	0	1.23592	0.337	0.113	0	DC
CLNK	0	1.22981	0.284	0.013	0	DC
DAPP1	0	1.22906	0.437	0.049	0	DC
PLEK	0	1.22349	0.667	0.208	0	DC
BID	0	1.22083	0.558	0.152	0	DC
FCGR2B	0	1.18501	0.265	0.058	0	DC
FGD2	0	1.18217	0.396	0.049	0	DC
AP1S2	0	1.1794	0.65	0.193	0	DC
NME2	0	1.17656	0.43	0.172	0	DC
HCK	0	1.1643	0.485	0.073	0	DC
ETV6	0	1.15945	0.45	0.09	0	DC
CD86	0	1.14981	0.462	0.073	0	DC
SGK1	0	1.14947	0.473	0.238	0	DC
ACTB	0	1.1445	0.994	0.959	0	DC
CTSZ	0	1.1426	0.681	0.269	0	DC
NET1	0	1.13609	0.381	0.1	0	DC
REL	0	1.13488	0.74	0.343	0	DC
HMGA1	0	1.11767	0.575	0.143	0	DC
HLA-DOB	0	1.11749	0.332	0.018	0	DC
P2RY6	0	1.11002	0.322	0.02	0	DC
NPC2	0	1.10584	0.865	0.441	0	DC
CTSH	0	1.10396	0.587	0.24	0	DC
CLEC7A	0	1.10319	0.472	0.09	0	DC
RAB11FIP1	0	1.09755	0.491	0.172	0	DC
SYNGR2	0	1.09721	0.742	0.355	0	DC
PYCARD	0	1.08742	0.701	0.281	0	DC
GAPT	0	1.06682	0.277	0.038	0	DC
LST1	0	1.05158	0.551	0.139	0	DC
MEF2C	0	1.04754	0.531	0.144	0	DC
THEMIS2	0	1.03316	0.462	0.112	0	DC
ALDH2	0	1.02957	0.637	0.227	0	DC
LGALS9	0	1.02159	0.508	0.126	0	DC
IL18	0	1.01549	0.379	0.114	0	DC
PLEKHO1	0	1.01087	0.483	0.128	0	DC
SLAMF8	0	1.00779	0.314	0.031	0	DC
IER5	0	1.00335	0.528	0.235	0	DC
NFKBID	0	0.997292	0.38	0.107	0	DC
SERPINB9	0	0.996105	0.488	0.177	0	DC
BCL2A1	0	0.995212	0.483	0.125	0	DC
INSIG1	0	0.994003	0.4	0.16	0	DC
GABARAP	0	0.988092	0.61	0.371	0	DC
SLAMF7	0	0.982454	0.379	0.071	0	DC
SMCO4	0	0.982406	0.465	0.134	0	DC
DUSP5	0	0.981608	0.318	0.133	0	DC
TMSB4X	0	0.972254	0.997	0.926	0	DC
SYK	0	0.966766	0.422	0.079	0	DC
ARPC1B	0	0.965391	0.817	0.457	0	DC
KLF4	0	0.964393	0.476	0.189	0	DC
IGSF6	0	0.963133	0.323	0.087	0	DC
HDAC9	0	0.962726	0.341	0.035	0	DC
MAP3K8	0	0.962001	0.545	0.197	0	DC
NAP1L1	0	0.95947	0.857	0.547	0	DC
THBD	0	0.95703	0.273	0.061	0	DC
HLA-DOA	0	0.956479	0.423	0.076	0	DC
KCNK6	0	0.935629	0.329	0.048	0	DC
CLIC2	0	0.935085	0.326	0.035	0	DC
GSN	0	0.921402	0.677	0.218	0	DC
LILRB4	0	0.917374	0.265	0.062	0	DC
TAGLN2	0	0.916185	0.868	0.573	0	DC
BATF3	0	0.908235	0.286	0.03	0	DC
GLIPR1	0	0.905696	0.693	0.261	0	DC
RGCC	0	0.904467	0.564	0.247	0	DC
ASAP1	0	0.904303	0.412	0.116	0	DC
P2RY14	0	0.899381	0.27	0.01	0	DC
SERPINB1	0	0.899246	0.691	0.385	0	DC
SAT1	0	0.884103	0.942	0.714	0	DC
TYROBP	0	0.882699	0.732	0.251	0	DC
IFI30	0	0.880158	0.333	0.082	0	DC
UCP2	0	0.877184	0.752	0.365	0	DC
FCER1G	0	0.868698	0.694	0.213	0	DC
C20orf27	0	0.863025	0.428	0.141	0	DC
ZNF385A	0	0.860529	0.343	0.059	0	DC
ATG3	0	0.858864	0.566	0.232	0	DC
GDI2	0	0.855579	0.719	0.409	0	DC
TYMP	0	0.854281	0.687	0.352	0	DC
GSTP1	0	0.851502	0.902	0.653	0	DC
PABPC1	0	0.847874	0.959	0.766	0	DC
LAP3	0	0.835421	0.572	0.253	0	DC
CMTM6	0	0.824815	0.649	0.276	0	DC
CKS2	0	0.81977	0.444	0.206	0	DC
CLN8	0	0.818975	0.293	0.106	0	DC
SIGLEC10	0	0.818939	0.298	0.046	0	DC
PLAUR	0	0.814572	0.495	0.15	0	DC
ETV3	0	0.811541	0.296	0.079	0	DC
MAN2B1	0	0.800361	0.348	0.084	0	DC
VAC14	0	0.794355	0.261	0.051	0	DC
ZYX	0	0.794263	0.586	0.283	0	DC
DSE	0	0.793816	0.376	0.094	0	DC
NCF1	0	0.793674	0.483	0.154	0	DC
UVRAG	0	0.792545	0.439	0.135	0	DC
CHMP1B	0	0.791315	0.517	0.274	0	DC
RGS18	0	0.785839	0.293	0.036	0	DC
LYN	0	0.771236	0.435	0.114	0	DC
SMIM14	0	0.769753	0.468	0.161	0	DC
SEL1L3	0	0.763632	0.263	0.095	0	DC
PARVG	0	0.761101	0.53	0.161	0	DC
GNG5	0	0.75944	0.837	0.558	0	DC
CYB561A3	0	0.758533	0.262	0.093	0	DC
FCHSD2	0	0.758503	0.3	0.082	0	DC
AFF3	0	0.756622	0.26	0.03	0	DC
MYD88	0	0.754846	0.401	0.106	0	DC
RGS1	0	0.754222	0.689	0.339	0	DC
PTRHD1	0	0.751981	0.557	0.22	0	DC
ID2	6.85581e-299	0.99682	0.741	0.528	9.58099e-295	DC
SOX4	1.78836e-290	1.73619	0.397	0.197	2.49923e-286	DC
CCDC50	2.0941e-267	1.12006	0.363	0.183	2.92651e-263	DC
SEC61B	6.61523e-266	1.09816	0.821	0.598	9.24479e-262	DC
CLIC3	1.37675e-203	0.845548	0.258	0.114	1.924e-199	DC
ALOX5AP	3.48186e-203	0.904163	0.451	0.265	4.8659e-199	DC
UGCG	2.54293e-156	0.914389	0.344	0.199	3.55374e-152	DC
TXN	5.14371e-148	1.35745	0.739	0.548	7.18834e-144	DC
C1QB	0	5.40421	0.907	0.045	0	Macrophage
C1QC	0	5.36759	0.911	0.026	0	Macrophage
C1QA	0	5.26134	0.927	0.049	0	Macrophage
APOC1	0	4.56535	0.826	0.067	0	Macrophage
APOE	0	4.52781	0.865	0.167	0	Macrophage
HLA-DRA	0	3.87432	0.996	0.475	0	Macrophage
HLA-DPA1	0	3.58879	0.992	0.492	0	Macrophage
HLA-DPB1	0	3.38428	0.99	0.483	0	Macrophage
MS4A6A	0	3.2666	0.944	0.075	0	Macrophage
CD14	0	3.24764	0.857	0.066	0	Macrophage
MS4A7	0	3.20888	0.929	0.056	0	Macrophage
HLA-DRB1	0	3.20576	0.992	0.546	0	Macrophage
HLA-DQA1	0	3.15179	0.956	0.26	0	Macrophage
HLA-DRB5	0	3.10899	0.898	0.336	0	Macrophage
HLA-DQB1	0	3.05616	0.972	0.35	0	Macrophage
CD68	0	3.00046	0.937	0.165	0	Macrophage
CD74	0	2.87093	0.998	0.762	0	Macrophage
TREM2	0	2.85904	0.72	0.007	0	Macrophage
CST3	0	2.81931	0.991	0.426	0	Macrophage
TYROBP	0	2.78392	0.987	0.201	0	Macrophage
GPNMB	0	2.71841	0.559	0.026	0	Macrophage
IL1B	0	2.64201	0.438	0.068	0	Macrophage
MAFB	0	2.63489	0.84	0.091	0	Macrophage
NPC2	0	2.62725	0.98	0.405	0	Macrophage
CTSB	0	2.599	0.969	0.369	0	Macrophage
FCGR2A	0	2.58871	0.847	0.068	0	Macrophage
PSAP	0	2.56736	0.983	0.54	0	Macrophage
AIF1	0	2.56434	0.961	0.13	0	Macrophage
GRN	0	2.55164	0.936	0.275	0	Macrophage
HLA-DMA	0	2.54999	0.959	0.283	0	Macrophage
C3	0	2.51641	0.758	0.112	0	Macrophage
MS4A4A	0	2.41277	0.705	0.023	0	Macrophage
RNASE1	0	2.40999	0.293	0.062	0	Macrophage
FCER1G	0	2.39206	0.969	0.162	0	Macrophage
CD163	0	2.36563	0.677	0.026	0	Macrophage
LYZ	0	2.34333	0.911	0.098	0	Macrophage
HLA-DMB	0	2.32357	0.875	0.121	0	Macrophage
FTL	0	2.31451	0.999	0.952	0	Macrophage
MSR1	0	2.30151	0.737	0.014	0	Macrophage
CPVL	0	2.28478	0.82	0.092	0	Macrophage
LGMN	0	2.27801	0.643	0.126	0	Macrophage
PLAUR	0	2.27345	0.727	0.111	0	Macrophage
CSF1R	0	2.27253	0.773	0.032	0	Macrophage
CFD	0	2.26706	0.737	0.098	0	Macrophage
SGK1	0	2.25603	0.803	0.198	0	Macrophage
IGSF6	0	2.21442	0.708	0.043	0	Macrophage
GLUL	0	2.16518	0.916	0.268	0	Macrophage
CTSZ	0	2.15934	0.825	0.232	0	Macrophage
PLXDC2	0	2.15663	0.774	0.078	0	Macrophage
PLTP	0	2.14654	0.547	0.036	0	Macrophage
FCGRT	0	2.14465	0.935	0.31	0	Macrophage
LIPA	0	2.12835	0.752	0.152	0	Macrophage
FGL2	0	2.12681	0.806	0.111	0	Macrophage
OLR1	0	2.10331	0.597	0.027	0	Macrophage
CYBB	0	2.09916	0.765	0.055	0	Macrophage
FOLR2	0	2.09746	0.415	0.008	0	Macrophage
HLA-DQA2	0	2.08545	0.563	0.114	0	Macrophage
VSIG4	0	2.08396	0.594	0.009	0	Macrophage
CXCL16	0	2.08154	0.82	0.11	0	Macrophage
C5AR1	0	2.08099	0.646	0.053	0	Macrophage
CD83	0	2.07094	0.598	0.112	0	Macrophage
FCGR3A	0	2.06552	0.844	0.122	0	Macrophage
CXCL3	0	2.05411	0.283	0.063	0	Macrophage
SLC1A3	0	2.02176	0.604	0.011	0	Macrophage
HMOX1	0	2.01187	0.737	0.198	0	Macrophage
C1orf162	0	1.98113	0.868	0.127	0	Macrophage
CTSS	0	1.97515	0.944	0.252	0	Macrophage
SLCO2B1	0	1.97304	0.638	0.011	0	Macrophage
SLC40A1	0	1.96737	0.468	0.105	0	Macrophage
RNASE6	0	1.95148	0.736	0.043	0	Macrophage
SPI1	0	1.94856	0.817	0.066	0	Macrophage
CTSD	0	1.92547	0.923	0.566	0	Macrophage
GPR34	0	1.921	0.58	0.009	0	Macrophage
IER3	0	1.92071	0.743	0.251	0	Macrophage
LILRB4	0	1.91152	0.653	0.021	0	Macrophage
GPR183	0	1.88478	0.634	0.127	0	Macrophage
ADAP2	0	1.88093	0.669	0.042	0	Macrophage
SAT1	0	1.87658	0.995	0.695	0	Macrophage
FCGR1A	0	1.87321	0.611	0.017	0	Macrophage
SDS	0	1.8672	0.414	0.008	0	Macrophage
LY86	0	1.79997	0.734	0.042	0	Macrophage
STAB1	0	1.7934	0.491	0.03	0	Macrophage
IL18	0	1.76666	0.699	0.073	0	Macrophage
CAPG	0	1.75537	0.801	0.236	0	Macrophage
KCTD12	0	1.72607	0.679	0.066	0	Macrophage
MFSD1	0	1.71348	0.782	0.133	0	Macrophage
FCGR2B	0	1.70825	0.528	0.025	0	Macrophage
RNF130	0	1.70013	0.824	0.185	0	Macrophage
F13A1	0	1.67473	0.38	0.014	0	Macrophage
CTSH	0	1.6592	0.831	0.199	0	Macrophage
PLD4	0	1.65827	0.503	0.015	0	Macrophage
PHACTR1	0	1.64933	0.533	0.059	0	Macrophage
CTSL	0	1.64215	0.742	0.246	0	Macrophage
RAB31	0	1.62449	0.705	0.088	0	Macrophage
C3AR1	0	1.58715	0.613	0.033	0	Macrophage
CLEC7A	0	1.58711	0.663	0.051	0	Macrophage
MNDA	0	1.57767	0.654	0.054	0	Macrophage
PLD3	0	1.56975	0.692	0.224	0	Macrophage
LAIR1	0	1.5639	0.702	0.062	0	Macrophage
TBXAS1	0	1.54998	0.705	0.074	0	Macrophage
ASAH1	0	1.53011	0.874	0.323	0	Macrophage
CSF2RA	0	1.5157	0.59	0.025	0	Macrophage
OLFML3	0	1.50535	0.378	0.014	0	Macrophage
IFI30	0	1.5053	0.549	0.05	0	Macrophage
PPT1	0	1.49613	0.794	0.218	0	Macrophage
A2M	0	1.45412	0.763	0.099	0	Macrophage
C15orf48	0	1.44016	0.323	0.067	0	Macrophage
TNFSF13B	0	1.43604	0.636	0.065	0	Macrophage
CXCL2	0	1.43399	0.382	0.123	0	Macrophage
CD86	0	1.43162	0.615	0.037	0	Macrophage
RGS1	0	1.40646	0.864	0.304	0	Macrophage
HLA-DOA	0	1.40555	0.589	0.042	0	Macrophage
CPM	0	1.40549	0.559	0.093	0	Macrophage
RGS10	0	1.40364	0.856	0.258	0	Macrophage
TIMP2	0	1.3946	0.605	0.086	0	Macrophage
FPR3	0	1.39335	0.496	0.007	0	Macrophage
YWHAH	0	1.38964	0.737	0.267	0	Macrophage
SERPINF1	0	1.38873	0.522	0.033	0	Macrophage
PILRA	0	1.38632	0.612	0.043	0	Macrophage
LST1	0	1.38329	0.833	0.092	0	Macrophage
TYMP	0	1.37267	0.835	0.32	0	Macrophage
CREG1	0	1.36323	0.681	0.171	0	Macrophage
CD302	0	1.34468	0.581	0.046	0	Macrophage
BASP1	0	1.34329	0.504	0.054	0	Macrophage
TNFAIP2	0	1.34132	0.544	0.093	0	Macrophage
KLF4	0	1.32442	0.577	0.163	0	Macrophage
DSE	0	1.31992	0.566	0.062	0	Macrophage
LY96	0	1.31511	0.622	0.07	0	Macrophage
TNFSF13	0	1.31146	0.339	0.023	0	Macrophage
PLAU	0	1.29511	0.36	0.026	0	Macrophage
AXL	0	1.24019	0.517	0.058	0	Macrophage
NRP2	0	1.2367	0.415	0.04	0	Macrophage
S100A11	0	1.23584	0.967	0.666	0	Macrophage
TLR2	0	1.23038	0.509	0.03	0	Macrophage
HBEGF	0	1.21881	0.39	0.078	0	Macrophage
HLA-DQB2	0	1.20989	0.324	0.016	0	Macrophage
BCL2A1	0	1.20362	0.436	0.106	0	Macrophage
LRP1	0	1.20126	0.549	0.088	0	Macrophage
LTC4S	0	1.19381	0.539	0.077	0	Macrophage
DOCK4	0	1.18713	0.473	0.035	0	Macrophage
SDCBP	0	1.18036	0.874	0.379	0	Macrophage
FPR1	0	1.1739	0.517	0.042	0	Macrophage
SLC11A1	0	1.16318	0.453	0.059	0	Macrophage
IFNGR1	0	1.15075	0.709	0.204	0	Macrophage
ALDH2	0	1.14267	0.724	0.195	0	Macrophage
MEF2C	0	1.13965	0.648	0.111	0	Macrophage
CCDC88A	0	1.12965	0.587	0.106	0	Macrophage
CD4	0	1.12379	0.638	0.097	0	Macrophage
LGALS9	0	1.12199	0.602	0.095	0	Macrophage
HERPUD1	0	1.11723	0.89	0.535	0	Macrophage
GAA	0	1.11686	0.569	0.103	0	Macrophage
FUCA1	0	1.11622	0.41	0.107	0	Macrophage
GNB4	0	1.1146	0.494	0.052	0	Macrophage
NAMPT	0	1.10643	0.69	0.3	0	Macrophage
NR4A3	0	1.10351	0.384	0.089	0	Macrophage
MERTK	0	1.09231	0.367	0.019	0	Macrophage
IFNGR2	0	1.08905	0.638	0.154	0	Macrophage
RAB20	0	1.08876	0.497	0.084	0	Macrophage
OGFRL1	0	1.08835	0.505	0.089	0	Macrophage
PYCARD	0	1.08516	0.782	0.248	0	Macrophage
AP1B1	0	1.08409	0.535	0.085	0	Macrophage
ARHGAP18	0	1.08382	0.665	0.166	0	Macrophage
VMO1	0	1.07837	0.364	0.015	0	Macrophage
MEF2A	0	1.07514	0.624	0.166	0	Macrophage
ITGAX	0	1.07056	0.452	0.048	0	Macrophage
FTH1	0	1.06701	0.998	0.966	0	Macrophage
PLEK	0	1.06242	0.649	0.181	0	Macrophage
LAPTM5	0	1.06239	0.967	0.504	0	Macrophage
KCNMA1	0	1.05568	0.432	0.063	0	Macrophage
TM6SF1	0	1.05145	0.444	0.017	0	Macrophage
LPCAT2	0	1.0489	0.445	0.033	0	Macrophage
IL13RA1	0	1.04545	0.519	0.09	0	Macrophage
CSF3R	0	1.04464	0.49	0.034	0	Macrophage
SLC8A1	0	1.04427	0.491	0.053	0	Macrophage
GM2A	0	1.04416	0.445	0.06	0	Macrophage
NAIP	0	1.04087	0.462	0.044	0	Macrophage
FABP5	0	1.03579	0.554	0.197	0	Macrophage
RGS2	0	1.0347	0.718	0.28	0	Macrophage
BMP2K	0	1.03324	0.453	0.052	0	Macrophage
LHFPL2	0	1.0328	0.391	0.022	0	Macrophage
NLRP3	0	1.02617	0.35	0.037	0	Macrophage
SLC15A3	0	1.02533	0.428	0.032	0	Macrophage
CD84	0	1.02483	0.62	0.109	0	Macrophage
MGAT1	0	1.02339	0.724	0.232	0	Macrophage
P2RY13	0	1.02273	0.326	0.015	0	Macrophage
CTSC	0	1.02055	0.844	0.438	0	Macrophage
GRINA	0	1.02004	0.691	0.226	0	Macrophage
PTAFR	0	1.01455	0.411	0.016	0	Macrophage
INSIG1	0	1.01356	0.412	0.144	0	Macrophage
CD300A	0	1.01074	0.572	0.076	0	Macrophage
SAMHD1	0	1.00897	0.713	0.2	0	Macrophage
HEXA	0	1.00841	0.696	0.218	0	Macrophage
TGFBI	0	1.00709	0.722	0.116	0	Macrophage
HCK	0	1.00513	0.516	0.044	0	Macrophage
GAL3ST4	0	1.00398	0.325	0.005	0	Macrophage
NFKBIA	0	1.00259	0.856	0.611	0	Macrophage
ALOX5	0	0.995724	0.465	0.053	0	Macrophage
RAB32	0	0.992909	0.502	0.116	0	Macrophage
ATP6V0B	0	0.990588	0.865	0.403	0	Macrophage
CEBPD	0	0.988437	0.816	0.333	0	Macrophage
LGALS3	0	0.98822	0.75	0.373	0	Macrophage
CEBPB	0	0.988053	0.656	0.295	0	Macrophage
NCF4	0	0.987099	0.503	0.05	0	Macrophage
DAB2	0	0.986506	0.687	0.247	0	Macrophage
ABCA1	0	0.985359	0.442	0.081	0	Macrophage
TPP1	0	0.98356	0.72	0.225	0	Macrophage
FN1	0	0.981018	0.256	0.077	0	Macrophage
LPAR6	0	0.980575	0.512	0.107	0	Macrophage
OTUD1	0	0.979535	0.317	0.079	0	Macrophage
ACP5	0	0.975868	0.422	0.131	0	Macrophage
EPB41L2	0	0.968517	0.43	0.076	0	Macrophage
CD81	0	0.968028	0.725	0.351	0	Macrophage
PLBD1	0	0.964569	0.506	0.084	0	Macrophage
PKIB	0	0.958206	0.336	0.014	0	Macrophage
NINJ1	0	0.956351	0.676	0.243	0	Macrophage
IER5	0	0.955685	0.562	0.214	0	Macrophage
CD9	0	0.954838	0.709	0.249	0	Macrophage
DNASE2	0	0.952851	0.531	0.147	0	Macrophage
SIGLEC10	0	0.950857	0.383	0.023	0	Macrophage
SLAMF8	0	0.948688	0.348	0.01	0	Macrophage
HIF1A	0	0.948056	0.662	0.236	0	Macrophage
SOD2	0	0.942679	0.752	0.368	0	Macrophage
NPL	0	0.940226	0.398	0.04	0	Macrophage
RASGEF1B	0	0.940071	0.427	0.088	0	Macrophage
LYN	0	0.939673	0.543	0.086	0	Macrophage
FCHO2	0	0.937501	0.42	0.078	0	Macrophage
THEMIS2	0	0.92911	0.546	0.083	0	Macrophage
ATP6V1B2	0	0.928383	0.601	0.16	0	Macrophage
LAT2	0	0.926731	0.514	0.061	0	Macrophage
OSM	0	0.926269	0.261	0.033	0	Macrophage
DAPK1	0	0.92453	0.421	0.054	0	Macrophage
SCPEP1	0	0.922634	0.567	0.132	0	Macrophage
FMNL2	0	0.922171	0.41	0.05	0	Macrophage
MAP3K8	0	0.921195	0.598	0.171	0	Macrophage
TUBA1B	0	0.91995	0.871	0.539	0	Macrophage
CIITA	0	0.915227	0.398	0.036	0	Macrophage
SLC31A2	0	0.914992	0.481	0.076	0	Macrophage
QKI	0	0.910151	0.558	0.163	0	Macrophage
SYK	0	0.901428	0.466	0.054	0	Macrophage
GSN	0	0.895114	0.769	0.182	0	Macrophage
AKR1B1	0	0.892455	0.745	0.255	0	Macrophage
EPB41L3	0	0.891276	0.426	0.048	0	Macrophage
RASSF4	0	0.885764	0.647	0.203	0	Macrophage
MAN2B1	0	0.884317	0.378	0.065	0	Macrophage
CLEC4E	0	0.883366	0.324	0.029	0	Macrophage
PABPC4	0	0.879882	0.613	0.186	0	Macrophage
MPEG1	0	0.877405	0.392	0.04	0	Macrophage
MPP1	0	0.877119	0.496	0.101	0	Macrophage
NAGK	0	0.876883	0.573	0.151	0	Macrophage
CEP170	0	0.866767	0.481	0.088	0	Macrophage
C1orf54	0	0.864158	0.422	0.053	0	Macrophage
AP1S2	0	0.859496	0.654	0.164	0	Macrophage
REL	0	0.857913	0.76	0.316	0	Macrophage
ICAM1	0	0.847471	0.403	0.154	0	Macrophage
LIMS1	0	0.843128	0.686	0.266	0	Macrophage
UNC93B1	0	0.84292	0.438	0.074	0	Macrophage
LAP3	0	0.841871	0.625	0.228	0	Macrophage
HEXB	0	0.841175	0.64	0.206	0	Macrophage
FGD2	0	0.840725	0.358	0.03	0	Macrophage
CEBPA	0	0.84019	0.303	0.016	0	Macrophage
ARRB2	0	0.836816	0.722	0.206	0	Macrophage
TFEC	0	0.8352	0.421	0.053	0	Macrophage
CYBA	0	0.833367	0.974	0.743	0	Macrophage
NCF1	0	0.825232	0.546	0.128	0	Macrophage
ADAM28	0	0.823107	0.413	0.049	0	Macrophage
SLC43A2	0	0.821403	0.457	0.084	0	Macrophage
NCF2	0	0.820426	0.429	0.045	0	Macrophage
CSTA	0	0.818625	0.469	0.051	0	Macrophage
CHMP1B	0	0.814872	0.525	0.258	0	Macrophage
RAC1	0	0.814777	0.862	0.505	0	Macrophage
SRGAP1	0	0.81443	0.358	0.065	0	Macrophage
RNASET2	0	0.809308	0.897	0.4	0	Macrophage
RB1	0	0.808915	0.553	0.153	0	Macrophage
ZNF385A	0	0.807222	0.395	0.037	0	Macrophage
ABHD12	0	0.804108	0.5	0.127	0	Macrophage
SWAP70	0	0.795206	0.488	0.097	0	Macrophage
ZFHX3	0	0.790371	0.439	0.086	0	Macrophage
PLEKHO1	0	0.789887	0.477	0.106	0	Macrophage
CD33	0	0.786085	0.371	0.021	0	Macrophage
RNF144B	0	0.779061	0.4	0.073	0	Macrophage
DRAM2	0	0.778111	0.562	0.152	0	Macrophage
SDC3	0	0.777987	0.254	0.016	0	Macrophage
IRF8	0	0.77669	0.454	0.066	0	Macrophage
SIRPA	0	0.773611	0.426	0.079	0	Macrophage
GNAI2	0	0.772417	0.761	0.344	0	Macrophage
ACSL1	0	0.772276	0.473	0.126	0	Macrophage
PDK4	0	0.767381	0.536	0.208	0	Macrophage
ZFAND5	0	0.763361	0.704	0.375	0	Macrophage
PAK1	0	0.762814	0.452	0.093	0	Macrophage
LILRB2	0	0.760791	0.422	0.04	0	Macrophage
HCLS1	0	0.754343	0.832	0.338	0	Macrophage
ATP1B3	0	0.752839	0.687	0.305	0	Macrophage
RNF13	0	0.751362	0.65	0.237	0	Macrophage
CRYAB	0	5.22519	0.878	0.087	0	Epi
GPX3	0	4.94073	0.754	0.095	0	Epi
MT1G	0	4.57618	0.311	0.022	0	Epi
NNMT	0	4.50966	0.708	0.064	0	Epi
PDZK1IP1	0	3.95281	0.75	0.015	0	Epi
CXCL14	0	3.9112	0.711	0.014	0	Epi
NDUFA4L2	0	3.90263	0.692	0.085	0	Epi
CYB5A	0	3.88724	0.877	0.15	0	Epi
CLU	0	3.78348	0.751	0.061	0	Epi
GSTA1	0	3.67404	0.493	0.012	0	Epi
ATP1B1	0	3.57903	0.827	0.111	0	Epi
WFDC2	0	3.54627	0.492	0.01	0	Epi
GATM	0	3.51273	0.584	0.042	0	Epi
TMEM176A	0	3.51078	0.781	0.091	0	Epi
ANGPTL4	0	3.49108	0.613	0.038	0	Epi
HILPDA	0	3.48173	0.587	0.032	0	Epi
UGT2B7	0	3.44544	0.676	0.007	0	Epi
KRT18	0	3.44099	0.736	0.039	0	Epi
RARRES2	0	3.29135	0.666	0.025	0	Epi
KRT8	0	3.25	0.723	0.024	0	Epi
SPP1	0	3.19815	0.831	0.07	0	Epi
VEGFA	0	3.1513	0.622	0.081	0	Epi
MGST1	0	3.13719	0.735	0.034	0	Epi
DEFB1	0	3.12965	0.462	0.012	0	Epi
FXYD2	0	3.08014	0.734	0.1	0	Epi
NAT8	0	2.99981	0.488	0.007	0	Epi
MIOX	0	2.98504	0.371	0.007	0	Epi
TMEM176B	0	2.97418	0.772	0.118	0	Epi
BNIP3	0	2.93999	0.739	0.074	0	Epi
IGFBP3	0	2.91221	0.525	0.05	0	Epi
ANXA4	0	2.86268	0.745	0.136	0	Epi
EGLN3	0	2.81094	0.599	0.017	0	Epi
MT1X	0	2.80151	0.542	0.243	0	Epi
SLC3A1	0	2.7525	0.601	0.009	0	Epi
CCND1	0	2.7298	0.612	0.094	0	Epi
GSTA2	0	2.71707	0.321	0.005	0	Epi
BHMT	0	2.62548	0.515	0.005	0	Epi
CCL2	0	2.59039	0.29	0.048	0	Epi
CP	0	2.55352	0.334	0.007	0	Epi
CMBL	0	2.52457	0.612	0.016	0	Epi
CLDN4	0	2.52344	0.471	0.008	0	Epi
SERPINA1	0	2.51996	0.633	0.167	0	Epi
BBOX1	0	2.51265	0.484	0.005	0	Epi
RBP5	0	2.49732	0.532	0.023	0	Epi
TPM1	0	2.47912	0.713	0.118	0	Epi
GDF15	0	2.43134	0.4	0.017	0	Epi
MT1E	0	2.42697	0.519	0.139	0	Epi
PDZK1	0	2.41306	0.557	0.006	0	Epi
S100A1	0	2.41238	0.375	0.007	0	Epi
NDRG1	0	2.40801	0.697	0.125	0	Epi
NUPR1	0	2.38396	0.627	0.06	0	Epi
CA12	0	2.37456	0.545	0.005	0	Epi
TNFRSF12A	0	2.36132	0.509	0.047	0	Epi
ASS1	0	2.30979	0.361	0.016	0	Epi
ELF3	0	2.30864	0.456	0.005	0	Epi
KRT19	0	2.30545	0.327	0.007	0	Epi
TSPAN1	0	2.25055	0.402	0.005	0	Epi
ADIRF	0	2.23023	0.722	0.096	0	Epi
IMPA2	0	2.21787	0.571	0.042	0	Epi
PDK4	0	2.21664	0.502	0.127	0	Epi
ALDH1A1	0	2.19657	0.588	0.06	0	Epi
SPINT2	0	2.19348	0.668	0.12	0	Epi
ADM	0	2.18572	0.525	0.069	0	Epi
KHK	0	2.18087	0.48	0.022	0	Epi
PCSK1N	0	2.16532	0.349	0.02	0	Epi
PEBP1	0	2.15119	0.869	0.48	0	Epi
CNDP2	0	2.1491	0.723	0.186	0	Epi
S100A13	0	2.13797	0.629	0.067	0	Epi
LRP2	0	2.11591	0.413	0.003	0	Epi
RRAD	0	2.11587	0.343	0.029	0	Epi
CKB	0	2.11549	0.497	0.035	0	Epi
CA9	0	2.11477	0.464	0.004	0	Epi
PLIN2	0	2.10263	0.731	0.303	0	Epi
CUBN	0	2.06514	0.344	0.01	0	Epi
PGRMC1	0	2.04603	0.669	0.114	0	Epi
DAB2	0	2.046	0.677	0.123	0	Epi
C11orf54	0	2.04378	0.524	0.063	0	Epi
SLC17A3	0	2.0407	0.336	0.004	0	Epi
ACSM2B	0	2.00474	0.385	0.003	0	Epi
AOC1	0	2.00464	0.415	0.003	0	Epi
AK4	0	1.97877	0.48	0.008	0	Epi
NOL3	0	1.97449	0.514	0.028	0	Epi
CYSTM1	0	1.9743	0.715	0.175	0	Epi
BHMT2	0	1.97225	0.481	0.007	0	Epi
ENO1	0	1.97055	0.856	0.554	0	Epi
TCEA3	0	1.96277	0.551	0.016	0	Epi
PLOD2	0	1.92819	0.451	0.015	0	Epi
SLC6A13	0	1.91743	0.4	0.004	0	Epi
LGALS2	0	1.91653	0.498	0.056	0	Epi
TFPI	0	1.91609	0.523	0.046	0	Epi
ACSM2A	0	1.91195	0.391	0.003	0	Epi
YBX3	0	1.89523	0.681	0.211	0	Epi
TPI1	0	1.88831	0.879	0.634	0	Epi
ERRFI1	0	1.88748	0.471	0.04	0	Epi
MT1F	0	1.88651	0.458	0.125	0	Epi
LDHA	0	1.85542	0.839	0.596	0	Epi
TMEM37	0	1.84139	0.485	0.03	0	Epi
PTGR1	0	1.83095	0.503	0.038	0	Epi
GLYAT	0	1.81535	0.328	0.002	0	Epi
CRYL1	0	1.80555	0.579	0.111	0	Epi
SLC22A2	0	1.78122	0.422	0.002	0	Epi
EGR1	0	1.75787	0.572	0.196	0	Epi
AKR1C3	0	1.74752	0.557	0.055	0	Epi
ACAT1	0	1.73529	0.527	0.113	0	Epi
ECHS1	0	1.73016	0.606	0.214	0	Epi
GAL3ST1	0	1.71845	0.387	0.003	0	Epi
ANPEP	0	1.70536	0.412	0.037	0	Epi
TMEM91	0	1.70378	0.41	0.04	0	Epi
ADI1	0	1.68844	0.589	0.174	0	Epi
CES2	0	1.68619	0.444	0.055	0	Epi
AMN	0	1.68179	0.381	0.007	0	Epi
EPCAM	0	1.66698	0.406	0.004	0	Epi
PFKP	0	1.66101	0.547	0.094	0	Epi
SUCLG1	0	1.66045	0.514	0.204	0	Epi
ENPEP	0	1.65709	0.432	0.022	0	Epi
HPN	0	1.65226	0.435	0.004	0	Epi
FHL1	0	1.64923	0.357	0.052	0	Epi
FBXO17	0	1.6455	0.452	0.01	0	Epi
OCIAD2	0	1.63487	0.72	0.243	0	Epi
CAMK2N1	0	1.63042	0.47	0.044	0	Epi
CLDN3	0	1.62114	0.375	0.003	0	Epi
GAPDH	0	1.61931	0.959	0.913	0	Epi
HCFC1R1	0	1.60425	0.57	0.161	0	Epi
TNFSF10	0	1.59769	0.566	0.21	0	Epi
CCDC146	0	1.59431	0.287	0.03	0	Epi
S100A10	0	1.58919	0.847	0.629	0	Epi
GCSH	0	1.58557	0.478	0.058	0	Epi
ACAA2	0	1.57706	0.602	0.166	0	Epi
MT2A	0	1.57428	0.787	0.55	0	Epi
ALDH6A1	0	1.57121	0.282	0.037	0	Epi
PBLD	0	1.56718	0.333	0.012	0	Epi
SERPINF2	0	1.56407	0.341	0.018	0	Epi
PKM	0	1.56147	0.782	0.505	0	Epi
NDUFC1	0	1.56083	0.744	0.308	0	Epi
SERINC2	0	1.56014	0.431	0.014	0	Epi
SDC4	0	1.55617	0.46	0.039	0	Epi
UGT2A3	0	1.55231	0.383	0.002	0	Epi
LAMTOR5	0	1.54811	0.757	0.364	0	Epi
CD151	0	1.54597	0.621	0.182	0	Epi
CLDN7	0	1.54239	0.334	0.011	0	Epi
VKORC1	0	1.53666	0.564	0.137	0	Epi
PCBD1	0	1.53253	0.599	0.148	0	Epi
C19orf33	0	1.52432	0.351	0.008	0	Epi
MGST3	0	1.52102	0.775	0.376	0	Epi
MGLL	0	1.51458	0.505	0.074	0	Epi
FOLR1	0	1.51319	0.37	0.002	0	Epi
AIG1	0	1.50529	0.529	0.098	0	Epi
DDC	0	1.48197	0.265	0.002	0	Epi
COL23A1	0	1.48039	0.357	0.006	0	Epi
EDN1	0	1.47777	0.316	0.014	0	Epi
TXN	0	1.47532	0.804	0.453	0	Epi
SLC6A8	0	1.46905	0.339	0.012	0	Epi
EGFR	0	1.46734	0.354	0.01	0	Epi
ISOC2	0	1.46234	0.515	0.101	0	Epi
EMX2	0	1.46117	0.361	0.002	0	Epi
CRYZ	0	1.45836	0.489	0.056	0	Epi
SH3YL1	0	1.45605	0.462	0.067	0	Epi
SLC37A4	0	1.45425	0.437	0.029	0	Epi
LAPTM4A	0	1.45421	0.764	0.373	0	Epi
GAMT	0	1.43892	0.446	0.066	0	Epi
MME	0	1.43818	0.26	0.002	0	Epi
MIF	0	1.43629	0.796	0.56	0	Epi
MAOA	0	1.43324	0.343	0.007	0	Epi
APOM	0	1.4321	0.267	0.014	0	Epi
DPYS	0	1.43194	0.279	0.003	0	Epi
SERPING1	0	1.43076	0.507	0.108	0	Epi
CDHR5	0	1.42899	0.314	0.002	0	Epi
SHMT1	0	1.42162	0.424	0.049	0	Epi
VDAC1	0	1.41899	0.712	0.315	0	Epi
PHPT1	0	1.41821	0.726	0.32	0	Epi
TMEM205	0	1.40657	0.601	0.164	0	Epi
UQCRQ	0	1.40305	0.793	0.473	0	Epi
RBPMS	0	1.3992	0.48	0.051	0	Epi
CHCHD10	0	1.38976	0.664	0.295	0	Epi
BDH2	0	1.38894	0.452	0.082	0	Epi
PPP1R16A	0	1.38645	0.408	0.021	0	Epi
NMB	0	1.38219	0.351	0.047	0	Epi
PAX8	0	1.37712	0.362	0.009	0	Epi
SLC4A4	0	1.37272	0.309	0.009	0	Epi
CD63	0	1.37152	0.844	0.542	0	Epi
ALDH2	0	1.36639	0.483	0.135	0	Epi
VMP1	0	1.36069	0.62	0.342	0	Epi
LGALS3	0	1.35794	0.654	0.301	0	Epi
CDH16	0	1.35628	0.325	0.002	0	Epi
ENPP3	0	1.35328	0.344	0.005	0	Epi
PRUNE2	0	1.35281	0.342	0.008	0	Epi
USH1C	0	1.35208	0.388	0.002	0	Epi
MAOB	0	1.34879	0.394	0.007	0	Epi
KCNJ16	0	1.33712	0.336	0.002	0	Epi
CDH6	0	1.33619	0.349	0.023	0	Epi
BNIP3L	0	1.33346	0.638	0.248	0	Epi
TCN2	0	1.33215	0.422	0.059	0	Epi
CEBPD	0	1.31919	0.646	0.258	0	Epi
RTN4	0	1.31707	0.749	0.384	0	Epi
CNN3	0	1.31701	0.571	0.087	0	Epi
HSPB8	0	1.31585	0.348	0.016	0	Epi
IGFBP4	0	1.31567	0.59	0.113	0	Epi
ETFB	0	1.31409	0.615	0.222	0	Epi
CLDN2	0	1.31309	0.271	0.002	0	Epi
PLEKHA1	0	1.31272	0.475	0.107	0	Epi
BHLHE41	0	1.31233	0.357	0.038	0	Epi
MPC2	0	1.31023	0.677	0.286	0	Epi
PERP	0	1.30899	0.453	0.054	0	Epi
HPCAL1	0	1.30555	0.529	0.155	0	Epi
SOX9	0	1.30259	0.285	0.003	0	Epi
ITM2B	0	1.30217	0.929	0.841	0	Epi
BICC1	0	1.30135	0.354	0.003	0	Epi
ECH1	0	1.29808	0.67	0.287	0	Epi
CAV1	0	1.2973	0.422	0.095	0	Epi
PTTG1IP	0	1.29665	0.576	0.201	0	Epi
SPATS2L	0	1.29646	0.547	0.136	0	Epi
CISD1	0	1.29629	0.516	0.111	0	Epi
ATF3	0	1.28759	0.512	0.256	0	Epi
CLDN10	0	1.28753	0.295	0.002	0	Epi
PEPD	0	1.28712	0.366	0.174	0	Epi
CAV2	0	1.28255	0.447	0.063	0	Epi
SLC16A4	0	1.28019	0.356	0.015	0	Epi
ZNF395	0	1.27784	0.356	0.018	0	Epi
EFNA1	0	1.27756	0.393	0.039	0	Epi
PRDX2	0	1.27737	0.687	0.309	0	Epi
AKAP12	0	1.27665	0.353	0.059	0	Epi
MZT2B	0	1.27556	0.713	0.375	0	Epi
PGK1	0	1.27448	0.777	0.541	0	Epi
CFI	0	1.27145	0.35	0.019	0	Epi
BRI3	0	1.26244	0.602	0.229	0	Epi
ATOX1	0	1.25962	0.642	0.26	0	Epi
MET	0	1.25738	0.353	0.009	0	Epi
GADD45A	0	1.25606	0.517	0.156	0	Epi
FBP1	0	1.2552	0.268	0.072	0	Epi
NPR3	0	1.25178	0.286	0.009	0	Epi
SLC16A3	0	1.25156	0.523	0.173	0	Epi
IRX3	0	1.24931	0.328	0.016	0	Epi
ABCC3	0	1.24815	0.313	0.027	0	Epi
CDK18	0	1.24797	0.352	0.014	0	Epi
S100A16	0	1.24425	0.433	0.042	0	Epi
RNASET2	0	1.24332	0.575	0.381	0	Epi
FAM13A	0	1.23366	0.389	0.057	0	Epi
MYC	0	1.23191	0.358	0.095	0	Epi
TSPAN12	0	1.23017	0.383	0.028	0	Epi
ESD	0	1.22411	0.61	0.206	0	Epi
IGFBP6	0	1.22051	0.268	0.03	0	Epi
SMPDL3A	0	1.22043	0.394	0.042	0	Epi
NENF	0	1.21917	0.57	0.174	0	Epi
ITGB8	0	1.2184	0.299	0.009	0	Epi
HINT1	0	1.21787	0.892	0.754	0	Epi
GALNT14	0	1.21265	0.359	0.007	0	Epi
KCNJ15	0	1.20942	0.259	0.004	0	Epi
HIPK2	0	1.20736	0.475	0.131	0	Epi
FARP1	0	1.20269	0.375	0.042	0	Epi
PRDX4	0	1.20127	0.534	0.14	0	Epi
DNPH1	0	1.20124	0.583	0.2	0	Epi
AQP3	0	1.19799	0.354	0.093	0	Epi
RAB13	0	1.19609	0.533	0.118	0	Epi
GPX4	0	1.19605	0.82	0.561	0	Epi
PRDX5	0	1.19201	0.756	0.43	0	Epi
FABP3	0	1.19176	0.264	0.013	0	Epi
GLRX	0	1.18733	0.621	0.304	0	Epi
COA3	0	1.18444	0.57	0.184	0	Epi
ZBTB20	0	1.1821	0.576	0.203	0	Epi
DUSP23	0	1.17332	0.537	0.18	0	Epi
YWHAE	0	1.17244	0.723	0.345	0	Epi
ALDH1L1	0	1.17071	0.258	0.002	0	Epi
AGT	0	1.1702	0.258	0.011	0	Epi
HSF4	0	1.16729	0.281	0.006	0	Epi
ACMSD	0	1.16228	0.289	0.002	0	Epi
MLEC	0	1.16219	0.544	0.197	0	Epi
SOD2	0	1.16182	0.646	0.298	0	Epi
PPFIBP1	0	1.15981	0.39	0.065	0	Epi
TGM2	0	1.15864	0.314	0.047	0	Epi
ECI1	0	1.15277	0.42	0.074	0	Epi
DDT	0	1.15251	0.665	0.306	0	Epi
TBCA	0	1.15131	0.758	0.436	0	Epi
ANG	0	1.14942	0.346	0.021	0	Epi
SLC28A1	0	1.14798	0.315	0.002	0	Epi
KCNQ1OT1	0	1.14738	0.315	0.098	0	Epi
MSRB2	0	1.14496	0.441	0.083	0	Epi
TSC22D1	0	1.14362	0.61	0.19	0	Epi
SEZ6L2	0	1.13852	0.322	0.005	0	Epi
PAX2	0	1.13738	0.283	0.001	0	Epi
HSPB1	0	1.13657	0.873	0.57	0	Epi
BLVRB	0	1.13311	0.574	0.176	0	Epi
TCEAL4	0	1.13051	0.53	0.14	0	Epi
QPRT	0	1.12804	0.268	0.046	0	Epi
BSG	0	1.12636	0.722	0.428	0	Epi
VCAM1	0	1.1247	0.394	0.142	0	Epi
SOX4	0	1.12168	0.411	0.118	0	Epi
C1S	0	1.12133	0.25	0.016	0	Epi
SLC16A12	0	1.12124	0.262	0.002	0	Epi
CD70	0	1.11756	0.364	0.068	0	Epi
FAHD1	0	1.11742	0.379	0.045	0	Epi
QDPR	0	1.1162	0.332	0.073	0	Epi
P4HA2	0	1.11395	0.341	0.018	0	Epi
CA2	0	1.11029	0.312	0.041	0	Epi
CXXC5	0	1.10824	0.433	0.077	0	Epi
CLIC4	0	1.10782	0.427	0.103	0	Epi
FABP6	0	1.10752	0.254	0.002	0	Epi
NIT2	0	1.10626	0.465	0.11	0	Epi
NFIB	0	1.10529	0.414	0.053	0	Epi
KIF12	0	1.10461	0.293	0.002	0	Epi
GSTP1	0	1.1043	0.792	0.603	0	Epi
HNMT	0	1.10037	0.428	0.09	0	Epi
CANX	0	1.10034	0.693	0.374	0	Epi
FHL2	0	1.09959	0.268	0.016	0	Epi
HES1	0	1.09881	0.349	0.106	0	Epi
ALDH7A1	0	1.09558	0.36	0.037	0	Epi
HSD3B7	0	1.09385	0.314	0.014	0	Epi
ACADM	0	1.08876	0.433	0.124	0	Epi
DSG2	0	1.08228	0.309	0.003	0	Epi
DPP4	0	1.07859	0.344	0.036	0	Epi
CITED4	0	1.07565	0.288	0.033	0	Epi
DSTN	0	1.07278	0.757	0.312	0	Epi
EPS8L2	0	1.07076	0.398	0.047	0	Epi
TNFAIP6	0	1.0685	0.258	0.021	0	Epi
CFDP1	0	1.06735	0.55	0.186	0	Epi
P4HB	0	1.06276	0.668	0.4	0	Epi
DDAH1	0	1.06195	0.269	0.01	0	Epi
HMGN3	0	1.06058	0.685	0.392	0	Epi
DPCD	0	1.06025	0.357	0.018	0	Epi
ST13	0	1.05871	0.756	0.445	0	Epi
LACTB2	0	1.05393	0.369	0.059	0	Epi
NQO2	0	1.051	0.397	0.111	0	Epi
MYL6B	0	1.04709	0.437	0.082	0	Epi
COX7C	0	1.04525	0.91	0.818	0	Epi
HGD	0	1.04518	0.269	0.002	0	Epi
CDH2	0	1.04358	0.302	0.003	0	Epi
MORN2	0	1.04126	0.361	0.031	0	Epi
PDLIM1	0	1.03937	0.489	0.11	0	Epi
LDHB	0	1.03907	0.792	0.572	0	Epi
SLC47A1	0	1.03847	0.254	0.008	0	Epi
EHHADH	0	1.03533	0.259	0.009	0	Epi
METTL7A	0	1.03461	0.359	0.089	0	Epi
FAM162A	0	1.03454	0.56	0.213	0	Epi
NDUFA5	0	1.03122	0.634	0.259	0	Epi
CETN2	0	1.02647	0.4	0.064	0	Epi
AKR1A1	0	1.02591	0.527	0.243	0	Epi
CTNNA1	0	1.0254	0.507	0.16	0	Epi
SLC39A14	0	1.01814	0.3	0.023	0	Epi
ERGIC1	0	1.01775	0.454	0.121	0	Epi
PRDX6	0	1.01762	0.716	0.399	0	Epi
ATP1A1	0	1.01692	0.562	0.294	0	Epi
PLEKHA5	0	1.01615	0.347	0.045	0	Epi
RAB3IP	0	1.01548	0.331	0.04	0	Epi
VEGFB	0	1.01235	0.369	0.079	0	Epi
AQP1	0	1.01054	0.296	0.036	0	Epi
SERPINE2	0	1.00975	0.277	0.026	0	Epi
RND3	0	1.0048	0.305	0.042	0	Epi
SDC1	0	1.00419	0.268	0.008	0	Epi
PPP2R3A	0	1.00116	0.285	0.012	0	Epi
APLP2	0	1.00034	0.641	0.288	0	Epi
ALDH3A2	0	0.997398	0.345	0.069	0	Epi
DMKN	0	0.995588	0.281	0.007	0	Epi
ERBB3	0	0.995032	0.258	0.003	0	Epi
TRIP6	0	0.992689	0.38	0.051	0	Epi
HSBP1	0	0.987433	0.633	0.286	0	Epi
C1R	0	0.986283	0.256	0.03	0	Epi
RAB17	0	0.985036	0.288	0.002	0	Epi
RBM47	0	0.984435	0.369	0.072	0	Epi
ANXA2	0	0.98381	0.646	0.407	0	Epi
POLR2I	0	0.980652	0.582	0.215	0	Epi
SLC25A4	0	0.979038	0.423	0.079	0	Epi
PRKAA2	0	0.97665	0.276	0.003	0	Epi
NDUFS4	0	0.976128	0.548	0.194	0	Epi
VIM	0	0.97267	0.793	0.827	0	Epi
NEDD4L	0	0.972128	0.302	0.022	0	Epi
LGALS3BP	0	0.96889	0.449	0.125	0	Epi
PRDX3	0	0.968476	0.563	0.246	0	Epi
DHRS4L2	0	0.964584	0.319	0.09	0	Epi
RHOB	0	0.963173	0.706	0.38	0	Epi
TSPAN4	0	0.963143	0.431	0.11	0	Epi
MSRA	0	0.959241	0.299	0.096	0	Epi
NDUFB7	0	0.958778	0.709	0.39	0	Epi
PXMP2	0	0.958364	0.297	0.029	0	Epi
MIR4458HG	0	0.957492	0.269	0.025	0	Epi
SEC61G	0	0.956221	0.719	0.453	0	Epi
NR1H4	0	0.95465	0.283	0.001	0	Epi
RASSF4	0	0.953311	0.454	0.149	0	Epi
CNKSR3	0	0.952712	0.251	0.013	0	Epi
MZT2A	0	0.946042	0.563	0.254	0	Epi
PARD6B	0	0.941686	0.293	0.013	0	Epi
TMEM141	0	0.938361	0.479	0.155	0	Epi
CREB5	0	0.938168	0.277	0.041	0	Epi
NFIA	0	0.937406	0.382	0.08	0	Epi
FAH	0	0.93402	0.308	0.037	0	Epi
POU3F3	0	0.93395	0.253	0.001	0	Epi
TUBA1C	0	0.932758	0.498	0.179	0	Epi
MAP3K13	0	0.932318	0.434	0.109	0	Epi
PHYH	0	0.930606	0.352	0.089	0	Epi
TNS1	0	0.928065	0.34	0.06	0	Epi
GPRC5C	0	0.927827	0.327	0.038	0	Epi
HOOK1	0	0.926831	0.29	0.009	0	Epi
AKR7A2	0	0.925116	0.47	0.166	0	Epi
TM7SF3	0	0.924676	0.394	0.097	0	Epi
HIBADH	0	0.924582	0.347	0.068	0	Epi
SPAG4	0	0.923878	0.304	0.019	0	Epi
CCNG1	0	0.923562	0.481	0.151	0	Epi
MXI1	0	0.923371	0.365	0.064	0	Epi
CTSL	0	0.921697	0.566	0.17	0	Epi
WWTR1	0	0.918653	0.36	0.054	0	Epi
TIMM13	0	0.918209	0.537	0.204	0	Epi
P4HA1	0	0.914883	0.401	0.104	0	Epi
PRDX1	0	0.911736	0.805	0.535	0	Epi
TMCC1	0	0.911598	0.302	0.041	0	Epi
BPHL	0	0.910525	0.254	0.026	0	Epi
HEBP2	0	0.910248	0.465	0.138	0	Epi
COX5B	0	0.904481	0.82	0.62	0	Epi
SLC22A18	0	0.903674	0.334	0.058	0	Epi
C3	0	0.902897	0.339	0.086	0	Epi
C12orf75	0	0.898297	0.552	0.211	0	Epi
HSD17B14	0	0.898211	0.25	0.024	0	Epi
C5orf15	0	0.894729	0.423	0.105	0	Epi
HYI	0	0.891452	0.371	0.071	0	Epi
FKBP2	0	0.887128	0.648	0.304	0	Epi
BCAM	0	0.886256	0.336	0.074	0	Epi
GNG12	0	0.885708	0.323	0.035	0	Epi
CRNDE	0	0.884492	0.288	0.02	0	Epi
ITGA3	0	0.881163	0.255	0.026	0	Epi
ECI2	0	0.880859	0.413	0.131	0	Epi
PLXNB2	0	0.874882	0.317	0.068	0	Epi
LRRK2	0	0.874577	0.265	0.053	0	Epi
IFITM3	0	0.867764	0.745	0.341	0	Epi
DCXR	0	0.865032	0.38	0.241	0	Epi
HOXC10	0	0.861164	0.277	0.014	0	Epi
ECHDC2	0	0.860586	0.423	0.1	0	Epi
ENO2	0	0.857412	0.298	0.053	0	Epi
KIAA1191	0	0.856487	0.381	0.099	0	Epi
QTRT1	0	0.854213	0.365	0.089	0	Epi
PHLDA3	0	0.853518	0.29	0.032	0	Epi
MAL	0	0.853233	0.256	0.058	0	Epi
SAT2	0	0.849664	0.469	0.231	0	Epi
ECHDC3	0	0.849137	0.261	0.017	0	Epi
ANK3	0	0.847726	0.284	0.036	0	Epi
DDR1	0	0.847476	0.254	0.007	0	Epi
ATP11A	0	0.846845	0.275	0.05	0	Epi
C11orf1	0	0.846169	0.368	0.065	0	Epi
MAFF	0	0.84596	0.349	0.144	0	Epi
NDUFA2	0	0.844922	0.678	0.382	0	Epi
WDR13	0	0.844036	0.396	0.098	0	Epi
AGRN	0	0.843767	0.264	0.033	0	Epi
LINC01116	0	0.842531	0.286	0.023	0	Epi
GRHPR	0	0.842198	0.432	0.156	0	Epi
RCN1	0	0.84158	0.367	0.09	0	Epi
TMEM9	0	0.841387	0.388	0.083	0	Epi
ARPC1A	0	0.841122	0.481	0.168	0	Epi
DERA	0	0.83729	0.357	0.084	0	Epi
EPHX2	0	0.836255	0.299	0.045	0	Epi
CALD1	0	0.835915	0.683	0.104	0	Epi
REXO2	0	0.832247	0.474	0.162	0	Epi
TXNDC17	0	0.831776	0.522	0.229	0	Epi
TMBIM6	0	0.831645	0.826	0.675	0	Epi
SLC2A1	0	0.831416	0.302	0.036	0	Epi
CERS2	0	0.831081	0.439	0.128	0	Epi
HADHB	0	0.830531	0.506	0.201	0	Epi
PROS1	0	0.829776	0.284	0.034	0	Epi
IER3	0	0.82951	0.454	0.22	0	Epi
TNIP1	0	0.829441	0.511	0.212	0	Epi
AP1S1	0	0.828991	0.398	0.1	0	Epi
ZFAS1	0	0.826924	0.704	0.545	0	Epi
SORBS2	0	0.825588	0.262	0.043	0	Epi
ASRGL1	0	0.825435	0.254	0.037	0	Epi
BEX2	0	0.824147	0.322	0.053	0	Epi
COX6A1	0	0.823387	0.788	0.569	0	Epi
RERG	0	0.823368	0.267	0.023	0	Epi
AHCY	0	0.82198	0.335	0.091	0	Epi
TMEM14C	0	0.821833	0.568	0.241	0	Epi
ASPH	0	0.820437	0.377	0.095	0	Epi
S100A6	0	0.819964	0.76	0.788	0	Epi
SPINT1	0	0.815381	0.272	0.025	0	Epi
ACO2	0	0.811894	0.425	0.148	0	Epi
AK2	0	0.811879	0.488	0.176	0	Epi
ACADVL	0	0.809808	0.586	0.292	0	Epi
FNBP1L	0	0.809406	0.286	0.033	0	Epi
MRPL40	0	0.809303	0.476	0.157	0	Epi
CTTN	0	0.807051	0.31	0.046	0	Epi
SSPN	0	0.804499	0.279	0.036	0	Epi
CBR1	0	0.80109	0.417	0.132	0	Epi
MRPL51	0	0.800308	0.622	0.313	0	Epi
RNF5	0	0.799978	0.496	0.182	0	Epi
TOM1L1	0	0.79953	0.257	0.005	0	Epi
CD9	0	0.799467	0.522	0.188	0	Epi
NPM1	0	0.799194	0.859	0.788	0	Epi
EFEMP2	0	0.799127	0.291	0.033	0	Epi
NREP	0	0.79648	0.27	0.034	0	Epi
LTBR	0	0.79587	0.331	0.085	0	Epi
TMEM54	0	0.795637	0.261	0.012	0	Epi
COPRS	0	0.793816	0.325	0.058	0	Epi
MSRB1	0	0.793776	0.291	0.065	0	Epi
MORF4L2	0	0.792873	0.531	0.205	0	Epi
NDUFAB1	0	0.78795	0.61	0.317	0	Epi
APP	0	0.787863	0.599	0.174	0	Epi
NME4	0	0.78679	0.359	0.102	0	Epi
HIBCH	0	0.786684	0.334	0.096	0	Epi
NFIC	0	0.785826	0.444	0.148	0	Epi
AKR1B1	0	0.785612	0.406	0.243	0	Epi
SDC2	0	0.782883	0.307	0.045	0	Epi
PMM1	0	0.781584	0.379	0.089	0	Epi
BCKDK	0	0.780891	0.369	0.103	0	Epi
LYPLAL1	0	0.780219	0.328	0.077	0	Epi
COX7B	0	0.780213	0.72	0.505	0	Epi
SGCB	0	0.778555	0.324	0.053	0	Epi
DYNLRB1	0	0.778495	0.684	0.403	0	Epi
TMEM98	0	0.776635	0.27	0.017	0	Epi
KLF10	0	0.776413	0.401	0.16	0	Epi
PCYOX1	0	0.774598	0.311	0.063	0	Epi
LRRC41	0	0.773653	0.299	0.087	0	Epi
CYB5R3	0	0.768939	0.533	0.249	0	Epi
SNRPE	0	0.76809	0.569	0.267	0	Epi
NDUFB10	0	0.767287	0.689	0.419	0	Epi
MPST	0	0.767105	0.374	0.1	0	Epi
AHCYL1	0	0.765878	0.384	0.123	0	Epi
SDHC	0	0.765082	0.555	0.28	0	Epi
ARL1	0	0.764556	0.433	0.132	0	Epi
TPMT	0	0.764531	0.308	0.078	0	Epi
PPP1R14B	0	0.762311	0.378	0.11	0	Epi
GALNT11	0	0.759335	0.351	0.107	0	Epi
CYC1	0	0.758835	0.532	0.246	0	Epi
NDUFC2	0	0.758521	0.555	0.26	0	Epi
PPP2CB	0	0.757056	0.34	0.078	0	Epi
PGRMC2	0	0.75468	0.383	0.092	0	Epi
SYPL1	0	0.75412	0.505	0.194	0	Epi
PSMB5	0	0.752779	0.49	0.189	0	Epi
DYNC2LI1	0	0.75183	0.271	0.024	0	Epi
S100A8	0	6.46142	0.787	0.03	0	Monocyte
S100A9	0	6.30972	0.899	0.05	0	Monocyte
FCN1	0	4.41483	0.894	0.012	0	Monocyte
LYZ	0	4.38541	0.939	0.111	0	Monocyte
S100A12	0	4.05718	0.516	0.005	0	Monocyte
IL1B	0	3.98512	0.579	0.067	0	Monocyte
LST1	0	3.8678	0.925	0.1	0	Monocyte
EREG	0	3.59352	0.437	0.021	0	Monocyte
G0S2	0	3.41188	0.449	0.107	0	Monocyte
BCL2A1	0	3.39207	0.767	0.093	0	Monocyte
AIF1	0	3.3712	0.959	0.144	0	Monocyte
PLAUR	0	3.33189	0.787	0.118	0	Monocyte
VCAN	0	3.16272	0.66	0.1	0	Monocyte
CTSS	0	3.13045	0.955	0.264	0	Monocyte
FCER1G	0	3.02407	0.969	0.176	0	Monocyte
CXCL2	0	3.01382	0.376	0.128	0	Monocyte
CSTA	0	2.911	0.751	0.042	0	Monocyte
TYROBP	0	2.86698	0.983	0.215	0	Monocyte
THBS1	0	2.86209	0.422	0.095	0	Monocyte
TIMP1	0	2.59721	0.884	0.389	0	Monocyte
CFD	0	2.59285	0.784	0.106	0	Monocyte
C5AR1	0	2.58881	0.675	0.062	0	Monocyte
NAMPT	0	2.55461	0.819	0.3	0	Monocyte
SPI1	0	2.55001	0.751	0.083	0	Monocyte
SLC11A1	0	2.52336	0.683	0.053	0	Monocyte
MNDA	0	2.51247	0.646	0.065	0	Monocyte
CFP	0	2.51105	0.65	0.014	0	Monocyte
LILRB2	0	2.50029	0.62	0.036	0	Monocyte
STXBP2	0	2.42454	0.728	0.161	0	Monocyte
BASP1	0	2.39189	0.41	0.068	0	Monocyte
FPR1	0	2.37763	0.64	0.044	0	Monocyte
SAT1	0	2.34114	0.993	0.7	0	Monocyte
APOBEC3A	0	2.3324	0.426	0.006	0	Monocyte
NCF2	0	2.20423	0.631	0.041	0	Monocyte
MAFB	0	2.16769	0.675	0.114	0	Monocyte
LILRA5	0	2.14472	0.513	0.007	0	Monocyte
FGR	0	2.13839	0.674	0.078	0	Monocyte
MS4A7	0	2.13097	0.657	0.087	0	Monocyte
CYBB	0	2.11233	0.653	0.073	0	Monocyte
TKT	0	2.08946	0.769	0.283	0	Monocyte
COTL1	0	2.05558	0.908	0.401	0	Monocyte
SOD2	0	2.04225	0.827	0.371	0	Monocyte
CLEC7A	0	2.02622	0.624	0.064	0	Monocyte
CSF3R	0	2.01751	0.486	0.042	0	Monocyte
HCK	0	2.00885	0.573	0.049	0	Monocyte
OLR1	0	2.00401	0.311	0.053	0	Monocyte
AQP9	0	2.00207	0.365	0.009	0	Monocyte
PILRA	0	1.99823	0.589	0.055	0	Monocyte
S100A4	0	1.98795	0.98	0.571	0	Monocyte
CD300E	0	1.98315	0.466	0.007	0	Monocyte
CD68	0	1.9439	0.791	0.187	0	Monocyte
C1orf162	0	1.94297	0.772	0.145	0	Monocyte
PTGS2	0	1.94039	0.271	0.032	0	Monocyte
IFI30	0	1.93658	0.534	0.059	0	Monocyte
AP1S2	0	1.92641	0.709	0.169	0	Monocyte
NLRP3	0	1.9257	0.401	0.039	0	Monocyte
TREM1	0	1.89711	0.425	0.02	0	Monocyte
PSAP	0	1.89043	0.954	0.549	0	Monocyte
CST3	0	1.87241	0.97	0.437	0	Monocyte
PPIF	0	1.85737	0.403	0.121	0	Monocyte
MPEG1	0	1.85466	0.53	0.039	0	Monocyte
CEBPB	0	1.84043	0.71	0.298	0	Monocyte
CD55	0	1.82721	0.725	0.217	0	Monocyte
TYMP	0	1.82488	0.83	0.329	0	Monocyte
CD14	0	1.81803	0.561	0.097	0	Monocyte
FGL2	0	1.80538	0.663	0.131	0	Monocyte
DUSP6	0	1.79926	0.511	0.119	0	Monocyte
CLEC4E	0	1.78764	0.396	0.03	0	Monocyte
C19orf38	0	1.77252	0.495	0.02	0	Monocyte
RNF144B	0	1.75424	0.462	0.075	0	Monocyte
FTH1	0	1.71978	0.998	0.967	0	Monocyte
LYN	0	1.69532	0.531	0.095	0	Monocyte
CLEC12A	0	1.66616	0.451	0.032	0	Monocyte
IGSF6	0	1.66126	0.542	0.064	0	Monocyte
TNFSF13B	0	1.65486	0.549	0.08	0	Monocyte
TNFAIP2	0	1.63281	0.496	0.104	0	Monocyte
IRAK3	0	1.62534	0.452	0.043	0	Monocyte
LRRC25	0	1.6137	0.425	0.038	0	Monocyte
ITGAX	0	1.60537	0.451	0.055	0	Monocyte
ATP2B1	0	1.60385	0.543	0.205	0	Monocyte
TSPO	0	1.60111	0.874	0.512	0	Monocyte
S100A6	0	1.57777	0.982	0.769	0	Monocyte
ZEB2	0	1.57522	0.716	0.261	0	Monocyte
FCGR3A	0	1.56542	0.429	0.158	0	Monocyte
MS4A6A	0	1.55639	0.621	0.108	0	Monocyte
S100A11	0	1.53949	0.971	0.671	0	Monocyte
KYNU	0	1.53348	0.395	0.048	0	Monocyte
PYCARD	0	1.52996	0.722	0.261	0	Monocyte
ASAH1	0	1.5078	0.787	0.338	0	Monocyte
GCA	0	1.50765	0.483	0.116	0	Monocyte
FTL	0	1.50072	0.996	0.953	0	Monocyte
GLUL	0	1.49949	0.737	0.289	0	Monocyte
RAB31	0	1.49155	0.524	0.109	0	Monocyte
BID	0	1.48501	0.522	0.136	0	Monocyte
ACSL1	0	1.48332	0.452	0.134	0	Monocyte
PLEK	0	1.48209	0.616	0.191	0	Monocyte
PLBD1	0	1.47046	0.395	0.097	0	Monocyte
LTA4H	0	1.46186	0.565	0.196	0	Monocyte
POU2F2	0	1.45671	0.434	0.074	0	Monocyte
SERPINA1	0	1.42707	0.881	0.264	0	Monocyte
PHACTR1	0	1.42585	0.381	0.076	0	Monocyte
PTPRE	0	1.42299	0.566	0.169	0	Monocyte
TBXAS1	0	1.41595	0.507	0.097	0	Monocyte
SRGN	0	1.41341	0.978	0.66	0	Monocyte
CPVL	0	1.40811	0.566	0.119	0	Monocyte
RNF130	0	1.40487	0.643	0.207	0	Monocyte
GABARAP	0	1.39029	0.617	0.36	0	Monocyte
CD163	0	1.3734	0.35	0.056	0	Monocyte
TNFRSF1B	0	1.37206	0.715	0.259	0	Monocyte
LILRB1	0	1.37179	0.368	0.044	0	Monocyte
FCGR2A	0	1.3644	0.533	0.099	0	Monocyte
CSF1R	0	1.35687	0.428	0.065	0	Monocyte
SAMSN1	0	1.35508	0.599	0.22	0	Monocyte
LILRA2	0	1.35036	0.369	0.02	0	Monocyte
OAZ1	0	1.34644	0.974	0.816	0	Monocyte
UPP1	0	1.34197	0.596	0.205	0	Monocyte
MXD1	0	1.33399	0.467	0.139	0	Monocyte
CD302	0	1.33385	0.415	0.064	0	Monocyte
AREG	0	1.32394	0.365	0.164	0	Monocyte
THBD	0	1.31913	0.251	0.053	0	Monocyte
NINJ1	0	1.31882	0.579	0.256	0	Monocyte
SLC43A2	0	1.31785	0.402	0.094	0	Monocyte
STX11	0	1.31476	0.454	0.098	0	Monocyte
CCRL2	0	1.3139	0.266	0.041	0	Monocyte
DMXL2	0	1.30722	0.358	0.045	0	Monocyte
GK	0	1.30715	0.347	0.107	0	Monocyte
TLR2	0	1.29513	0.356	0.047	0	Monocyte
LILRB3	0	1.29339	0.342	0.025	0	Monocyte
RILPL2	0	1.29249	0.632	0.235	0	Monocyte
RGS2	0	1.29038	0.722	0.288	0	Monocyte
KLF4	0	1.28093	0.531	0.173	0	Monocyte
PGD	0	1.27675	0.425	0.109	0	Monocyte
ARRB2	0	1.26418	0.637	0.219	0	Monocyte
CARD16	0	1.26161	0.719	0.298	0	Monocyte
CDA	0	1.25637	0.346	0.034	0	Monocyte
ASGR1	0	1.25333	0.318	0.018	0	Monocyte
PRAM1	0	1.24787	0.329	0.016	0	Monocyte
GRN	0	1.23848	0.705	0.299	0	Monocyte
NFKBIZ	0	1.23195	0.606	0.278	0	Monocyte
NAAA	0	1.22611	0.448	0.131	0	Monocyte
IER3	0	1.22503	0.58	0.269	0	Monocyte
NUP214	0	1.22172	0.452	0.12	0	Monocyte
EVI2B	0	1.21897	0.579	0.178	0	Monocyte
NPC2	0	1.21879	0.866	0.422	0	Monocyte
IFITM2	0	1.21438	0.827	0.593	0	Monocyte
HBEGF	0	1.20923	0.308	0.088	0	Monocyte
CD93	0	1.1996	0.343	0.063	0	Monocyte
ETS2	0	1.19932	0.501	0.195	0	Monocyte
INSIG1	0	1.19834	0.398	0.15	0	Monocyte
EMP3	0	1.19796	0.866	0.526	0	Monocyte
LY86	0	1.1913	0.411	0.073	0	Monocyte
CD86	0	1.18752	0.376	0.06	0	Monocyte
THEMIS2	0	1.18736	0.453	0.096	0	Monocyte
C9orf72	0	1.18323	0.36	0.062	0	Monocyte
NFKBIA	0	1.18151	0.836	0.617	0	Monocyte
MAP3K8	0	1.18085	0.506	0.183	0	Monocyte
SLC7A7	0	1.17911	0.511	0.113	0	Monocyte
CD36	0	1.176	0.366	0.041	0	Monocyte
CD83	0	1.16856	0.479	0.128	0	Monocyte
SERPINB1	0	1.16251	0.687	0.372	0	Monocyte
CPPED1	0	1.1552	0.411	0.101	0	Monocyte
CLEC4A	0	1.152	0.317	0.03	0	Monocyte
SLC31A2	0	1.14334	0.373	0.089	0	Monocyte
SERPINB9	0	1.14039	0.403	0.168	0	Monocyte
LILRA1	0	1.13869	0.292	0.006	0	Monocyte
CD44	0	1.13863	0.787	0.387	0	Monocyte
KDM6B	0	1.13796	0.476	0.207	0	Monocyte
LGALS9	0	1.13612	0.45	0.112	0	Monocyte
IFNGR2	0	1.12388	0.472	0.172	0	Monocyte
CMTM6	0	1.12218	0.608	0.262	0	Monocyte
MTSS1	0	1.12108	0.369	0.116	0	Monocyte
NFKB1	0	1.11458	0.343	0.168	0	Monocyte
TALDO1	0	1.11214	0.665	0.368	0	Monocyte
LIMS1	0	1.10385	0.521	0.283	0	Monocyte
IER5	0	1.09824	0.48	0.225	0	Monocyte
CASP1	0	1.09705	0.54	0.188	0	Monocyte
SDCBP	0	1.09481	0.74	0.395	0	Monocyte
NCF1	0	1.09316	0.385	0.145	0	Monocyte
MGAT1	0	1.09084	0.575	0.249	0	Monocyte
ZNF385A	0	1.08416	0.328	0.047	0	Monocyte
EMILIN2	0	1.07937	0.319	0.049	0	Monocyte
KCTD12	0	1.07778	0.371	0.094	0	Monocyte
SERP1	0	1.06405	0.878	0.581	0	Monocyte
RHOG	0	1.06231	0.655	0.314	0	Monocyte
ATP6V0C	0	1.06218	0.441	0.22	0	Monocyte
HMOX1	0	1.06039	0.475	0.222	0	Monocyte
RGS18	0	1.05649	0.278	0.025	0	Monocyte
CXCL16	0	1.05441	0.441	0.143	0	Monocyte
VASP	0	1.05349	0.57	0.249	0	Monocyte
ATP1B3	0	1.0534	0.583	0.317	0	Monocyte
RNASE6	0	1.05328	0.341	0.078	0	Monocyte
GRINA	0	1.05167	0.554	0.242	0	Monocyte
LY96	0	1.04872	0.391	0.093	0	Monocyte
BACH1	0	1.03632	0.395	0.13	0	Monocyte
SLC25A37	0	1.03459	0.392	0.163	0	Monocyte
SCIMP	0	1.03168	0.303	0.033	0	Monocyte
CUX1	0	1.03141	0.395	0.171	0	Monocyte
CHMP1B	0	1.02751	0.462	0.266	0	Monocyte
SIGLEC10	0	1.02613	0.267	0.036	0	Monocyte
HES4	0	1.02474	0.296	0.165	0	Monocyte
GPCPD1	0	1.02359	0.409	0.135	0	Monocyte
SLC2A6	0	1.02246	0.255	0.026	0	Monocyte
IRS2	0	1.01273	0.344	0.105	0	Monocyte
NUDT16	0	1.00006	0.391	0.147	0	Monocyte
UBE2D1	0	0.999273	0.405	0.142	0	Monocyte
ARPC1B	0	0.998937	0.77	0.443	0	Monocyte
PABPC1	0	0.998149	0.953	0.758	0	Monocyte
APLP2	0	0.992221	0.709	0.368	0	Monocyte
SH3BGRL3	0	0.991025	0.964	0.773	0	Monocyte
NUMB	0	0.989604	0.431	0.159	0	Monocyte
NAIP	0	0.987553	0.28	0.061	0	Monocyte
LRP1	0	0.985994	0.357	0.106	0	Monocyte
GNAI2	0	0.977947	0.691	0.355	0	Monocyte
MYO1F	0	0.976185	0.512	0.167	0	Monocyte
TCF7L2	0	0.973245	0.264	0.086	0	Monocyte
SMAP2	0	0.972306	0.584	0.246	0	Monocyte
AGTRAP	0	0.965826	0.49	0.216	0	Monocyte
ARPC3	0	0.965019	0.915	0.733	0	Monocyte
ZFAND5	0	0.948077	0.644	0.384	0	Monocyte
FGD2	0	0.943964	0.274	0.04	0	Monocyte
HIF1A	0	0.939445	0.5	0.253	0	Monocyte
LGALS1	0	0.936309	0.919	0.544	0	Monocyte
RNF149	0	0.933764	0.615	0.326	0	Monocyte
ATP6V0B	0	0.932883	0.734	0.419	0	Monocyte
ALOX5	0	0.930649	0.321	0.068	0	Monocyte
TCIRG1	0	0.928984	0.449	0.156	0	Monocyte
TLR4	0	0.924683	0.251	0.042	0	Monocyte
SAMHD1	0	0.923454	0.542	0.219	0	Monocyte
ATP6V1B2	0	0.913459	0.445	0.177	0	Monocyte
ZYX	0	0.911161	0.542	0.272	0	Monocyte
MYD88	0	0.907556	0.363	0.095	0	Monocyte
CNPY3	0	0.900886	0.576	0.275	0	Monocyte
ITGB2	0	0.900741	0.777	0.404	0	Monocyte
LGALS2	0	0.899387	0.389	0.167	0	Monocyte
LAPTM5	0	0.895187	0.911	0.515	0	Monocyte
MTPN	0	0.890168	0.587	0.325	0	Monocyte
NR4A3	0	0.890145	0.282	0.1	0	Monocyte
CD300A	0	0.887971	0.365	0.096	0	Monocyte
FCGRT	0	0.887159	0.715	0.333	0	Monocyte
SYK	0	0.884136	0.309	0.07	0	Monocyte
HRH2	0	0.883988	0.271	0.059	0	Monocyte
EHD1	0	0.87985	0.298	0.159	0	Monocyte
ATG3	0	0.879335	0.488	0.221	0	Monocyte
BLVRB	0	0.877445	0.552	0.272	0	Monocyte
CCDC88A	0	0.872775	0.366	0.127	0	Monocyte
GCH1	0	0.869873	0.283	0.076	0	Monocyte
PIK3AP1	0	0.861778	0.31	0.074	0	Monocyte
CD33	0	0.858826	0.255	0.033	0	Monocyte
C4orf48	0	0.85841	0.488	0.181	0	Monocyte
EFHD2	0	0.856888	0.544	0.236	0	Monocyte
RBP7	0	0.854323	0.319	0.045	0	Monocyte
DSE	0	0.851407	0.275	0.087	0	Monocyte
RAB20	0	0.848203	0.276	0.103	0	Monocyte
PLAC8	0	0.847592	0.392	0.119	0	Monocyte
SMCO4	0	0.846892	0.352	0.125	0	Monocyte
CTSB	0	0.844859	0.761	0.391	0	Monocyte
MX2	0	0.84195	0.292	0.073	0	Monocyte
ANXA5	0	0.840829	0.767	0.496	0	Monocyte
ATP13A3	0	0.837491	0.264	0.136	0	Monocyte
GMFG	0	0.836154	0.827	0.452	0	Monocyte
NOTCH2	0	0.835146	0.338	0.102	0	Monocyte
ABHD5	0	0.835014	0.294	0.121	0	Monocyte
RIPK2	0	0.832944	0.327	0.111	0	Monocyte
CYBA	0	0.831485	0.951	0.749	0	Monocyte
CSGALNACT2	0	0.831321	0.314	0.093	0	Monocyte
MFSD1	0	0.830706	0.425	0.164	0	Monocyte
RIN3	0	0.830437	0.394	0.12	0	Monocyte
ATP6V0D1	0	0.830025	0.522	0.254	0	Monocyte
RXRA	0	0.827031	0.292	0.082	0	Monocyte
FGD4	0	0.824523	0.285	0.095	0	Monocyte
RGS19	0	0.823141	0.427	0.161	0	Monocyte
HLA-DRA	0	0.821981	0.941	0.487	0	Monocyte
BRI3	0	0.820215	0.573	0.319	0	Monocyte
GLIPR1	0	0.818075	0.6	0.247	0	Monocyte
IFITM3	0	0.817438	0.685	0.44	0	Monocyte
CDKN1A	0	0.813839	0.548	0.31	0	Monocyte
PLXDC2	0	0.813385	0.365	0.113	0	Monocyte
PTPN6	0	0.810568	0.499	0.222	0	Monocyte
MYO1G	0	0.809826	0.456	0.151	0	Monocyte
SULT1A1	0	0.809464	0.266	0.068	0	Monocyte
AP2S1	0	0.805264	0.645	0.381	0	Monocyte
ARPC5	0	0.80522	0.742	0.479	0	Monocyte
PGLS	0	0.804712	0.602	0.341	0	Monocyte
GNG5	0	0.804282	0.788	0.548	0	Monocyte
PLSCR1	0	0.80114	0.446	0.241	0	Monocyte
GSTO1	0	0.800419	0.625	0.375	0	Monocyte
TET2	0	0.800246	0.299	0.094	0	Monocyte
ARL4A	0	0.796452	0.439	0.22	0	Monocyte
PNPLA8	0	0.795332	0.359	0.187	0	Monocyte
LRRK2	0	0.79436	0.301	0.102	0	Monocyte
C3AR1	0	0.787374	0.26	0.063	0	Monocyte
GRB2	0	0.784152	0.583	0.311	0	Monocyte
FOSL2	0	0.784123	0.455	0.237	0	Monocyte
REL	0	0.782911	0.66	0.33	0	Monocyte
PAK1	0	0.781824	0.326	0.106	0	Monocyte
CDC42EP3	0	0.780417	0.416	0.175	0	Monocyte
UBXN11	0	0.77952	0.297	0.084	0	Monocyte
MCL1	0	0.777573	0.809	0.562	0	Monocyte
PPT1	0	0.776208	0.502	0.244	0	Monocyte
RASSF2	0	0.776109	0.264	0.059	0	Monocyte
CD48	0	0.774547	0.697	0.33	0	Monocyte
CTNNB1	0	0.770553	0.402	0.219	0	Monocyte
LRRFIP1	0	0.767617	0.737	0.489	0	Monocyte
RASGEF1B	0	0.766454	0.298	0.101	0	Monocyte
IFNGR1	0	0.761001	0.493	0.225	0	Monocyte
CD4	0	0.755336	0.385	0.121	0	Monocyte
WTAP	0	0.754931	0.4	0.283	0	Monocyte
BAG3	3.41247e-97	0.758841	0.268	0.226	4.76893e-93	Monocyte
RGS5	0	7.10238	0.949	0.049	0	Fib
TAGLN	0	5.45749	0.854	0.03	0	Fib
ACTA2	0	5.0588	0.841	0.091	0	Fib
MGP	0	4.82997	0.949	0.067	0	Fib
MYL9	0	4.78241	0.939	0.084	0	Fib
BGN	0	4.70412	0.931	0.062	0	Fib
TPM2	0	4.53694	0.918	0.032	0	Fib
IGFBP7	0	4.49801	0.983	0.309	0	Fib
C11orf96	0	4.40014	0.8	0.054	0	Fib
CALD1	0	4.10616	0.987	0.237	0	Fib
PLAC9	0	3.56739	0.83	0.011	0	Fib
ID3	0	3.56536	0.891	0.207	0	Fib
GJA4	0	3.54704	0.775	0.016	0	Fib
CPE	0	3.53385	0.82	0.049	0	Fib
FRZB	0	3.49469	0.808	0.015	0	Fib
SPARCL1	0	3.48929	0.863	0.054	0	Fib
MFGE8	0	3.43974	0.848	0.047	0	Fib
COL1A2	0	3.41771	0.736	0.016	0	Fib
COL6A2	0	3.39852	0.846	0.061	0	Fib
THY1	0	3.39612	0.695	0.056	0	Fib
MAP1B	0	3.36867	0.826	0.036	0	Fib
MYH11	0	3.3158	0.62	0.007	0	Fib
MCAM	0	3.22946	0.728	0.029	0	Fib
PDGFRB	0	3.22806	0.732	0.011	0	Fib
SPARC	0	3.10183	0.911	0.142	0	Fib
SOD3	0	3.08003	0.767	0.063	0	Fib
PLN	0	3.00781	0.615	0.003	0	Fib
TPPP3	0	2.99953	0.684	0.015	0	Fib
COL1A1	0	2.99863	0.492	0.016	0	Fib
COL18A1	0	2.98247	0.795	0.139	0	Fib
NOTCH3	0	2.93586	0.732	0.008	0	Fib
NR2F2	0	2.92911	0.735	0.108	0	Fib
TINAGL1	0	2.92756	0.824	0.082	0	Fib
ADIRF	0	2.91749	0.922	0.244	0	Fib
CRISPLD2	0	2.87172	0.675	0.017	0	Fib
RGS16	0	2.84343	0.588	0.06	0	Fib
COL3A1	0	2.79489	0.573	0.009	0	Fib
PGF	0	2.76817	0.718	0.037	0	Fib
FILIP1L	0	2.76318	0.674	0.045	0	Fib
MYLK	0	2.75982	0.73	0.059	0	Fib
ADAMTS1	0	2.72757	0.692	0.075	0	Fib
CD36	0	2.7101	0.461	0.042	0	Fib
PPP1R14A	0	2.66271	0.628	0.016	0	Fib
TIMP1	0	2.63941	0.908	0.396	0	Fib
CSRP2	0	2.6045	0.726	0.099	0	Fib
COL4A2	0	2.55364	0.715	0.086	0	Fib
GEM	0	2.51702	0.602	0.079	0	Fib
FN1	0	2.49114	0.685	0.066	0	Fib
HIGD1B	0	2.48821	0.522	0.002	0	Fib
GSN	0	2.46787	0.886	0.196	0	Fib
ID4	0	2.46106	0.594	0.065	0	Fib
EPAS1	0	2.44811	0.838	0.122	0	Fib
KCNE4	0	2.44475	0.568	0.005	0	Fib
COX4I2	0	2.44173	0.552	0.004	0	Fib
ID1	0	2.39989	0.666	0.135	0	Fib
CYGB	0	2.38415	0.488	0.007	0	Fib
TBX2	0	2.37883	0.571	0.013	0	Fib
COL4A1	0	2.35955	0.661	0.075	0	Fib
SLIT3	0	2.35258	0.597	0.008	0	Fib
ADAMTS4	0	2.34682	0.478	0.014	0	Fib
EPS8	0	2.3276	0.767	0.153	0	Fib
DSTN	0	2.28112	0.902	0.417	0	Fib
CPM	0	2.27169	0.662	0.104	0	Fib
PHLDA1	0	2.26957	0.812	0.237	0	Fib
UACA	0	2.24465	0.628	0.105	0	Fib
A2M	0	2.23597	0.833	0.117	0	Fib
COL6A1	0	2.22767	0.631	0.062	0	Fib
JAG1	0	2.21694	0.628	0.072	0	Fib
FILIP1	0	2.16112	0.583	0.014	0	Fib
TGFB1I1	0	2.1484	0.625	0.035	0	Fib
CCDC102B	0	2.13589	0.542	0.02	0	Fib
RASD1	0	2.12026	0.504	0.063	0	Fib
PALLD	0	2.11289	0.602	0.057	0	Fib
PTP4A3	0	2.09119	0.518	0.044	0	Fib
ITGA1	0	2.07476	0.632	0.095	0	Fib
KANK2	0	2.05643	0.592	0.042	0	Fib
DKK3	0	2.04115	0.552	0.017	0	Fib
PMEPA1	0	2.03304	0.582	0.101	0	Fib
ANGPT2	0	2.01755	0.527	0.024	0	Fib
ISYNA1	0	2.01404	0.593	0.056	0	Fib
SSTR2	0	2.00413	0.482	0.006	0	Fib
MYO1B	0	2.00295	0.566	0.043	0	Fib
LGALS3BP	0	1.97166	0.751	0.194	0	Fib
TIMP3	0	1.97045	0.771	0.099	0	Fib
EBF1	0	1.96908	0.567	0.016	0	Fib
SERPING1	0	1.95258	0.778	0.197	0	Fib
CSRP1	0	1.9502	0.596	0.157	0	Fib
PLXDC1	0	1.93904	0.531	0.02	0	Fib
MEF2C	0	1.92445	0.671	0.128	0	Fib
CAV1	0	1.91537	0.753	0.163	0	Fib
FXYD6	0	1.90696	0.559	0.038	0	Fib
LGALS1	0	1.9036	0.943	0.549	0	Fib
OLFML2A	0	1.90086	0.464	0.016	0	Fib
TPM1	0	1.8761	0.866	0.26	0	Fib
IFITM3	0	1.86487	0.95	0.433	0	Fib
CLMN	0	1.84688	0.544	0.06	0	Fib
CSPG4	0	1.84171	0.464	0.004	0	Fib
HES4	0	1.8395	0.681	0.151	0	Fib
CRIP2	0	1.83018	0.763	0.179	0	Fib
OAZ2	0	1.80892	0.651	0.165	0	Fib
TPM4	0	1.79273	0.804	0.3	0	Fib
ARHGEF17	0	1.77728	0.494	0.021	0	Fib
GJC1	0	1.77175	0.451	0.005	0	Fib
KLHL23	0	1.77048	0.48	0.013	0	Fib
PTK2	0	1.76769	0.576	0.075	0	Fib
NDRG2	0	1.76634	0.579	0.076	0	Fib
PRKG1	0	1.76486	0.471	0.005	0	Fib
PRSS23	0	1.74989	0.589	0.116	0	Fib
EHD2	0	1.74668	0.589	0.088	0	Fib
PDGFA	0	1.72849	0.478	0.067	0	Fib
KCNJ8	0	1.72579	0.452	0.006	0	Fib
STEAP4	0	1.71253	0.285	0.009	0	Fib
EDNRB	0	1.70846	0.528	0.038	0	Fib
WFDC1	0	1.70627	0.388	0.005	0	Fib
DLC1	0	1.70009	0.516	0.04	0	Fib
S1PR3	0	1.69417	0.437	0.006	0	Fib
ITGB1	0	1.69094	0.884	0.464	0	Fib
RCAN2	0	1.69062	0.507	0.041	0	Fib
MT1M	0	1.68658	0.338	0.036	0	Fib
COX7A1	0	1.67974	0.602	0.079	0	Fib
SYNPO2	0	1.66507	0.373	0.005	0	Fib
TMEM47	0	1.66332	0.543	0.052	0	Fib
HEYL	0	1.65887	0.424	0.002	0	Fib
NES	0	1.65691	0.459	0.019	0	Fib
FOXC2	0	1.65163	0.426	0.029	0	Fib
ACTN1	0	1.65163	0.572	0.129	0	Fib
IGFBP4	0	1.64787	0.763	0.225	0	Fib
EFHD1	0	1.64716	0.531	0.036	0	Fib
PDLIM3	0	1.64662	0.391	0.02	0	Fib
TSC22D1	0	1.63852	0.805	0.287	0	Fib
EDNRA	0	1.61161	0.434	0.002	0	Fib
NGF	0	1.60725	0.382	0.001	0	Fib
MAP3K7CL	0	1.58505	0.382	0.035	0	Fib
ITM2C	0	1.58018	0.734	0.187	0	Fib
NEXN	0	1.57944	0.388	0.009	0	Fib
PTN	0	1.56491	0.415	0.044	0	Fib
PTMS	0	1.55664	0.815	0.349	0	Fib
PLS3	0	1.55051	0.5	0.056	0	Fib
NR2F1	0	1.55	0.377	0.052	0	Fib
PCOLCE	0	1.54985	0.393	0.025	0	Fib
TNS1	0	1.54814	0.563	0.121	0	Fib
SLC7A2	0	1.5469	0.387	0.013	0	Fib
KLF9	0	1.54157	0.623	0.18	0	Fib
ZFHX3	0	1.54131	0.506	0.095	0	Fib
IGFBP2	0	1.53992	0.253	0.033	0	Fib
DST	0	1.53814	0.508	0.12	0	Fib
CAMK2N1	0	1.52857	0.551	0.147	0	Fib
CD248	0	1.52725	0.363	0.003	0	Fib
SDC2	0	1.52109	0.502	0.103	0	Fib
MT2A	0	1.52089	0.93	0.603	0	Fib
C1QTNF1	0	1.51389	0.411	0.013	0	Fib
BCAM	0	1.51264	0.559	0.13	0	Fib
TCF4	0	1.50301	0.602	0.096	0	Fib
LAMB2	0	1.49779	0.514	0.084	0	Fib
SERPINI1	0	1.48817	0.363	0.037	0	Fib
NR4A1	0	1.48691	0.671	0.263	0	Fib
GGT5	0	1.47145	0.343	0.009	0	Fib
VCL	0	1.47055	0.503	0.098	0	Fib
OLFML2B	0	1.46247	0.356	0.021	0	Fib
AXL	0	1.46123	0.466	0.075	0	Fib
APOLD1	0	1.45298	0.42	0.056	0	Fib
SMOC2	0	1.44766	0.346	0.004	0	Fib
MSRB3	0	1.44608	0.418	0.023	0	Fib
CNN3	0	1.43418	0.697	0.202	0	Fib
PDLIM1	0	1.43339	0.671	0.197	0	Fib
FRMD3	0	1.43102	0.435	0.05	0	Fib
COL5A2	0	1.42666	0.374	0.007	0	Fib
VASN	0	1.42298	0.448	0.062	0	Fib
PARM1	0	1.42149	0.405	0.012	0	Fib
CAV2	0	1.41931	0.613	0.152	0	Fib
AKAP12	0	1.41556	0.58	0.123	0	Fib
ANO1	0	1.40354	0.376	0.001	0	Fib
NRGN	0	1.39995	0.361	0.023	0	Fib
LPP	0	1.3998	0.629	0.232	0	Fib
COL14A1	0	1.3984	0.268	0.002	0	Fib
LMOD1	0	1.39734	0.306	0.001	0	Fib
RBP1	0	1.39678	0.386	0.022	0	Fib
NFASC	0	1.39511	0.339	0.004	0	Fib
NUDT4	0	1.39451	0.566	0.173	0	Fib
FBLIM1	0	1.39448	0.397	0.018	0	Fib
LMNA	0	1.38188	0.843	0.343	0	Fib
ABCC9	0	1.38006	0.347	0.002	0	Fib
CLEC11A	0	1.37726	0.429	0.043	0	Fib
ESAM	0	1.36714	0.515	0.052	0	Fib
PDLIM7	0	1.35701	0.432	0.065	0	Fib
CD9	0	1.35565	0.674	0.265	0	Fib
FSTL1	0	1.35144	0.434	0.056	0	Fib
IGFBP5	0	1.34227	0.645	0.127	0	Fib
GADD45B	0	1.33376	0.778	0.52	0	Fib
MAGED2	0	1.32175	0.645	0.246	0	Fib
PTGIR	0	1.31514	0.355	0.009	0	Fib
NDUFA4L2	0	1.31437	0.884	0.229	0	Fib
CD151	0	1.3141	0.745	0.286	0	Fib
AEBP1	0	1.30247	0.329	0.066	0	Fib
PPP1R12B	0	1.29953	0.357	0.044	0	Fib
GUCY1A2	0	1.29058	0.301	0.002	0	Fib
LTBP1	0	1.28666	0.276	0.01	0	Fib
ADAMTS9	0	1.28464	0.29	0.029	0	Fib
LZTS1	0	1.28281	0.34	0.003	0	Fib
LGI4	0	1.27928	0.367	0.031	0	Fib
EDIL3	0	1.27298	0.401	0.045	0	Fib
NRP1	0	1.27248	0.525	0.131	0	Fib
PTEN	0	1.26589	0.547	0.169	0	Fib
ADCY3	0	1.26517	0.377	0.026	0	Fib
NDN	0	1.26362	0.391	0.03	0	Fib
PAWR	0	1.26221	0.416	0.078	0	Fib
CEBPD	0	1.24895	0.719	0.352	0	Fib
ZBTB16	0	1.2463	0.459	0.135	0	Fib
FERMT2	0	1.23905	0.455	0.078	0	Fib
SERPINH1	0	1.23858	0.592	0.172	0	Fib
EPHX1	0	1.23366	0.495	0.122	0	Fib
CDC42BPA	0	1.23168	0.41	0.071	0	Fib
LRRC32	0	1.23155	0.381	0.03	0	Fib
AGTR1	0	1.22977	0.267	0.001	0	Fib
FOXS1	0	1.2221	0.309	0.001	0	Fib
PKIG	0	1.22173	0.518	0.129	0	Fib
PDE5A	0	1.21991	0.333	0.008	0	Fib
UBA2	0	1.2186	0.585	0.193	0	Fib
GAS6	0	1.21588	0.456	0.092	0	Fib
FAM13C	0	1.21022	0.309	0.003	0	Fib
ANGPT1	0	1.20944	0.327	0.003	0	Fib
PACSIN2	0	1.20652	0.45	0.114	0	Fib
GPRC5C	0	1.20448	0.432	0.106	0	Fib
RRAS	0	1.1961	0.44	0.111	0	Fib
SOCS3	0	1.19276	0.511	0.247	0	Fib
C1R	0	1.18541	0.345	0.083	0	Fib
MEIS2	0	1.18072	0.368	0.04	0	Fib
ROCK2	0	1.18014	0.438	0.107	0	Fib
GSTM3	0	1.17988	0.449	0.088	0	Fib
ITGA7	0	1.17209	0.305	0.006	0	Fib
DDR2	0	1.17178	0.327	0.008	0	Fib
SELENBP1	0	1.16575	0.362	0.045	0	Fib
HES1	0	1.16444	0.506	0.16	0	Fib
NID1	0	1.15952	0.345	0.036	0	Fib
DAAM2	0	1.1592	0.313	0.006	0	Fib
FAM162B	0	1.15496	0.318	0.001	0	Fib
CFH	0	1.1475	0.3	0.043	0	Fib
PDE1A	0	1.14666	0.329	0.014	0	Fib
RASL12	0	1.14405	0.326	0.002	0	Fib
RERG	0	1.14352	0.417	0.078	0	Fib
SMTN	0	1.13589	0.351	0.035	0	Fib
FBXO32	0	1.13505	0.377	0.066	0	Fib
PLCE1	0	1.13145	0.291	0.019	0	Fib
RGL3	0	1.13123	0.305	0.025	0	Fib
NRARP	0	1.12942	0.258	0.02	0	Fib
FHL5	0	1.12829	0.287	0.001	0	Fib
UTRN	0	1.12791	0.619	0.262	0	Fib
NT5DC2	0	1.12718	0.325	0.018	0	Fib
EGR1	0	1.12595	0.634	0.287	0	Fib
RBMS3	0	1.12316	0.349	0.038	0	Fib
IFI27	0	1.12163	0.57	0.165	0	Fib
NRIP2	0	1.1182	0.298	0.001	0	Fib
LIMA1	0	1.11681	0.495	0.153	0	Fib
NEURL1B	0	1.11616	0.296	0.014	0	Fib
NR2F2-AS1	0	1.1159	0.316	0.035	0	Fib
ENG	0	1.115	0.528	0.101	0	Fib
ATP1B2	0	1.11183	0.299	0.003	0	Fib
ISG15	0	1.10713	0.591	0.301	0	Fib
CYB5R3	0	1.10535	0.693	0.314	0	Fib
EPB41L2	0	1.10504	0.385	0.089	0	Fib
COL12A1	0	1.10428	0.25	0.004	0	Fib
CALM2	0	1.10007	0.912	0.7	0	Fib
CD59	0	1.09304	0.711	0.286	0	Fib
KCNAB1	0	1.09141	0.279	0.003	0	Fib
TACC1	0	1.0914	0.648	0.271	0	Fib
FOS	0	1.08948	0.868	0.66	0	Fib
KIAA0040	0	1.0855	0.438	0.102	0	Fib
SPTBN1	0	1.08535	0.592	0.209	0	Fib
PDLIM5	0	1.08177	0.451	0.158	0	Fib
TIMP2	0	1.08142	0.448	0.109	0	Fib
SEMA5A	0	1.07985	0.314	0.022	0	Fib
GOLIM4	0	1.07928	0.452	0.138	0	Fib
GPR4	0	1.07816	0.291	0.014	0	Fib
STOM	0	1.07322	0.663	0.281	0	Fib
COL6A3	0	1.07206	0.275	0.045	0	Fib
C1orf54	0	1.07117	0.407	0.065	0	Fib
ANTXR1	0	1.06856	0.312	0.011	0	Fib
EPB41L1	0	1.06651	0.32	0.047	0	Fib
RASAL2	0	1.06509	0.34	0.054	0	Fib
CD63	0	1.06495	0.927	0.614	0	Fib
ENAH	0	1.05843	0.276	0.047	0	Fib
RAB13	0	1.05708	0.607	0.219	0	Fib
SPECC1	0	1.05524	0.323	0.046	0	Fib
FXYD1	0	1.05494	0.338	0.05	0	Fib
HOXC9	0	1.05123	0.307	0.027	0	Fib
ECM1	0	1.04948	0.313	0.015	0	Fib
LAMC1	0	1.04242	0.354	0.061	0	Fib
HIP1	0	1.04175	0.365	0.069	0	Fib
PLEKHA4	0	1.0408	0.302	0.037	0	Fib
PLEKHH3	0	1.03428	0.291	0.023	0	Fib
TLE1	0	1.03092	0.379	0.063	0	Fib
SLC12A2	0	1.02888	0.296	0.044	0	Fib
SLCO3A1	0	1.02787	0.367	0.08	0	Fib
CDKN1A	0	1.02706	0.595	0.311	0	Fib
EVA1B	0	1.02633	0.36	0.069	0	Fib
JUNB	0	1.02397	0.881	0.74	0	Fib
CDC42EP4	0	1.01995	0.327	0.062	0	Fib
DMD	0	1.01892	0.271	0.011	0	Fib
SORBS3	0	1.01856	0.39	0.095	0	Fib
MARCKSL1	0	1.01596	0.476	0.165	0	Fib
EMP2	0	1.01411	0.374	0.064	0	Fib
IER5L	0	1.00872	0.357	0.132	0	Fib
RBPMS	0	1.00678	0.503	0.157	0	Fib
RNF152	0	0.998103	0.32	0.051	0	Fib
EID1	0	0.996275	0.848	0.552	0	Fib
ZBTB20	0	0.992772	0.661	0.292	0	Fib
TCEAL4	0	0.99099	0.572	0.236	0	Fib
ARHGAP42	0	0.989354	0.324	0.054	0	Fib
PARVA	0	0.984105	0.347	0.059	0	Fib
COBLL1	0	0.981501	0.36	0.072	0	Fib
C20orf27	0	0.977915	0.387	0.134	0	Fib
TMEM204	0	0.977665	0.408	0.061	0	Fib
SNCG	0	0.97698	0.269	0.051	0	Fib
PPP1R12A	0	0.976595	0.657	0.332	0	Fib
MPRIP	0	0.968721	0.401	0.101	0	Fib
C1S	0	0.966894	0.25	0.074	0	Fib
TM4SF1	0	0.966775	0.378	0.102	0	Fib
ASAP1	0	0.966521	0.408	0.108	0	Fib
PHLDA2	0	0.966281	0.358	0.101	0	Fib
CD81	0	0.95931	0.611	0.368	0	Fib
MTHFD2	0	0.958696	0.426	0.159	0	Fib
MYL6	0	0.95673	0.955	0.898	0	Fib
ARHGAP10	0	0.951427	0.373	0.091	0	Fib
SYDE1	0	0.951019	0.296	0.021	0	Fib
RND3	0	0.946345	0.37	0.105	0	Fib
HEY2	0	0.938645	0.273	0.017	0	Fib
ARID5B	0	0.938263	0.676	0.324	0	Fib
MYC	0	0.938123	0.394	0.159	0	Fib
PTPRG	0	0.925359	0.311	0.05	0	Fib
RBFOX2	0	0.924778	0.324	0.062	0	Fib
SMARCD3	0	0.924535	0.274	0.023	0	Fib
FOSB	0	0.922709	0.712	0.491	0	Fib
ATF3	0	0.921461	0.62	0.315	0	Fib
TLN1	0	0.92055	0.655	0.364	0	Fib
IFIT3	0	0.919287	0.305	0.087	0	Fib
CALU	0	0.919228	0.47	0.178	0	Fib
ECE1	0	0.916025	0.371	0.084	0	Fib
TJP1	0	0.91567	0.351	0.085	0	Fib
SORT1	0	0.912161	0.314	0.054	0	Fib
ROCK1	0	0.908312	0.655	0.34	0	Fib
IGFBP6	0	0.906609	0.271	0.089	0	Fib
SORBS2	0	0.903056	0.33	0.095	0	Fib
LGALSL	0	0.902992	0.282	0.032	0	Fib
RNF180	0	0.902147	0.264	0.02	0	Fib
APBB2	0	0.901743	0.282	0.036	0	Fib
MAP1A	0	0.901504	0.268	0.011	0	Fib
LEPROT	0	0.897939	0.605	0.271	0	Fib
PPIC	0	0.895728	0.349	0.081	0	Fib
RAB31	0	0.887048	0.43	0.119	0	Fib
TMEM38B	0	0.882005	0.329	0.104	0	Fib
BST2	0	0.881854	0.751	0.475	0	Fib
ILK	0	0.881237	0.539	0.255	0	Fib
PTPRK	0	0.870499	0.308	0.065	0	Fib
CYBRD1	0	0.870321	0.277	0.033	0	Fib
TSPAN3	0	0.868867	0.484	0.187	0	Fib
PEAK1	0	0.867928	0.258	0.045	0	Fib
PHACTR2	0	0.867891	0.404	0.116	0	Fib
CDH6	0	0.867785	0.399	0.103	0	Fib
FRY	0	0.865174	0.254	0.032	0	Fib
ZNF503	0	0.860867	0.29	0.056	0	Fib
ARHGEF7	0	0.857032	0.342	0.102	0	Fib
FLNA	0	0.857019	0.631	0.361	0	Fib
FHL1	0	0.855192	0.453	0.124	0	Fib
FKBP10	0	0.854172	0.358	0.071	0	Fib
CEBPB	0	0.851278	0.623	0.308	0	Fib
TCEAL3	0	0.851109	0.363	0.112	0	Fib
VSTM4	0	0.848929	0.258	0.018	0	Fib
LURAP1L	0	0.846884	0.259	0.029	0	Fib
SH3BGRL	0	0.846054	0.759	0.466	0	Fib
TUSC3	0	0.842563	0.325	0.07	0	Fib
ADAP2	0	0.837673	0.33	0.076	0	Fib
CLIC4	0	0.835441	0.495	0.181	0	Fib
SOCS2	0	0.834098	0.296	0.056	0	Fib
RHOC	0	0.833048	0.666	0.346	0	Fib
INPP4B	0	0.832905	0.421	0.114	0	Fib
EFEMP2	0	0.832596	0.339	0.095	0	Fib
LMO4	0	0.830385	0.446	0.171	0	Fib
TRIB2	0	0.82683	0.329	0.07	0	Fib
CBX6	0	0.823317	0.347	0.105	0	Fib
RAB34	0	0.822423	0.401	0.139	0	Fib
RAPGEF5	0	0.820685	0.26	0.033	0	Fib
CCL2	0	0.818357	0.33	0.107	0	Fib
PHLDB1	0	0.817515	0.265	0.055	0	Fib
TOB1	0	0.815158	0.506	0.227	0	Fib
FAT1	0	0.810337	0.289	0.073	0	Fib
ARHGAP1	0	0.808739	0.355	0.099	0	Fib
NBL1	0	0.808703	0.337	0.091	0	Fib
MTUS1	0	0.807602	0.274	0.057	0	Fib
ABI2	0	0.80651	0.363	0.117	0	Fib
SCPEP1	0	0.805862	0.442	0.151	0	Fib
SMIM10	0	0.799908	0.278	0.047	0	Fib
KLHDC8B	0	0.795507	0.259	0.029	0	Fib
MAP1LC3A	0	0.790501	0.445	0.155	0	Fib
SPTSSA	0	0.787411	0.388	0.134	0	Fib
LBH	0	0.782665	0.587	0.28	0	Fib
MGST3	0	0.777725	0.801	0.474	0	Fib
GNAI1	0	0.770957	0.272	0.046	0	Fib
CPQ	0	0.770816	0.429	0.164	0	Fib
TUBA1A	0	0.769237	0.682	0.407	0	Fib
IFI6	0	0.768404	0.482	0.267	0	Fib
NFIA	0	0.758742	0.406	0.154	0	Fib
GNAS	0	0.756548	0.733	0.524	0	Fib
CSNK1E	0	0.752354	0.318	0.097	0	Fib
CD46	0	0.752263	0.535	0.314	0	Fib
HSPB1	0	0.751242	0.936	0.643	0	Fib
AP2M1	0	0.750234	0.684	0.404	0	Fib
TPSAB1	0	7.88759	0.94	0.006	0	Mast
CPA3	0	5.96602	0.909	0.002	0	Mast
HPGDS	0	4.44018	0.807	0.009	0	Mast
MS4A2	0	4.30077	0.746	0.001	0	Mast
GATA2	0	3.99551	0.691	0.018	0	Mast
KIT	0	3.80461	0.63	0.005	0	Mast
CTSG	0	3.80077	0.254	0.001	0	Mast
HPGD	0	3.73527	0.586	0.055	0	Mast
IL1RL1	0	3.5495	0.696	0.015	0	Mast
LTC4S	0	3.51434	0.731	0.105	0	Mast
HDC	0	3.43894	0.586	0.001	0	Mast
SLC18A2	0	3.43073	0.594	0.002	0	Mast
AREG	0	3.35695	0.625	0.171	0	Mast
VWA5A	0	3.27568	0.611	0.033	0	Mast
RGS13	0	3.05093	0.543	0.008	0	Mast
LMNA	0	2.76998	0.754	0.36	0	Mast
GLUL	0	2.73294	0.773	0.31	0	Mast
PTGS2	0	2.66372	0.361	0.043	0	Mast
ACSL4	0	2.41767	0.504	0.109	0	Mast
CD69	0	2.40494	0.732	0.352	0	Mast
LMO4	0	2.36378	0.525	0.18	0	Mast
ANXA1	0	2.31587	0.849	0.493	0	Mast
CD83	0	2.19996	0.533	0.144	0	Mast
SDCBP	0	2.16765	0.709	0.411	0	Mast
CD9	0	2.16359	0.736	0.278	0	Mast
ANKRD28	0	2.15466	0.406	0.089	0	Mast
ALOX5AP	0	2.13211	0.745	0.264	0	Mast
NFKBIA	0	2.12443	0.901	0.627	0	Mast
CAPG	0	2.08103	0.693	0.272	0	Mast
DUSP6	0	2.05654	0.427	0.138	0	Mast
PTGS1	0	2.05487	0.384	0.046	0	Mast
LIF	0	2.02527	0.264	0.027	0	Mast
SAMSN1	0	1.98668	0.684	0.237	0	Mast
ALOX5	0	1.96738	0.405	0.08	0	Mast
ARHGAP18	0	1.96569	0.534	0.199	0	Mast
BCL2A1	0	1.93207	0.392	0.127	0	Mast
RGS2	0	1.92412	0.684	0.309	0	Mast
BIRC3	0	1.91941	0.61	0.316	0	Mast
SRGN	0	1.91559	0.967	0.675	0	Mast
NFKBIZ	0	1.90285	0.585	0.293	0	Mast
LAPTM4A	0	1.89782	0.819	0.479	0	Mast
FOSB	0	1.84174	0.783	0.498	0	Mast
GALC	0	1.82279	0.347	0.071	0	Mast
MLPH	0	1.80295	0.313	0.01	0	Mast
KDM6B	0	1.79697	0.517	0.219	0	Mast
GPR65	0	1.79607	0.458	0.17	0	Mast
BMP2K	0	1.78663	0.364	0.078	0	Mast
CALB2	0	1.78345	0.284	0.001	0	Mast
RAB27B	0	1.77853	0.319	0.019	0	Mast
SMYD3	0	1.7626	0.386	0.074	0	Mast
SLC26A2	0	1.7467	0.291	0.05	0	Mast
CSF1	0	1.72701	0.281	0.083	0	Mast
LEO1	0	1.72524	0.348	0.093	0	Mast
FCER1A	0	1.70389	0.304	0.015	0	Mast
BTK	0	1.6883	0.317	0.045	0	Mast
REL	0	1.68702	0.624	0.345	0	Mast
CPM	0	1.68249	0.37	0.124	0	Mast
FTH1	0	1.67842	0.991	0.969	0	Mast
MAOB	0	1.64955	0.407	0.113	0	Mast
CD44	0	1.62607	0.745	0.406	0	Mast
FCER1G	0	1.62555	0.785	0.215	0	Mast
BACE2	0	1.6024	0.317	0.06	0	Mast
ADRB2	0	1.60077	0.358	0.08	0	Mast
RGS1	0	1.56834	0.708	0.341	0	Mast
STXBP6	0	1.55662	0.251	0.018	0	Mast
CTNNBL1	0	1.50507	0.38	0.145	0	Mast
CKLF	0	1.50137	0.579	0.323	0	Mast
CREM	0	1.49935	0.637	0.341	0	Mast
LPCAT2	0	1.4967	0.293	0.06	0	Mast
CNRIP1	0	1.49499	0.273	0.03	0	Mast
RHOBTB3	0	1.44447	0.305	0.081	0	Mast
CD63	0	1.44305	0.892	0.624	0	Mast
FOXP1	0	1.42153	0.509	0.236	0	Mast
VIM	0	1.39265	0.951	0.817	0	Mast
PLAUR	0	1.36096	0.5	0.152	0	Mast
CD82	0	1.31315	0.456	0.194	0	Mast
LAT2	0	1.3096	0.322	0.091	0	Mast
RENBP	0	1.27805	0.257	0.07	0	Mast
CLU	0	1.22765	0.755	0.25	0	Mast
UBB	0	1.0421	0.885	0.838	0	Mast
CLIC1	0	0.959202	0.831	0.765	0	Mast
PTMA	0	0.942257	0.986	0.964	0	Mast
S100A6	0	0.783618	0.933	0.779	0	Mast
S100A4	0	0.781074	0.88	0.591	0	Mast
SLC44A1	6.23408e-304	1.34299	0.298	0.101	8.71212e-300	Mast
PRNP	4.51903e-299	1.80855	0.473	0.237	6.31535e-295	Mast
EMP3	1.25594e-296	1.26429	0.737	0.542	1.75518e-292	Mast
NR4A3	1.67374e-295	1.3982	0.316	0.108	2.33905e-291	Mast
JUND	1.03048e-277	1.64687	0.716	0.53	1.44009e-273	Mast
NR4A1	1.26338e-273	1.39772	0.528	0.277	1.76557e-269	Mast
NFKBID	1.35e-269	1.38241	0.303	0.109	1.88662e-265	Mast
RNF130	1.91971e-268	1.41047	0.454	0.228	2.6828e-264	Mast
STX3	2.73628e-266	1.29591	0.273	0.094	3.82395e-262	Mast
PPP1R15A	5.04839e-261	1.41441	0.728	0.572	7.05512e-257	Mast
DUSP10	4.56587e-257	1.18284	0.265	0.088	6.3808e-253	Mast
SKIL	1.15508e-247	1.43667	0.438	0.22	1.61422e-243	Mast
ARHGEF6	4.07134e-247	1.2077	0.286	0.103	5.6897e-243	Mast
STMN1	1.18338e-246	0.997144	0.441	0.211	1.65378e-242	Mast
PRDX1	3.27982e-244	1.79922	0.736	0.609	4.58355e-240	Mast
AKAP13	6.0297e-237	1.2956	0.623	0.437	8.42651e-233	Mast
SYAP1	7.0985e-232	1.59087	0.505	0.301	9.92015e-228	Mast
NFKB1	3.01112e-228	1.63454	0.374	0.176	4.20804e-224	Mast
HSP90AB1	4.39287e-228	0.833376	0.869	0.817	6.13904e-224	Mast
FXYD5	1.77025e-226	0.885762	0.743	0.55	2.47393e-222	Mast
C1orf162	2.95743e-223	1.0138	0.404	0.177	4.13301e-219	Mast
TNIK	1.74149e-221	1.09245	0.269	0.097	2.43373e-217	Mast
SAT1	6.70042e-217	0.851919	0.842	0.715	9.36384e-213	Mast
SQSTM1	2.05305e-202	1.23229	0.681	0.568	2.86914e-198	Mast
ELF1	4.78109e-202	1.20923	0.605	0.419	6.68157e-198	Mast
RAB32	6.6975e-202	1.25066	0.315	0.142	9.35976e-198	Mast
MSRA	7.39311e-201	1.07108	0.336	0.151	1.03319e-196	Mast
ID2	2.01426e-195	1.29621	0.679	0.53	2.81493e-191	Mast
CDC42EP3	3.66476e-195	1.27931	0.38	0.187	5.1215e-191	Mast
SOCS1	5.25863e-195	1.44319	0.396	0.197	7.34893e-191	Mast
IL18	7.22862e-193	1.09261	0.281	0.116	1.0102e-188	Mast
GNPTAB	6.76405e-189	1.10132	0.363	0.175	9.45276e-185	Mast
ELL2	3.75816e-188	1.26094	0.356	0.174	5.25203e-184	Mast
MAPK6	9.22497e-181	1.27576	0.251	0.101	1.28919e-176	Mast
MYADM	1.76738e-179	1.35056	0.466	0.289	2.46991e-175	Mast
SLC2A3	2.60955e-179	1.05904	0.594	0.397	3.64684e-175	Mast
DNAJA1	2.28928e-178	1.17942	0.697	0.59	3.19927e-174	Mast
BTG2	1.07425e-177	1.3669	0.615	0.46	1.50126e-173	Mast
PLIN2	1.01919e-174	0.848047	0.631	0.421	1.42431e-170	Mast
PHLDA2	5.01176e-168	1.2398	0.262	0.11	7.00394e-164	Mast
ASAH1	1.0658e-166	1.08998	0.538	0.361	1.48946e-162	Mast
PHF20	1.21366e-165	1.13994	0.422	0.243	1.69608e-161	Mast
NR4A2	6.31758e-157	1.06364	0.53	0.334	8.82882e-153	Mast
NDUFA4	7.63656e-157	0.987607	0.733	0.683	1.06721e-152	Mast
PLK3	1.98671e-156	1.10037	0.349	0.18	2.77643e-152	Mast
RGS10	1.24441e-153	0.981956	0.491	0.298	1.73906e-149	Mast
SWAP70	1.34355e-150	1.02038	0.271	0.124	1.87762e-146	Mast
METRNL	1.3352e-147	0.861519	0.307	0.144	1.86595e-143	Mast
BHLHE40	4.82945e-146	1.09422	0.443	0.274	6.74915e-142	Mast
AHR	9.96027e-146	1.17333	0.274	0.128	1.39195e-141	Mast
EGR1	7.82922e-145	1.11209	0.485	0.299	1.09413e-140	Mast
PAK1	7.7275e-144	1.09839	0.257	0.117	1.07992e-139	Mast
MCL1	3.17249e-141	0.870691	0.667	0.575	4.43356e-137	Mast
MAST4	3.53063e-141	1.02761	0.258	0.117	4.93406e-137	Mast
RHOH	8.06091e-135	0.879913	0.403	0.219	1.12651e-130	Mast
C4orf48	5.89895e-133	1.06018	0.357	0.197	8.24378e-129	Mast
PMP22	7.48146e-132	1.00056	0.253	0.118	1.04553e-127	Mast
ZEB2	1.0755e-130	0.912104	0.455	0.284	1.50301e-126	Mast
DDAH2	3.58667e-128	1.10828	0.354	0.207	5.01237e-124	Mast
NDEL1	1.1766e-125	0.990623	0.258	0.122	1.6443e-121	Mast
CTSD	6.21639e-123	0.769654	0.676	0.59	8.6874e-119	Mast
CD84	4.81288e-122	0.912672	0.291	0.144	6.72599e-118	Mast
SGK1	1.00801e-114	1.14072	0.391	0.239	1.40869e-110	Mast
BEX4	1.20979e-111	0.932504	0.344	0.202	1.69069e-107	Mast
UBE2S	8.72163e-110	1.15183	0.353	0.209	1.21885e-105	Mast
DDX3X	4.29323e-108	0.995299	0.524	0.418	5.99979e-104	Mast
CPEB4	3.11739e-107	1.18696	0.273	0.146	4.35656e-103	Mast
RELB	2.08407e-103	0.966908	0.261	0.136	2.91249e-99	Mast
NSMCE1	7.74355e-99	1.20499	0.355	0.231	1.08216e-94	Mast
ATP6V1F	4.36005e-94	0.822826	0.577	0.489	6.09318e-90	Mast
DDX3Y	3.49516e-93	1.02832	0.325	0.197	4.88448e-89	Mast
GADD45B	1.38882e-92	1.00197	0.624	0.53	1.94088e-88	Mast
ICAM1	3.50597e-89	1.08738	0.291	0.17	4.89959e-85	Mast
RHBDD2	1.14382e-86	0.94573	0.323	0.2	1.59848e-82	Mast
BZW1	1.22105e-86	1.01998	0.491	0.401	1.70642e-82	Mast
HIF1A	1.93261e-86	0.932298	0.392	0.265	2.70082e-82	Mast
RNF145	3.99401e-82	1.10255	0.31	0.196	5.58163e-78	Mast
FOSL2	2.28144e-80	0.958812	0.368	0.247	3.18831e-76	Mast
MAP3K8	7.62988e-77	0.97199	0.319	0.2	1.06628e-72	Mast
VAPA	3.43202e-74	0.928302	0.53	0.472	4.79624e-70	Mast
CXCL16	3.42363e-73	0.761143	0.27	0.158	4.78453e-69	Mast
IER2	1.05377e-69	1.01567	0.658	0.608	1.47265e-65	Mast
ATP1B3	2.19763e-68	1.14213	0.426	0.331	3.07119e-64	Mast
TNFAIP3	2.97937e-66	0.927248	0.507	0.396	4.16368e-62	Mast
IDS	2.98941e-66	0.821262	0.452	0.363	4.17771e-62	Mast
TNFAIP8	1.46124e-59	0.979057	0.367	0.269	2.04208e-55	Mast
HSD17B12	2.12075e-58	0.82952	0.262	0.17	2.96375e-54	Mast
SERPINB1	2.34663e-58	0.986131	0.465	0.388	3.27942e-54	Mast
INTS6	4.39174e-54	0.817773	0.305	0.207	6.13745e-50	Mast
MAPRE1	2.19054e-51	0.834994	0.339	0.253	3.06128e-47	Mast
FAM107B	1.21337e-50	1.29755	0.388	0.317	1.69569e-46	Mast
PABPC4	1.5064e-49	0.894845	0.3	0.215	2.10519e-45	Mast
NFE2L2	2.19604e-49	0.850537	0.444	0.376	3.06897e-45	Mast
HSPA5	2.56086e-46	0.811185	0.581	0.556	3.5788e-42	Mast
TUBA1A	4.78343e-46	1.43858	0.461	0.417	6.68485e-42	Mast
OSBPL8	1.53345e-41	0.785497	0.363	0.295	2.14299e-37	Mast
ARMCX3	1.20511e-38	0.766611	0.301	0.228	1.68414e-34	Mast
FOS	5.2836e-37	0.881739	0.692	0.668	7.38383e-33	Mast
GTF2B	2.70208e-35	0.761469	0.289	0.217	3.77615e-31	Mast
ALG13	3.30054e-35	0.914907	0.252	0.181	4.6125e-31	Mast
PNPLA8	2.01792e-34	0.796363	0.265	0.196	2.82005e-30	Mast
EIF4A3	3.26229e-27	0.794602	0.354	0.304	4.55906e-23	Mast
SFT2D1	2.43855e-26	0.751986	0.314	0.262	3.40787e-22	Mast
FDX1	5.17078e-17	1.01456	0.257	0.221	7.22616e-13	Mast
PLVAP	0	4.7388	0.77	0.018	0	Endothelial
VWF	0	4.54779	0.709	0.016	0	Endothelial
TIMP3	0	4.4112	0.924	0.09	0	Endothelial
SLC9A3R2	0	4.37568	0.864	0.025	0	Endothelial
FLT1	0	4.37517	0.802	0.017	0	Endothelial
IGFBP5	0	4.33499	0.57	0.129	0	Endothelial
RAMP2	0	4.27465	0.919	0.014	0	Endothelial
EMCN	0	4.15229	0.788	0.017	0	Endothelial
ESM1	0	4.14817	0.498	0.01	0	Endothelial
HSPG2	0	4.01983	0.829	0.024	0	Endothelial
SPARCL1	0	3.94178	0.699	0.058	0	Endothelial
IFI27	0	3.87589	0.956	0.147	0	Endothelial
RNASE1	0	3.83102	0.939	0.04	0	Endothelial
SPARC	0	3.81946	0.933	0.139	0	Endothelial
RAMP3	0	3.78037	0.809	0.007	0	Endothelial
ENG	0	3.70336	0.891	0.084	0	Endothelial
A2M	0	3.63775	0.884	0.113	0	Endothelial
EPAS1	0	3.53729	0.905	0.117	0	Endothelial
PLAT	0	3.51883	0.503	0.024	0	Endothelial
GNG11	0	3.51254	0.934	0.154	0	Endothelial
EGFL7	0	3.50801	0.867	0.046	0	Endothelial
ENPP2	0	3.49916	0.337	0.029	0	Endothelial
RBP7	0	3.49685	0.611	0.036	0	Endothelial
HYAL2	0	3.35813	0.811	0.038	0	Endothelial
COL4A1	0	3.33719	0.715	0.071	0	Endothelial
CLDN5	0	3.28848	0.576	0.005	0	Endothelial
PODXL	0	3.2732	0.755	0.01	0	Endothelial
SPRY1	0	3.26848	0.725	0.06	0	Endothelial
GSN	0	3.24147	0.886	0.194	0	Endothelial
PTPRB	0	3.23815	0.776	0.009	0	Endothelial
INSR	0	3.22933	0.634	0.118	0	Endothelial
APP	0	3.22218	0.946	0.264	0	Endothelial
CLEC14A	0	3.21974	0.762	0.005	0	Endothelial
TM4SF1	0	3.21152	0.833	0.081	0	Endothelial
KDR	0	3.19271	0.634	0.004	0	Endothelial
FCN3	0	3.15795	0.452	0.003	0	Endothelial
VWA1	0	3.12396	0.64	0.056	0	Endothelial
CD34	0	3.03294	0.759	0.011	0	Endothelial
TCF4	0	2.98664	0.792	0.086	0	Endothelial
SLCO2A1	0	2.97008	0.678	0.007	0	Endothelial
MGP	0	2.93072	0.817	0.07	0	Endothelial
ESAM	0	2.84951	0.778	0.039	0	Endothelial
TGFBR2	0	2.84275	0.814	0.183	0	Endothelial
LDB2	0	2.83905	0.74	0.017	0	Endothelial
COL4A2	0	2.83555	0.71	0.084	0	Endothelial
SPTBN1	0	2.81768	0.859	0.197	0	Endothelial
FAM167B	0	2.80396	0.633	0.007	0	Endothelial
NOTCH4	0	2.78121	0.682	0.016	0	Endothelial
CALCRL	0	2.7315	0.681	0.02	0	Endothelial
IGFBP7	0	2.72081	0.871	0.312	0	Endothelial
AQP1	0	2.69792	0.522	0.09	0	Endothelial
EFNB2	0	2.66872	0.553	0.013	0	Endothelial
FN1	0	2.66299	0.55	0.07	0	Endothelial
CRIP2	0	2.64526	0.861	0.172	0	Endothelial
TMEM204	0	2.63528	0.704	0.047	0	Endothelial
NPDC1	0	2.62661	0.782	0.093	0	Endothelial
TMEM88	0	2.60769	0.625	0.018	0	Endothelial
ID1	0	2.59389	0.72	0.131	0	Endothelial
PRSS23	0	2.58717	0.624	0.113	0	Endothelial
IFITM3	0	2.52446	0.985	0.43	0	Endothelial
CD59	0	2.52066	0.84	0.28	0	Endothelial
CD93	0	2.50968	0.678	0.052	0	Endothelial
SOX18	0	2.49132	0.541	0.007	0	Endothelial
ARHGAP29	0	2.43115	0.757	0.122	0	Endothelial
CDH5	0	2.42711	0.654	0.003	0	Endothelial
EDNRB	0	2.4238	0.463	0.039	0	Endothelial
SEC14L1	0	2.41849	0.819	0.194	0	Endothelial
MMRN2	0	2.39158	0.643	0.006	0	Endothelial
GJA1	0	2.38975	0.496	0.014	0	Endothelial
APOLD1	0	2.38716	0.574	0.048	0	Endothelial
EMP1	0	2.37811	0.611	0.045	0	Endothelial
TM4SF18	0	2.37081	0.623	0.065	0	Endothelial
BTNL9	0	2.34891	0.492	0.016	0	Endothelial
IGFBP4	0	2.32178	0.866	0.219	0	Endothelial
HEG1	0	2.3019	0.612	0.047	0	Endothelial
MEIS2	0	2.29434	0.522	0.032	0	Endothelial
NOSTRIN	0	2.25183	0.624	0.058	0	Endothelial
FKBP1A	0	2.23795	0.901	0.461	0	Endothelial
UACA	0	2.23345	0.64	0.103	0	Endothelial
LMO2	0	2.21302	0.571	0.037	0	Endothelial
ROBO4	0	2.2112	0.582	0.003	0	Endothelial
HTRA1	0	2.20969	0.625	0.098	0	Endothelial
TSPAN7	0	2.20337	0.561	0.015	0	Endothelial
CYYR1	0	2.19172	0.59	0.005	0	Endothelial
DNASE1L3	0	2.18893	0.304	0.01	0	Endothelial
STC1	0	2.17776	0.311	0.066	0	Endothelial
ITGA6	0	2.17435	0.601	0.094	0	Endothelial
HES1	0	2.15485	0.671	0.152	0	Endothelial
RGCC	0	2.13709	0.604	0.235	0	Endothelial
PCDH17	0	2.1348	0.471	0.007	0	Endothelial
ANGPT2	0	2.13235	0.33	0.031	0	Endothelial
VAMP5	0	2.11487	0.834	0.317	0	Endothelial
LIMCH1	0	2.1101	0.6	0.057	0	Endothelial
PDGFD	0	2.08967	0.5	0.027	0	Endothelial
TSC22D1	0	2.08629	0.814	0.285	0	Endothelial
BCAM	0	2.06416	0.707	0.122	0	Endothelial
SH3BP5	0	2.04906	0.703	0.16	0	Endothelial
[truncated: 950 more rows]

## Sheet: CD8 Tcell
gene	p_val	avg_log2FC	pct.1	pct.2	p_val_adj	cluster
KLRB1	0	1.9238	0.329	0.063	0	CD8_KLRB1
ANXA1	0	1.72229	0.696	0.208	0	CD8_KLRB1
ZNF683	0	1.66552	0.262	0.03	0	CD8_KLRB1
IL7R	0	1.5453	0.585	0.163	0	CD8_KLRB1
LMNA	0	1.20317	0.255	0.081	0	CD8_KLRB1
RGCC	0	1.09192	0.49	0.246	0	CD8_KLRB1
ZFAND2A	0	0.98682	0.297	0.169	0	CD8_KLRB1
FOS	0	0.983608	0.754	0.509	0	CD8_KLRB1
FOSB	0	0.940402	0.606	0.325	0	CD8_KLRB1
RORA	0	0.925496	0.335	0.074	0	CD8_KLRB1
KLRD1	0	0.90831	0.27	0.093	0	CD8_KLRB1
S100A10	0	0.887371	0.755	0.448	0	CD8_KLRB1
HSPH1	0	0.874598	0.515	0.346	0	CD8_KLRB1
HOPX	0	0.859544	0.416	0.176	0	CD8_KLRB1
CD69	0	0.855132	0.801	0.559	0	CD8_KLRB1
JUN	0	0.849509	0.87	0.679	0	CD8_KLRB1
KLF2	0	0.843296	0.332	0.167	0	CD8_KLRB1
DNAJA1	0	0.842656	0.679	0.492	0	CD8_KLRB1
PPP1R15A	0	0.818087	0.672	0.425	0	CD8_KLRB1
NFKBIA	0	0.816488	0.653	0.468	0	CD8_KLRB1
NR4A1	0	0.815225	0.296	0.155	0	CD8_KLRB1
TSC22D3	0	0.809866	0.825	0.604	0	CD8_KLRB1
FTH1	0	0.798267	0.976	0.919	0	CD8_KLRB1
HSPD1	0	0.776516	0.578	0.424	0	CD8_KLRB1
ZFP36L2	0	0.773828	0.92	0.762	0	CD8_KLRB1
JUNB	0	0.772593	0.866	0.665	0	CD8_KLRB1
GADD45B	0	0.771384	0.516	0.316	0	CD8_KLRB1
CD52	0	0.761854	0.923	0.713	0	CD8_KLRB1
S100A4	0	0.761234	0.909	0.739	0	CD8_KLRB1
DNAJB1	0	0.760817	0.802	0.649	0	CD8_KLRB1
SLC2A3	0	0.749157	0.553	0.281	0	CD8_KLRB1
KLF6	0	0.733796	0.795	0.573	0	CD8_KLRB1
HSP90AA1	0	0.72976	0.937	0.863	0	CD8_KLRB1
BTG2	0	0.727888	0.595	0.387	0	CD8_KLRB1
FKBP11	0	0.726552	0.293	0.111	0	CD8_KLRB1
VIM	0	0.724287	0.903	0.753	0	CD8_KLRB1
IER2	0	0.723749	0.687	0.473	0	CD8_KLRB1
CITED2	0	0.71161	0.393	0.237	0	CD8_KLRB1
HSPA1A	0	0.709387	0.646	0.596	0	CD8_KLRB1
STOM	0	0.703147	0.28	0.093	0	CD8_KLRB1
MATK	0	0.702908	0.283	0.102	0	CD8_KLRB1
ZFP36	0	0.70243	0.763	0.561	0	CD8_KLRB1
MYADM	0	0.696884	0.387	0.203	0	CD8_KLRB1
DUSP1	0	0.680463	0.82	0.625	0	CD8_KLRB1
CD55	0	0.674213	0.282	0.112	0	CD8_KLRB1
PTGER4	0	0.647403	0.392	0.204	0	CD8_KLRB1
HSPA1B	0	0.646681	0.6	0.535	0	CD8_KLRB1
HSPA8	0	0.643938	0.928	0.84	0	CD8_KLRB1
CSRNP1	0	0.641434	0.278	0.131	0	CD8_KLRB1
GZMM	0	0.62816	0.489	0.218	0	CD8_KLRB1
TOB1	0	0.623322	0.294	0.159	0	CD8_KLRB1
IFITM2	0	0.620322	0.668	0.425	0	CD8_KLRB1
BTG1	0	0.618911	0.98	0.921	0	CD8_KLRB1
LYAR	0	0.616838	0.323	0.154	0	CD8_KLRB1
SCML4	0	0.609252	0.297	0.125	0	CD8_KLRB1
ID2	0	0.604465	0.653	0.46	0	CD8_KLRB1
STAT4	0	0.595103	0.317	0.119	0	CD8_KLRB1
TGFB1	0	0.594902	0.34	0.168	0	CD8_KLRB1
FLT3LG	0	0.594119	0.259	0.11	0	CD8_KLRB1
PLIN2	0	0.593743	0.282	0.157	0	CD8_KLRB1
UBE2S	0	0.590061	0.267	0.148	0	CD8_KLRB1
CCNH	0	0.589607	0.514	0.308	0	CD8_KLRB1
HSP90AB1	0	0.585775	0.854	0.743	0	CD8_KLRB1
GLIPR1	0	0.585573	0.384	0.192	0	CD8_KLRB1
CYTIP	0	0.585076	0.698	0.474	0	CD8_KLRB1
SAMSN1	0	0.581222	0.411	0.242	0	CD8_KLRB1
CAMK4	0	0.573485	0.258	0.087	0	CD8_KLRB1
TUBB4B	0	0.56828	0.365	0.218	0	CD8_KLRB1
FKBP5	0	0.56655	0.355	0.162	0	CD8_KLRB1
MBP	0	0.565329	0.344	0.132	0	CD8_KLRB1
DSTN	0	0.56348	0.251	0.107	0	CD8_KLRB1
MGAT4A	0	0.560153	0.273	0.111	0	CD8_KLRB1
TPT1	0	0.550728	0.996	0.957	0	CD8_KLRB1
PDE4B	0	0.550499	0.333	0.154	0	CD8_KLRB1
REL	0	0.539076	0.446	0.259	0	CD8_KLRB1
GPR65	0	0.537302	0.307	0.174	0	CD8_KLRB1
TNFAIP3	0	0.53571	0.675	0.513	0	CD8_KLRB1
ALOX5AP	0	0.533472	0.554	0.33	0	CD8_KLRB1
HSPE1	0	0.531412	0.701	0.598	0	CD8_KLRB1
MRPL18	0	0.528594	0.273	0.168	0	CD8_KLRB1
TAGLN2	0	0.527092	0.575	0.387	0	CD8_KLRB1
JUND	0	0.526665	0.521	0.368	0	CD8_KLRB1
CACYBP	0	0.507379	0.513	0.375	0	CD8_KLRB1
EIF4A3	0	0.502123	0.295	0.189	0	CD8_KLRB1
PIM1	0	0.501698	0.276	0.136	0	CD8_KLRB1
GABARAPL1	0	0.500808	0.302	0.163	0	CD8_KLRB1
HSPA6	2.16698e-75	0.574732	0.309	0.27	3.02836e-71	CD8_KLRB1
HSPA6	0	1.42263	0.535	0.247	0	CD8_RGS2
RGS2	0	1.39965	0.734	0.352	0	CD8_RGS2
DNAJB1	0	1.33769	0.942	0.644	0	CD8_RGS2
SERPINH1	0	1.31236	0.289	0.086	0	CD8_RGS2
HSPA1B	0	1.30658	0.858	0.511	0	CD8_RGS2
BAG3	0	1.26023	0.382	0.132	0	CD8_RGS2
HSPA1A	0	1.24519	0.877	0.573	0	CD8_RGS2
RHOB	0	1.19361	0.548	0.248	0	CD8_RGS2
ATF3	0	1.1915	0.384	0.147	0	CD8_RGS2
ZFAND2A	0	1.1336	0.413	0.165	0	CD8_RGS2
CACYBP	0	1.09673	0.683	0.366	0	CD8_RGS2
NR4A1	0	1.0418	0.379	0.156	0	CD8_RGS2
HSP90AA1	0	1.03242	0.982	0.863	0	CD8_RGS2
DUSP1	0	1.01554	0.903	0.63	0	CD8_RGS2
HSPE1	0	1.01383	0.868	0.586	0	CD8_RGS2
DNAJA1	0	1.0023	0.79	0.493	0	CD8_RGS2
HSPB1	0	0.969314	0.771	0.499	0	CD8_RGS2
HSPD1	0	0.963886	0.713	0.42	0	CD8_RGS2
DNAJB4	0	0.950503	0.45	0.185	0	CD8_RGS2
HSPH1	0	0.9363	0.652	0.343	0	CD8_RGS2
IFNG	0	0.924524	0.521	0.304	0	CD8_RGS2
CDKN2C	0	0.898118	0.301	0.114	0	CD8_RGS2
TNFSF9	0	0.832419	0.254	0.112	0	CD8_RGS2
PMAIP1	0	0.825018	0.473	0.256	0	CD8_RGS2
TSC22D1	0	0.8165	0.259	0.133	0	CD8_RGS2
ZNF331	0	0.811678	0.515	0.322	0	CD8_RGS2
ID3	0	0.785336	0.299	0.159	0	CD8_RGS2
BPGM	0	0.770522	0.258	0.114	0	CD8_RGS2
HSP90AB1	0	0.746278	0.911	0.744	0	CD8_RGS2
DEDD2	0	0.743478	0.341	0.162	0	CD8_RGS2
AHSA1	0	0.733067	0.421	0.213	0	CD8_RGS2
HSPA8	0	0.681247	0.962	0.843	0	CD8_RGS2
MRPL18	0	0.675474	0.326	0.169	0	CD8_RGS2
CKS2	0	0.666317	0.299	0.161	0	CD8_RGS2
NEU1	0	0.654228	0.299	0.154	0	CD8_RGS2
CYCS	0	0.645962	0.67	0.465	0	CD8_RGS2
SERTAD1	0	0.630037	0.429	0.238	0	CD8_RGS2
UBB	0	0.620181	0.942	0.787	0	CD8_RGS2
HMOX1	0	0.618203	0.283	0.152	0	CD8_RGS2
UBC	0	0.608486	0.984	0.899	0	CD8_RGS2
RGS1	0	0.607033	0.785	0.578	0	CD8_RGS2
DUSP4	0	0.580531	0.682	0.451	0	CD8_RGS2
FOS	0	0.569863	0.756	0.526	0	CD8_RGS2
DOK2	0	0.567077	0.503	0.329	0	CD8_RGS2
DDIT3	0	0.561432	0.255	0.127	0	CD8_RGS2
JUN	0	0.560938	0.886	0.691	0	CD8_RGS2
TUBA1A	0	0.553058	0.568	0.374	0	CD8_RGS2
PPP1R15A	0	0.530647	0.694	0.441	0	CD8_RGS2
CHORDC1	0	0.515445	0.393	0.23	0	CD8_RGS2
DYNLL1	0	0.513683	0.676	0.488	0	CD8_RGS2
DUSP2	0	0.512859	0.838	0.691	0	CD8_RGS2
BCAS2	0	0.500759	0.393	0.247	0	CD8_RGS2
DNAJB1	0	1.31589	0.871	0.666	0	CD8_Stress
FOS	0	1.27233	0.745	0.541	0	CD8_Stress
JUN	0	1.20828	0.854	0.705	0	CD8_Stress
HSPA1B	0	1.20542	0.762	0.537	0	CD8_Stress
HSPA1A	0	1.19247	0.788	0.596	0	CD8_Stress
HSP90AA1	0	1.12664	0.937	0.872	0	CD8_Stress
PPP1R15A	0	1.06467	0.583	0.462	0	CD8_Stress
DUSP1	0	1.04549	0.811	0.652	0	CD8_Stress
JUNB	0	0.794327	0.801	0.694	0	CD8_Stress
HSPA8	0	0.729986	0.866	0.854	0	CD8_Stress
HSPE1	4.71694e-296	0.971758	0.679	0.612	6.59193e-292	CD8_Stress
FOSB	3.4277e-291	1.20691	0.491	0.367	4.79021e-287	CD8_Stress
UBC	5.61666e-280	0.602238	0.906	0.907	7.84928e-276	CD8_Stress
HSP90AB1	7.9933e-254	0.733514	0.781	0.76	1.11706e-249	CD8_Stress
HSPA6	1.09853e-233	1.20197	0.405	0.271	1.53519e-229	CD8_Stress
KLF6	9.83506e-226	0.861365	0.671	0.607	1.37445e-221	CD8_Stress
GADD45B	1.52702e-223	1.28128	0.446	0.345	2.13401e-219	CD8_Stress
DNAJA1	8.30492e-195	0.897468	0.577	0.521	1.16061e-190	CD8_Stress
IER2	9.25598e-194	1.01971	0.56	0.506	1.29352e-189	CD8_Stress
NR4A1	5.26696e-191	1.20137	0.279	0.174	7.36058e-187	CD8_Stress
HSPH1	1.40306e-187	1.1004	0.465	0.37	1.96078e-183	CD8_Stress
HSPB1	5.86424e-173	0.968519	0.575	0.524	8.19528e-169	CD8_Stress
UBB	5.41979e-142	0.605032	0.771	0.804	7.57416e-138	CD8_Stress
CD69	1.65967e-123	0.743062	0.619	0.598	2.31939e-119	CD8_Stress
BTG2	2.0756e-110	0.853304	0.466	0.42	2.90066e-106	CD8_Stress
HSPD1	5.37348e-89	0.900678	0.481	0.449	7.50943e-85	CD8_Stress
TSC22D3	2.23028e-84	0.533601	0.648	0.64	3.11681e-80	CD8_Stress
SRSF7	4.97007e-79	0.609694	0.673	0.709	6.94568e-75	CD8_Stress
DNAJB4	3.67098e-78	0.922219	0.268	0.21	5.1302e-74	CD8_Stress
SAT1	9.69808e-74	0.761435	0.577	0.583	1.35531e-69	CD8_Stress
CACYBP	3.56373e-73	0.787595	0.422	0.397	4.98031e-69	CD8_Stress
RHOB	4.80605e-65	0.868376	0.325	0.276	6.71645e-61	CD8_Stress
RGS2	5.80503e-48	0.639802	0.416	0.39	8.11253e-44	CD8_Stress
TSPYL2	6.45354e-27	0.781685	0.342	0.335	9.01882e-23	CD8_Stress
TUBA1A	7.75001e-26	0.69936	0.385	0.394	1.08306e-21	CD8_Stress
SERTAD1	7.52409e-25	0.646172	0.274	0.257	1.05149e-20	CD8_Stress
NFKBIA	2.70493e-24	0.601353	0.473	0.5	3.78015e-20	CD8_Stress
CLK1	1.37159e-19	0.601194	0.362	0.376	1.9168e-15	CD8_Stress
CITED2	6.18325e-10	0.649431	0.262	0.263	8.64109e-06	CD8_Stress
TAGAP	6.74529e-10	0.529119	0.285	0.289	9.42655e-06	CD8_Stress
SLC2A3	7.90055e-08	0.612873	0.313	0.327	0.0011041	CD8_Stress
ANXA1	0.000421341	0.502652	0.287	0.29	1	CD8_Stress
IFNG	0.00726671	0.715387	0.304	0.327	1	CD8_Stress
IL7R	0	1.78727	0.442	0.211	0	CD8_Naive
DDX17	1.77745e-243	1.13126	0.431	0.428	2.48398e-239	CD8_Naive
PTPRC	1.0192e-242	0.567353	0.754	0.874	1.42433e-238	CD8_Naive
PABPC1	5.24016e-185	0.796286	0.612	0.729	7.32312e-181	CD8_Naive
ATM	7.40015e-178	1.12255	0.272	0.226	1.03417e-173	CD8_Naive
N4BP2L2	3.55556e-174	1.04112	0.427	0.444	4.96889e-170	CD8_Naive
EML4	9.1345e-171	1.1105	0.326	0.294	1.27655e-166	CD8_Naive
SMCHD1	5.12352e-148	1.07145	0.374	0.373	7.16012e-144	CD8_Naive
PNISR	9.41398e-138	0.882302	0.462	0.509	1.3156e-133	CD8_Naive
NKTR	5.35614e-134	1.13112	0.34	0.332	7.48521e-130	CD8_Naive
RNF213	1.42751e-126	0.971146	0.471	0.53	1.99494e-122	CD8_Naive
MACF1	1.52166e-124	1.1448	0.318	0.307	2.12653e-120	CD8_Naive
STK4	4.13829e-104	0.799081	0.476	0.541	5.78326e-100	CD8_Naive
FUS	1.13832e-103	0.79499	0.488	0.562	1.5908e-99	CD8_Naive
SYNE2	4.6963e-94	1.05021	0.405	0.444	6.56308e-90	CD8_Naive
MBNL1	1.50549e-77	0.815643	0.433	0.5	2.10392e-73	CD8_Naive
AHNAK	6.32149e-73	1.02645	0.327	0.332	8.83428e-69	CD8_Naive
PCSK7	1.11145e-65	1.12881	0.252	0.241	1.55325e-61	CD8_Naive
ANKRD12	4.49751e-65	0.901618	0.389	0.432	6.28526e-61	CD8_Naive
EEF1G	7.85232e-65	0.701663	0.201	0.29	1.09736e-60	CD8_Naive
SF1	1.70359e-63	0.828326	0.394	0.444	2.38076e-59	CD8_Naive
IKZF1	4.52558e-63	0.944118	0.339	0.361	6.3245e-59	CD8_Naive
SLC2A3	1.1062e-59	1.00004	0.324	0.326	1.54591e-55	CD8_Naive
LUC7L3	1.39651e-49	0.941579	0.285	0.292	1.95163e-45	CD8_Naive
AAK1	9.95003e-45	0.910166	0.285	0.296	1.39052e-40	CD8_Naive
HNRNPH1	5.0001e-44	0.971444	0.282	0.291	6.98764e-40	CD8_Naive
ITGAL	1.90228e-40	0.503701	0.191	0.273	2.65843e-36	CD8_Naive
PIK3IP1	1.64027e-39	0.789767	0.289	0.3	2.29228e-35	CD8_Naive
RNF19A	2.17368e-36	0.522262	0.265	0.374	3.03772e-32	CD8_Naive
SLC38A2	5.05713e-35	0.52463	0.18	0.25	7.06734e-31	CD8_Naive
ARAP2	5.44721e-35	0.544993	0.204	0.287	7.61248e-31	CD8_Naive
RBM39	1.49167e-32	0.612649	0.491	0.614	2.0846e-28	CD8_Naive
ARGLU1	5.68972e-31	0.770357	0.383	0.45	7.95138e-27	CD8_Naive
CD44	2.15705e-30	0.647583	0.442	0.519	3.01447e-26	CD8_Naive
WNK1	1.11502e-28	0.521161	0.222	0.306	1.55825e-24	CD8_Naive
TCF25	8.2917e-25	0.51966	0.296	0.416	1.15877e-20	CD8_Naive
PPP2R5C	2.34143e-23	0.846878	0.329	0.369	3.27215e-19	CD8_Naive
FLNA	2.68821e-23	0.553711	0.242	0.33	3.75677e-19	CD8_Naive
TTN	1.95806e-20	0.97609	0.194	0.259	2.73639e-16	CD8_Naive
CNOT6L	4.43106e-19	0.576074	0.228	0.304	6.1924e-15	CD8_Naive
CCNL1	6.72502e-19	0.843985	0.356	0.421	9.39821e-15	CD8_Naive
KLF6	3.50164e-18	0.586514	0.526	0.619	4.89355e-14	CD8_Naive
BCLAF1	5.67199e-18	0.547463	0.247	0.333	7.92661e-14	CD8_Naive
TAF1D	7.74098e-18	0.520153	0.279	0.38	1.0818e-13	CD8_Naive
PAG1	8.34082e-18	0.612253	0.211	0.282	1.16563e-13	CD8_Naive
KTN1	8.85236e-16	0.521609	0.222	0.293	1.23712e-11	CD8_Naive
GOLGA4	7.32019e-15	0.60386	0.192	0.25	1.023e-10	CD8_Naive
ACAP1	1.28179e-14	0.663084	0.419	0.526	1.79129e-10	CD8_Naive
SFPQ	3.65652e-13	0.569584	0.281	0.375	5.10999e-09	CD8_Naive
ETS1	6.63e-13	0.690721	0.361	0.427	9.26543e-09	CD8_Naive
REL	2.83648e-12	0.607952	0.232	0.297	3.96398e-08	CD8_Naive
PRPF4B	3.04847e-12	0.586673	0.194	0.251	4.26023e-08	CD8_Naive
DDX6	7.02408e-12	0.530045	0.245	0.321	9.81615e-08	CD8_Naive
SMG1	1.99891e-11	0.887666	0.246	0.272	2.79348e-07	CD8_Naive
ANKRD44	2.80502e-11	0.8119	0.265	0.299	3.92001e-07	CD8_Naive
CCNH	3.49386e-11	0.558927	0.27	0.35	4.88267e-07	CD8_Naive
ATRX	2.1353e-10	0.603289	0.288	0.385	2.98409e-06	CD8_Naive
CELF2	7.73434e-10	0.715613	0.371	0.456	1.08087e-05	CD8_Naive
LTB	1.65713e-09	0.689126	0.4	0.468	2.31584e-05	CD8_Naive
NR3C1	1.31679e-08	0.591699	0.209	0.264	0.000184022	CD8_Naive
GCC2	1.71571e-07	0.565434	0.282	0.366	0.0023977	CD8_Naive
SLFN5	1.75009e-07	0.56134	0.233	0.296	0.00244575	CD8_Naive
DDX3X	4.15296e-07	0.662414	0.267	0.343	0.00580376	CD8_Naive
SRSF11	1.12769e-06	0.518873	0.342	0.461	0.0157595	CD8_Naive
MPHOSPH8	1.19155e-06	0.540705	0.318	0.422	0.0166518	CD8_Naive
TC2N	2.04757e-06	0.652051	0.251	0.279	0.0286149	CD8_Naive
FNBP4	1.12204e-05	0.584426	0.236	0.3	0.156805	CD8_Naive
DYNC1H1	1.16611e-05	0.653634	0.209	0.262	0.162964	CD8_Naive
HNRNPU	1.52773e-05	0.67939	0.378	0.469	0.2135	CD8_Naive
INPP4B	2.53711e-05	0.596073	0.201	0.25	0.354562	CD8_Naive
ZC3HAV1	2.7974e-05	0.736795	0.258	0.293	0.390937	CD8_Naive
PCM1	9.56636e-05	0.618351	0.209	0.259	1	CD8_Naive
USP15	9.79081e-05	0.759229	0.245	0.281	1	CD8_Naive
RBL2	0.000114637	0.541796	0.238	0.298	1	CD8_Naive
FAM133B	0.000232772	0.725877	0.204	0.252	1	CD8_Naive
CYLD	0.000605518	0.664945	0.216	0.269	1	CD8_Naive
MYH9	0.000787258	0.50987	0.39	0.522	1	CD8_Naive
PRRC2C	0.000969639	0.573562	0.426	0.555	1	CD8_Naive
PRMT2	0.00236889	0.611817	0.256	0.323	1	CD8_Naive
PNN	0.00250116	0.639383	0.257	0.323	1	CD8_Naive
TGOLN2	0.00570038	0.630537	0.21	0.256	1	CD8_Naive
PARP8	0.00638762	0.584888	0.266	0.333	1	CD8_Naive
MYCBP2	0.00730685	0.642363	0.243	0.303	1	CD8_Naive
GZMM	0	1.09163	0.517	0.215	0	CD8_GZMM
GZMH	0	0.917552	0.583	0.338	0	CD8_GZMM
KLRG1	0	0.744187	0.29	0.142	0	CD8_GZMM
CREM	0	0.703489	0.429	0.347	0	CD8_GZMM
TGFB1	0	0.688368	0.305	0.176	0	CD8_GZMM
LYAR	0	0.674101	0.298	0.16	0	CD8_GZMM
MBP	0	0.660002	0.31	0.141	0	CD8_GZMM
TUBA4A	0	0.652136	0.62	0.481	0	CD8_GZMM
FYN	0	0.643509	0.473	0.279	0	CD8_GZMM
FAM177A1	0	0.639503	0.391	0.282	0	CD8_GZMM
ISG20	0	0.611293	0.606	0.402	0	CD8_GZMM
RGCC	0	0.606947	0.392	0.267	0	CD8_GZMM
LDHA	0	0.588607	0.595	0.473	0	CD8_GZMM
YPEL5	0	0.58856	0.527	0.409	0	CD8_GZMM
AOAH	0	0.583967	0.297	0.158	0	CD8_GZMM
PIK3R1	0	0.573449	0.494	0.364	0	CD8_GZMM
ANXA1	0	0.560784	0.462	0.257	0	CD8_GZMM
C12orf75	0	0.532693	0.35	0.229	0	CD8_GZMM
PDE4B	0	0.524458	0.284	0.165	0	CD8_GZMM
CXCR4	0	0.522743	0.855	0.749	0	CD8_GZMM
JUND	1.63482e-251	0.619321	0.464	0.38	2.28466e-247	CD8_GZMM
GZMB	0	1.5058	0.445	0.177	0	CD8_Ex
LAG3	0	1.34126	0.859	0.438	0	CD8_Ex
FAM3C	0	1.22928	0.588	0.201	0	CD8_Ex
CADM1	0	1.18974	0.335	0.068	0	CD8_Ex
VCAM1	0	1.16747	0.67	0.264	0	CD8_Ex
TNFRSF9	0	1.16666	0.75	0.3	0	CD8_Ex
PTMS	0	1.04255	0.606	0.251	0	CD8_Ex
PRF1	0	1.03125	0.8	0.458	0	CD8_Ex
HAVCR2	0	1.02786	0.75	0.306	0	CD8_Ex
TNIP3	0	0.927418	0.387	0.13	0	CD8_Ex
HMOX1	0	0.925558	0.409	0.134	0	CD8_Ex
PHLDA1	0	0.861115	0.488	0.198	0	CD8_Ex
SNX9	0	0.83418	0.353	0.114	0	CD8_Ex
TNFRSF1B	0	0.832488	0.664	0.323	0	CD8_Ex
UBE2F	0	0.831979	0.402	0.153	0	CD8_Ex
SNAP47	0	0.820101	0.551	0.227	0	CD8_Ex
ADTRP	0	0.786522	0.256	0.068	0	CD8_Ex
BHLHE40	0	0.782552	0.53	0.234	0	CD8_Ex
TOX2	0	0.777384	0.354	0.119	0	CD8_Ex
CTLA4	0	0.776773	0.361	0.124	0	CD8_Ex
CD200R1	0	0.771822	0.482	0.197	0	CD8_Ex
LITAF	0	0.759351	0.836	0.531	0	CD8_Ex
DUSP4	0	0.757432	0.76	0.438	0	CD8_Ex
BATF	0	0.756626	0.551	0.285	0	CD8_Ex
TIGIT	0	0.745134	0.547	0.281	0	CD8_Ex
MAP1LC3A	0	0.738056	0.399	0.149	0	CD8_Ex
TSC22D1	0	0.732383	0.321	0.124	0	CD8_Ex
NKG7	0	0.713176	0.99	0.81	0	CD8_Ex
CD27	0	0.700683	0.935	0.626	0	CD8_Ex
LYST	0	0.700075	0.821	0.457	0	CD8_Ex
CST7	0	0.681902	0.984	0.807	0	CD8_Ex
SERPINB1	0	0.680134	0.489	0.264	0	CD8_Ex
TRAF5	0	0.676171	0.484	0.217	0	CD8_Ex
IGFLR1	0	0.653597	0.296	0.109	0	CD8_Ex
SEMA4A	0	0.650865	0.342	0.131	0	CD8_Ex
TP53INP1	0	0.650773	0.277	0.091	0	CD8_Ex
NAB1	0	0.649407	0.277	0.089	0	CD8_Ex
NR4A2	0	0.628874	0.633	0.388	0	CD8_Ex
PDCD1	0	0.625125	0.588	0.301	0	CD8_Ex
FXYD2	0	0.610361	0.343	0.181	0	CD8_Ex
MCTP2	0	0.609318	0.378	0.152	0	CD8_Ex
STAT3	0	0.608638	0.685	0.395	0	CD8_Ex
CD2BP2	0	0.60824	0.424	0.186	0	CD8_Ex
PRDM1	0	0.607154	0.57	0.293	0	CD8_Ex
RAB27A	0	0.596986	0.587	0.309	0	CD8_Ex
PTPN11	0	0.585802	0.278	0.105	0	CD8_Ex
GTPBP8	0	0.582556	0.355	0.156	0	CD8_Ex
DGKH	0	0.570748	0.27	0.094	0	CD8_Ex
CMC1	0	0.564319	0.648	0.411	0	CD8_Ex
IGF2R	0	0.555583	0.283	0.104	0	CD8_Ex
CRTAM	0	0.545826	0.398	0.218	0	CD8_Ex
SLA	0	0.543315	0.634	0.374	0	CD8_Ex
FCRL3	0	0.535036	0.252	0.093	0	CD8_Ex
TOX	0	0.534879	0.585	0.31	0	CD8_Ex
GALM	0	0.530666	0.534	0.277	0	CD8_Ex
SPN	0	0.526044	0.509	0.258	0	CD8_Ex
CD7	0	0.524189	0.698	0.516	0	CD8_Ex
PMAIP1	0	0.521642	0.449	0.257	0	CD8_Ex
SYNGR2	0	0.520914	0.529	0.292	0	CD8_Ex
FASLG	0	0.513877	0.363	0.172	0	CD8_Ex
CSF1	0	0.512871	0.301	0.13	0	CD8_Ex
PKM	0	0.511094	0.717	0.46	0	CD8_Ex
TXNDC11	0	0.503467	0.276	0.112	0	CD8_Ex
HLA-DRB5	0	0.974143	0.741	0.461	0	CD8_EM
HLA-DRA	0	0.946078	0.773	0.488	0	CD8_EM
MIR155HG	0	0.923406	0.452	0.204	0	CD8_EM
CD74	0	0.887744	0.99	0.87	0	CD8_EM
HLA-DRB1	0	0.880184	0.91	0.656	0	CD8_EM
HLA-DQA1	0	0.854572	0.684	0.393	0	CD8_EM
FXYD2	0	0.82156	0.342	0.18	0	CD8_EM
NKG7	0	0.813632	0.983	0.809	0	CD8_EM
HLA-DQA2	0	0.795629	0.307	0.164	0	CD8_EM
HLA-DPA1	0	0.790796	0.92	0.673	0	CD8_EM
CD27	0	0.762657	0.924	0.624	0	CD8_EM
APOBEC3C	0	0.749595	0.6	0.351	0	CD8_EM
HLA-DQB1	0	0.740529	0.602	0.362	0	CD8_EM
HLA-DPB1	0	0.737515	0.912	0.668	0	CD8_EM
HLA-DMA	0	0.698444	0.55	0.309	0	CD8_EM
SIRPG	0	0.673901	0.535	0.305	0	CD8_EM
ITM2A	0	0.669351	0.812	0.583	0	CD8_EM
HAVCR2	0	0.658677	0.585	0.324	0	CD8_EM
LAG3	0	0.641146	0.728	0.451	0	CD8_EM
UCP2	0	0.620862	0.719	0.488	0	CD8_EM
PTMS	0	0.606658	0.452	0.268	0	CD8_EM
PDCD1	0	0.605904	0.523	0.307	0	CD8_EM
GZMK	0	0.58748	0.98	0.79	0	CD8_EM
FKBP1A	0	0.580216	0.597	0.383	0	CD8_EM
SIT1	0	0.574852	0.609	0.393	0	CD8_EM
CD82	0	0.573668	0.572	0.344	0	CD8_EM
CXCR3	0	0.569692	0.522	0.325	0	CD8_EM
UBE2F	0	0.569651	0.284	0.167	0	CD8_EM
APOBEC3G	0	0.568634	0.746	0.528	0	CD8_EM
SNAP47	0	0.567862	0.424	0.241	0	CD8_EM
TOX	0	0.552107	0.522	0.315	0	CD8_EM
BLVRA	0	0.549735	0.315	0.172	0	CD8_EM
LGALS1	0	0.546923	0.565	0.415	0	CD8_EM
TOX2	0	0.539672	0.253	0.13	0	CD8_EM
VCAM1	0	0.536934	0.507	0.282	0	CD8_EM
PTPN6	0	0.531552	0.496	0.32	0	CD8_EM
CD8A	0	0.522127	0.902	0.711	0	CD8_EM
BAX	0	0.505766	0.544	0.366	0	CD8_EM
GZMA	0	0.504731	0.969	0.805	0	CD8_EM
CTSW	0	0.504157	0.863	0.675	0	CD8_EM
IFI6	0	2.96997	0.758	0.202	0	CD8_IFI
MX1	0	2.85994	0.726	0.117	0	CD8_IFI
ISG15	0	2.73888	0.83	0.291	0	CD8_IFI
OAS1	0	2.25295	0.52	0.047	0	CD8_IFI
IFI44L	0	2.2109	0.373	0.016	0	CD8_IFI
IFITM1	0	2.12457	0.835	0.48	0	CD8_IFI
IFIT1	0	2.05567	0.372	0.009	0	CD8_IFI
IFIT3	0	2.03016	0.319	0.012	0	CD8_IFI
RSAD2	0	1.99667	0.372	0.015	0	CD8_IFI
MX2	0	1.82648	0.426	0.066	0	CD8_IFI
EPSTI1	0	1.81633	0.519	0.101	0	CD8_IFI
HERC5	0	1.80387	0.412	0.063	0	CD8_IFI
XAF1	0	1.80315	0.596	0.152	0	CD8_IFI
LY6E	0	1.76463	0.873	0.544	0	CD8_IFI
STAT1	0	1.7417	0.724	0.267	0	CD8_IFI
ISG20	0	1.70519	0.825	0.427	0	CD8_IFI
EIF2AK2	0	1.69226	0.542	0.127	0	CD8_IFI
IRF7	0	1.63113	0.487	0.106	0	CD8_IFI
PLSCR1	0	1.61421	0.444	0.098	0	CD8_IFI
OAS3	0	1.59	0.336	0.039	0	CD8_IFI
SAMD9L	0	1.522	0.521	0.171	0	CD8_IFI
IFI35	0	1.46167	0.492	0.166	0	CD8_IFI
CD38	0	1.43636	0.445	0.155	0	CD8_IFI
IFI44	0	1.4294	0.305	0.041	0	CD8_IFI
GBP1	0	1.38715	0.466	0.156	0	CD8_IFI
PARP9	0	1.36935	0.391	0.09	0	CD8_IFI
OAS2	0	1.34893	0.385	0.094	0	CD8_IFI
TRIM22	0	1.32659	0.69	0.346	0	CD8_IFI
TNFSF10	0	1.31583	0.419	0.164	0	CD8_IFI
OASL	0	1.28214	0.541	0.237	0	CD8_IFI
USP18	0	1.27959	0.256	0.021	0	CD8_IFI
BST2	0	1.22462	0.731	0.419	0	CD8_IFI
UBE2L6	0	1.18755	0.693	0.379	0	CD8_IFI
SAMD9	0	1.18621	0.459	0.182	0	CD8_IFI
MT2A	0	1.16688	0.782	0.507	0	CD8_IFI
DDX60L	0	1.14549	0.278	0.066	0	CD8_IFI
STAT2	0	1.14524	0.27	0.061	0	CD8_IFI
DDX60	0	1.11513	0.294	0.072	0	CD8_IFI
LGALS9	0	1.09848	0.256	0.051	0	CD8_IFI
IFITM2	0	1.08672	0.717	0.461	0	CD8_IFI
ZBP1	0	1.03223	0.298	0.097	0	CD8_IFI
PARP14	0	1.03035	0.386	0.161	0	CD8_IFI
SP110	0	1.01441	0.488	0.231	0	CD8_IFI
LAP3	0	0.950456	0.344	0.131	0	CD8_IFI
RNF213	0	0.919528	0.763	0.52	0	CD8_IFI
DTX3L	0	0.919405	0.256	0.076	0	CD8_IFI
DRAP1	0	0.856058	0.735	0.503	0	CD8_IFI
SP100	9.07651e-292	0.812576	0.67	0.426	1.26844e-287	CD8_IFI
GBP4	2.60415e-289	0.95526	0.409	0.189	3.6393e-285	CD8_IFI
IFI16	2.4318e-288	0.832534	0.652	0.405	3.39843e-284	CD8_IFI
TYMP	7.98953e-287	0.90653	0.388	0.175	1.11654e-282	CD8_IFI
PSMB9	2.01858e-280	0.687931	0.851	0.679	2.82096e-276	CD8_IFI
GBP5	4.32792e-262	0.893416	0.548	0.312	6.04827e-258	CD8_IFI
IFITM3	2.02593e-254	0.969663	0.27	0.104	2.83124e-250	CD8_IFI
ADAR	3.95647e-246	0.810482	0.479	0.257	5.52917e-242	CD8_IFI
PPM1K	3.82998e-245	0.84001	0.39	0.186	5.3524e-241	CD8_IFI
PARP10	7.56357e-234	0.768846	0.265	0.105	1.05701e-229	CD8_IFI
PHF11	4.92741e-231	0.767746	0.368	0.174	6.88605e-227	CD8_IFI
NMI	1.09175e-196	0.689017	0.255	0.107	1.52573e-192	CD8_IFI
TAP1	9.18973e-190	0.692076	0.584	0.382	1.28427e-185	CD8_IFI
PSME2	4.2241e-180	0.57603	0.755	0.57	5.90318e-176	CD8_IFI
XRN1	3.60263e-174	0.781975	0.362	0.191	5.03468e-170	CD8_IFI
NT5C3A	8.2978e-170	0.698728	0.29	0.138	1.15962e-165	CD8_IFI
SLFN5	4.33893e-162	0.683987	0.476	0.286	6.06365e-158	CD8_IFI
CHST12	1.40521e-157	0.613839	0.528	0.336	1.96378e-153	CD8_IFI
RBCK1	2.32463e-154	0.644177	0.458	0.279	3.24867e-150	CD8_IFI
SHISA5	1.50772e-147	0.6234	0.522	0.343	2.10704e-143	CD8_IFI
ZNFX1	8.10974e-143	0.610151	0.263	0.127	1.13334e-138	CD8_IFI
APOL6	6.53461e-142	0.655298	0.37	0.21	9.13212e-138	CD8_IFI
CHMP5	1.47337e-141	0.602138	0.326	0.175	2.05903e-137	CD8_IFI
NAPA	2.87564e-138	0.585722	0.434	0.265	4.0187e-134	CD8_IFI
NUB1	6.56812e-138	0.625758	0.314	0.167	9.17894e-134	CD8_IFI
SAMHD1	1.00024e-135	0.53885	0.313	0.163	1.39784e-131	CD8_IFI
GIMAP7	1.24694e-124	0.524889	0.663	0.493	1.7426e-120	CD8_IFI
CARD16	2.25175e-119	0.556509	0.509	0.344	3.14683e-115	CD8_IFI
SP140	7.84725e-90	0.508594	0.341	0.213	1.09665e-85	CD8_IFI
COX5A	2.27628e-89	0.566087	0.521	0.389	3.1811e-85	CD8_IFI
CXCL13	0	2.64978	0.442	0.104	0	CD8_CXCL13
XCL1	0	2.21283	0.461	0.117	0	CD8_CXCL13
XCL2	0	2.05672	0.342	0.122	0	CD8_CXCL13
TNFRSF9	0	1.78021	0.86	0.325	0	CD8_CXCL13
CRTAM	0	1.69607	0.639	0.218	0	CD8_CXCL13
FXYD2	0	1.65538	0.49	0.185	0	CD8_CXCL13
HLA-DRA	0	1.56965	0.844	0.507	0	CD8_CXCL13
PKM	0	1.55667	0.869	0.47	0	CD8_CXCL13
HLA-DQA1	0	1.53858	0.826	0.408	0	CD8_CXCL13
HLA-DRB1	0	1.49186	0.94	0.674	0	CD8_CXCL13
CAV1	0	1.40903	0.287	0.021	0	CD8_CXCL13
HLA-DRB5	0	1.35219	0.8	0.48	0	CD8_CXCL13
HLA-DQB1	0	1.29262	0.713	0.375	0	CD8_CXCL13
CD82	0	1.28981	0.805	0.35	0	CD8_CXCL13
CD74	0	1.28468	0.994	0.879	0	CD8_CXCL13
RASSF4	0	1.27495	0.382	0.067	0	CD8_CXCL13
BHLHE40-AS1	0	1.26953	0.359	0.051	0	CD8_CXCL13
VCAM1	0	1.26542	0.725	0.288	0	CD8_CXCL13
LGALS1	0	1.21832	0.671	0.421	0	CD8_CXCL13
PON3	0	1.21346	0.311	0.044	0	CD8_CXCL13
BIRC3	0	1.20677	0.677	0.259	0	CD8_CXCL13
SYNGR2	0	1.1915	0.685	0.3	0	CD8_CXCL13
MIR155HG	0	1.16206	0.595	0.216	0	CD8_CXCL13
HLA-DMA	0	1.1489	0.718	0.319	0	CD8_CXCL13
MS4A6A	0	1.14842	0.281	0.055	0	CD8_CXCL13
HLA-DQA2	0	1.08624	0.377	0.171	0	CD8_CXCL13
GAPDH	0	1.08016	0.989	0.891	0	CD8_CXCL13
FABP5	0	1.04828	0.636	0.311	0	CD8_CXCL13
TNFSF4	0	1.03542	0.26	0.048	0	CD8_CXCL13
HLA-DPA1	0	1.03267	0.933	0.691	0	CD8_CXCL13
MAP1LC3A	0	1.00709	0.503	0.161	0	CD8_CXCL13
NFKB2	0	0.972997	0.446	0.12	0	CD8_CXCL13
PON2	0	0.9727	0.377	0.097	0	CD8_CXCL13
CD70	0	0.962192	0.361	0.107	0	CD8_CXCL13
ISCU	0	0.941096	0.801	0.439	0	CD8_CXCL13
PARK7	0	0.903715	0.918	0.612	0	CD8_CXCL13
BATF	0	0.890399	0.642	0.298	0	CD8_CXCL13
ITM2A	0	0.883284	0.88	0.597	0	CD8_CXCL13
SEMA4A	0	0.875853	0.426	0.141	0	CD8_CXCL13
CCND2	0	0.86361	0.666	0.323	0	CD8_CXCL13
HLA-DPB1	0	0.860428	0.909	0.687	0	CD8_CXCL13
CD27	0	0.832113	0.944	0.646	0	CD8_CXCL13
AFAP1L2	0	0.825866	0.289	0.071	0	CD8_CXCL13
SEC11C	0	0.817353	0.561	0.249	0	CD8_CXCL13
ENC1	0	0.816535	0.338	0.113	0	CD8_CXCL13
DUSP4	0	0.803755	0.824	0.457	0	CD8_CXCL13
ENTPD1	0	0.772205	0.305	0.094	0	CD8_CXCL13
PTMS	0	0.77008	0.571	0.276	0	CD8_CXCL13
UCP2	0	0.764126	0.784	0.503	0	CD8_CXCL13
PHPT1	0	0.750928	0.563	0.25	0	CD8_CXCL13
DNPH1	0	0.743218	0.455	0.178	0	CD8_CXCL13
VOPP1	0	0.737092	0.454	0.173	0	CD8_CXCL13
CDK2AP2	0	0.726643	0.659	0.36	0	CD8_CXCL13
CALR	0	0.724781	0.824	0.581	0	CD8_CXCL13
BLVRA	0	0.723371	0.454	0.176	0	CD8_CXCL13
CCDC167	0	0.704573	0.463	0.195	0	CD8_CXCL13
PIM3	0	0.701361	0.34	0.156	0	CD8_CXCL13
PHLDA1	0	0.683422	0.485	0.218	0	CD8_CXCL13
ARF5	0	0.683257	0.649	0.365	0	CD8_CXCL13
SNX9	0	0.681168	0.36	0.13	0	CD8_CXCL13
HMOX1	0	0.677797	0.379	0.154	0	CD8_CXCL13
PGAM1	0	0.677164	0.718	0.41	0	CD8_CXCL13
UBE2F	0	0.673527	0.386	0.171	0	CD8_CXCL13
SDF2L1	0	0.673297	0.431	0.217	0	CD8_CXCL13
SH2D2A	0	0.668947	0.668	0.379	0	CD8_CXCL13
IGFLR1	0	0.668145	0.323	0.12	0	CD8_CXCL13
RELB	0	0.662707	0.307	0.103	0	CD8_CXCL13
TOX	0	0.659406	0.655	0.325	0	CD8_CXCL13
RBPJ	0	0.65824	0.5	0.242	0	CD8_CXCL13
CMC1	0	0.658073	0.695	0.424	0	CD8_CXCL13
GSTP1	0	0.656859	0.787	0.497	0	CD8_CXCL13
GALM	0	0.654386	0.578	0.292	0	CD8_CXCL13
LAG3	0	0.647735	0.764	0.471	0	CD8_CXCL13
CDK6	0	0.631521	0.396	0.164	0	CD8_CXCL13
TPI1	0	0.628657	0.846	0.554	0	CD8_CXCL13
HSP90B1	0	0.627889	0.768	0.496	0	CD8_CXCL13
FAM3C	0	0.624828	0.49	0.232	0	CD8_CXCL13
ARPC5	0	0.620169	0.685	0.395	0	CD8_CXCL13
MSI2	0	0.615231	0.419	0.167	0	CD8_CXCL13
DGKH	0	0.614376	0.298	0.104	0	CD8_CXCL13
CAT	0	0.612597	0.357	0.145	0	CD8_CXCL13
DBI	0	0.611695	0.728	0.441	0	CD8_CXCL13
PRDX3	0	0.604779	0.422	0.179	0	CD8_CXCL13
RILPL2	0	0.599161	0.417	0.207	0	CD8_CXCL13
IL21R	0	0.598788	0.319	0.116	0	CD8_CXCL13
NINJ1	0	0.595313	0.334	0.141	0	CD8_CXCL13
PDIA6	0	0.587342	0.591	0.321	0	CD8_CXCL13
TIMMDC1	0	0.584145	0.349	0.133	0	CD8_CXCL13
COX17	0	0.577507	0.533	0.268	0	CD8_CXCL13
PRDX1	0	0.577381	0.739	0.451	0	CD8_CXCL13
RANBP1	0	0.574523	0.447	0.212	0	CD8_CXCL13
SYT11	0	0.573187	0.33	0.126	0	CD8_CXCL13
BHLHE40	0	0.570377	0.519	0.254	0	CD8_CXCL13
PRMT1	0	0.566043	0.422	0.19	0	CD8_CXCL13
PEBP1	0	0.559635	0.728	0.449	0	CD8_CXCL13
MCM5	0	0.556889	0.323	0.129	0	CD8_CXCL13
PLEK	0	0.555634	0.433	0.219	0	CD8_CXCL13
SOD1	0	0.554168	0.863	0.633	0	CD8_CXCL13
NCALD	0	0.550945	0.266	0.086	0	CD8_CXCL13
CRELD2	0	0.541784	0.32	0.13	0	CD8_CXCL13
SEC61B	0	0.539919	0.778	0.5	0	CD8_CXCL13
FKBP1A	0	0.538133	0.671	0.396	0	CD8_CXCL13
NFKBIA	0	0.534754	0.761	0.486	0	CD8_CXCL13
TBC1D4	0	0.529467	0.271	0.099	0	CD8_CXCL13
TNIP2	0	0.524549	0.263	0.1	0	CD8_CXCL13
FKBP2	0	0.521957	0.404	0.196	0	CD8_CXCL13
CALM3	0	0.521572	0.709	0.439	0	CD8_CXCL13
TIGIT	0	0.518553	0.541	0.299	0	CD8_CXCL13
ANXA6	0	0.516101	0.746	0.474	0	CD8_CXCL13
VDAC1	0	0.512679	0.481	0.233	0	CD8_CXCL13
APOBEC3C	0	0.50934	0.632	0.369	0	CD8_CXCL13
CCDC141	0	0.507039	0.358	0.153	0	CD8_CXCL13
ARL6IP5	0	0.50373	0.837	0.593	0	CD8_CXCL13
SMS	0	0.503358	0.305	0.121	0	CD8_CXCL13
FAS	0	0.502667	0.367	0.161	0	CD8_CXCL13

## Sheet: CD4 Tcell
gene	p_val	avg_log2FC	pct.1	pct.2	p_val_adj	cluster
LTB	0	0.721736	0.935	0.817	0	CD4_LTB
S100A4	0	0.673142	0.969	0.839	0	CD4_LTB
CISH	0	0.662701	0.266	0.129	0	CD4_LTB
AQP3	0	0.637086	0.494	0.312	0	CD4_LTB
AHNAK	0	0.620617	0.663	0.456	0	CD4_LTB
TRADD	0	0.549303	0.409	0.242	0	CD4_LTB
ITGB1	0	0.538121	0.593	0.41	0	CD4_LTB
EMP3	0	0.535808	0.819	0.641	0	CD4_LTB
GZMA	0	1.79337	0.644	0.226	0	CD4_GZMA
HLA-DRB1	0	1.71517	0.5	0.134	0	CD4_GZMA
HLA-DRB5	0	1.35176	0.29	0.057	0	CD4_GZMA
CXCR6	0	1.33004	0.295	0.06	0	CD4_GZMA
HLA-DPA1	0	1.31947	0.533	0.193	0	CD4_GZMA
CST7	0	1.28056	0.483	0.173	0	CD4_GZMA
CD74	0	1.24149	0.815	0.59	0	CD4_GZMA
GZMK	0	1.19862	0.372	0.176	0	CD4_GZMA
HLA-DPB1	0	1.1096	0.504	0.205	0	CD4_GZMA
APOBEC3G	0	1.08285	0.426	0.157	0	CD4_GZMA
HLA-DRA	0	1.06302	0.346	0.136	0	CD4_GZMA
DUSP4	0	0.993109	0.359	0.144	0	CD4_GZMA
RGS1	0	0.986079	0.621	0.316	0	CD4_GZMA
RBPJ	0	0.970604	0.449	0.2	0	CD4_GZMA
HLA-DQB1	0	0.904219	0.269	0.086	0	CD4_GZMA
CTSC	0	0.882522	0.479	0.231	0	CD4_GZMA
CAPG	0	0.858351	0.437	0.214	0	CD4_GZMA
ALOX5AP	0	0.855686	0.664	0.397	0	CD4_GZMA
CTSD	0	0.80621	0.482	0.246	0	CD4_GZMA
CLIC1	0	0.793965	0.847	0.579	0	CD4_GZMA
CKLF	0	0.792143	0.514	0.272	0	CD4_GZMA
LGALS1	0	0.791787	0.516	0.33	0	CD4_GZMA
CXCR3	0	0.783041	0.372	0.157	0	CD4_GZMA
SH3BGRL3	0	0.781466	0.981	0.885	0	CD4_GZMA
COTL1	0	0.773392	0.691	0.466	0	CD4_GZMA
APOBEC3C	0	0.724448	0.28	0.112	0	CD4_GZMA
BATF	0	0.712039	0.373	0.194	0	CD4_GZMA
ACTN4	0	0.706034	0.384	0.177	0	CD4_GZMA
CD2	0	0.701489	0.878	0.662	0	CD4_GZMA
GBP5	0	0.673659	0.328	0.16	0	CD4_GZMA
LCP1	0	0.66933	0.75	0.536	0	CD4_GZMA
ITM2A	0	0.662897	0.649	0.446	0	CD4_GZMA
HOPX	0	0.653202	0.259	0.132	0	CD4_GZMA
LGALS3	0	0.639383	0.315	0.158	0	CD4_GZMA
STAT1	0	0.617307	0.412	0.247	0	CD4_GZMA
ACTB	0	0.593308	0.998	0.986	0	CD4_GZMA
IDH2	0	0.592243	0.354	0.184	0	CD4_GZMA
IQGAP1	0	0.577036	0.46	0.276	0	CD4_GZMA
LSP1	0	0.57428	0.749	0.562	0	CD4_GZMA
PSMB9	0	0.565971	0.68	0.486	0	CD4_GZMA
GLIPR2	0	0.565158	0.318	0.165	0	CD4_GZMA
CD99	0	0.565094	0.836	0.646	0	CD4_GZMA
PFN1	0	0.5628	0.979	0.916	0	CD4_GZMA
PRDM1	0	0.556931	0.359	0.21	0	CD4_GZMA
IL32	0	0.556378	0.972	0.883	0	CD4_GZMA
FKBP5	0	0.54634	0.529	0.379	0	CD4_GZMA
S100A4	0	0.54469	0.955	0.839	0	CD4_GZMA
SLA	0	0.543108	0.408	0.247	0	CD4_GZMA
C12orf75	0	0.541586	0.27	0.137	0	CD4_GZMA
MYL6	0	0.539858	0.959	0.854	0	CD4_GZMA
CD82	0	0.518731	0.368	0.21	0	CD4_GZMA
ANXA5	0	0.515319	0.428	0.259	0	CD4_GZMA
ANXA2	0	0.513471	0.482	0.3	0	CD4_GZMA
GAPDH	0	0.511216	0.972	0.894	0	CD4_GZMA
CCDC167	0	0.511036	0.291	0.148	0	CD4_GZMA
PSME2	0	0.506056	0.624	0.443	0	CD4_GZMA
EMB	0	0.506003	0.55	0.363	0	CD4_GZMA
CORO1B	0	0.503362	0.536	0.369	0	CD4_GZMA
CD40LG	0	0.501666	0.469	0.313	0	CD4_GZMA
SELL	0	1.70952	0.813	0.287	0	CD4_Naive
ADTRP	0	1.51887	0.292	0.035	0	CD4_Naive
LINC00861	0	1.51189	0.661	0.273	0	CD4_Naive
EEF1G	0	1.50948	0.583	0.287	0	CD4_Naive
TCF7	0	1.47237	0.692	0.307	0	CD4_Naive
LEF1	0	1.45502	0.679	0.286	0	CD4_Naive
ACTN1	0	1.37663	0.295	0.045	0	CD4_Naive
CCR7	0	1.27927	0.744	0.345	0	CD4_Naive
FHIT	0	1.25729	0.279	0.053	0	CD4_Naive
EPHX2	0	1.23153	0.284	0.061	0	CD4_Naive
NOSIP	0	1.21624	0.736	0.419	0	CD4_Naive
TSHZ2	0	1.20426	0.355	0.105	0	CD4_Naive
MYC	0	1.17573	0.386	0.143	0	CD4_Naive
MAL	0	1.14965	0.591	0.272	0	CD4_Naive
TXK	0	1.11986	0.319	0.102	0	CD4_Naive
PCED1B	0	1.09264	0.371	0.156	0	CD4_Naive
TRABD2A	0	1.00172	0.353	0.146	0	CD4_Naive
LDLRAP1	0	0.974442	0.38	0.171	0	CD4_Naive
GIMAP1	0	0.949795	0.516	0.289	0	CD4_Naive
ABLIM1	0	0.945589	0.412	0.204	0	CD4_Naive
EEF1B2	0	0.926959	0.985	0.944	0	CD4_Naive
IL6ST	0	0.920299	0.458	0.241	0	CD4_Naive
GIMAP5	0	0.900648	0.363	0.173	0	CD4_Naive
SATB1	0	0.897446	0.388	0.184	0	CD4_Naive
NUCB2	0	0.895476	0.331	0.151	0	CD4_Naive
ATM	0	0.870336	0.458	0.266	0	CD4_Naive
CAMK4	0	0.869084	0.523	0.32	0	CD4_Naive
CD7	0	0.862929	0.705	0.452	0	CD4_Naive
EEF2	0	0.840875	0.943	0.836	0	CD4_Naive
GIMAP7	0	0.836188	0.788	0.554	0	CD4_Naive
MAML2	0	0.835558	0.272	0.128	0	CD4_Naive
EIF3L	0	0.826493	0.73	0.532	0	CD4_Naive
LIMD2	0	0.825447	0.758	0.554	0	CD4_Naive
NME2	0	0.82385	0.421	0.21	0	CD4_Naive
TRAF3IP3	0	0.814585	0.639	0.423	0	CD4_Naive
LDHB	0	0.796683	0.939	0.803	0	CD4_Naive
C12orf57	0	0.786646	0.832	0.671	0	CD4_Naive
PIM2	0	0.783784	0.406	0.224	0	CD4_Naive
SESN3	0	0.779878	0.27	0.132	0	CD4_Naive
EIF4B	0	0.779242	0.704	0.523	0	CD4_Naive
EIF2S3	0	0.776801	0.494	0.319	0	CD4_Naive
NDFIP1	0	0.765	0.641	0.464	0	CD4_Naive
IFITM1	0	0.76442	0.896	0.648	0	CD4_Naive
EEF1A1	0	0.752284	1	1	0	CD4_Naive
NACA	0	0.742941	0.99	0.971	0	CD4_Naive
SH3YL1	0	0.740558	0.276	0.147	0	CD4_Naive
RASA3	0	0.723266	0.303	0.165	0	CD4_Naive
DGKA	0	0.714376	0.396	0.24	0	CD4_Naive
PLAC8	0	0.712127	0.348	0.187	0	CD4_Naive
ST13	0	0.706237	0.607	0.441	0	CD4_Naive
THOC3	0	0.699036	0.29	0.16	0	CD4_Naive
EIF3E	0	0.695652	0.823	0.681	0	CD4_Naive
NPM1	0	0.694434	0.954	0.885	0	CD4_Naive
CD27	0	0.681018	0.521	0.311	0	CD4_Naive
ALKBH7	0	0.680912	0.432	0.285	0	CD4_Naive
PRMT2	0	0.678037	0.557	0.401	0	CD4_Naive
FOXP1	0	0.672809	0.552	0.388	0	CD4_Naive
ADD3	0	0.667857	0.481	0.326	0	CD4_Naive
FBL	0	0.665837	0.469	0.315	0	CD4_Naive
SAMHD1	0	0.65651	0.464	0.319	0	CD4_Naive
IMPDH2	0	0.655047	0.301	0.173	0	CD4_Naive
GIMAP4	0	0.650192	0.628	0.464	0	CD4_Naive
EIF3H	0	0.635747	0.75	0.61	0	CD4_Naive
NSA2	0	0.611571	0.6	0.464	0	CD4_Naive
C1orf162	0	0.595717	0.351	0.207	0	CD4_Naive
PABPC1	0	0.585928	0.962	0.904	0	CD4_Naive
PIK3IP1	0	0.573853	0.613	0.481	0	CD4_Naive
TMEM123	0	0.568399	0.594	0.467	0	CD4_Naive
RGS10	0	0.567551	0.59	0.469	0	CD4_Naive
RSL1D1	0	0.564896	0.524	0.395	0	CD4_Naive
COX4I1	0	0.552944	0.937	0.894	0	CD4_Naive
MBNL1	0	0.550521	0.621	0.512	0	CD4_Naive
EIF3F	0	0.536767	0.796	0.689	0	CD4_Naive
UXT	0	0.535362	0.642	0.523	0	CD4_Naive
TOMM7	0	0.530091	0.953	0.918	0	CD4_Naive
PNISR	0	0.525161	0.612	0.493	0	CD4_Naive
GABARAP	0	0.508244	0.548	0.385	0	CD4_Naive
PCBP2	0	0.501213	0.793	0.686	0	CD4_Naive
OXNAD1	6.5777e-297	0.568906	0.505	0.377	9.19234e-293	CD4_Naive
PDE3B	1.0964e-292	0.645325	0.307	0.184	1.53222e-288	CD4_Naive
SNHG8	4.93222e-284	0.507309	0.628	0.515	6.89278e-280	CD4_Naive
S1PR1	3.51498e-274	0.59751	0.278	0.161	4.91219e-270	CD4_Naive
C1QBP	9.85661e-274	0.552221	0.429	0.305	1.37746e-269	CD4_Naive
RASGRP2	2.62984e-273	0.575743	0.36	0.234	3.6752e-269	CD4_Naive
OXA1L	5.6108e-271	0.570795	0.371	0.247	7.84109e-267	CD4_Naive
NELL2	5.93481e-255	0.626626	0.251	0.144	8.2939e-251	CD4_Naive
APEX1	4.62352e-242	0.558141	0.372	0.258	6.46136e-238	CD4_Naive
VPS51	6.32474e-239	0.561957	0.294	0.185	8.83883e-235	CD4_Naive
STK38	3.11694e-235	0.597874	0.288	0.181	4.35593e-231	CD4_Naive
EPB41	2.66554e-231	0.576799	0.363	0.251	3.72509e-227	CD4_Naive
CDC25B	5.92849e-228	0.546097	0.255	0.152	8.28506e-224	CD4_Naive
LBH	7.17658e-223	0.532744	0.493	0.39	1.00293e-218	CD4_Naive
CRLF3	3.94039e-222	0.559238	0.25	0.151	5.50669e-218	CD4_Naive
TESPA1	7.21419e-222	0.568005	0.328	0.22	1.00818e-217	CD4_Naive
GIMAP2	1.83727e-212	0.553562	0.292	0.189	2.56758e-208	CD4_Naive
SNHG7	4.23559e-200	0.532371	0.334	0.23	5.91924e-196	CD4_Naive
TMC8	1.50867e-198	0.535157	0.321	0.22	2.10837e-194	CD4_Naive
CYFIP2	5.91009e-191	0.520534	0.328	0.229	8.25935e-187	CD4_Naive
PIM1	6.34656e-179	0.522908	0.422	0.324	8.86931e-175	CD4_Naive
JAK3	2.36695e-178	0.523577	0.276	0.184	3.30782e-174	CD4_Naive
SERINC5	8.11738e-174	0.527856	0.306	0.212	1.1344e-169	CD4_Naive
NBEAL1	2.4372e-136	0.512229	0.326	0.241	3.40599e-132	CD4_Naive
LMNA	0	2.05788	0.622	0.179	0	CD4_LMNA
CREM	0	2.00025	0.776	0.279	0	CD4_LMNA
JUND	0	1.7041	0.725	0.343	0	CD4_LMNA
RGCC	0	1.63258	0.776	0.395	0	CD4_LMNA
FTH1	0	1.59411	0.998	0.95	0	CD4_LMNA
YPEL5	0	1.54438	0.795	0.377	0	CD4_LMNA
ATP1B3	0	1.48283	0.48	0.179	0	CD4_LMNA
FAM177A1	0	1.43132	0.686	0.305	0	CD4_LMNA
ZNF331	0	1.40826	0.608	0.227	0	CD4_LMNA
NR4A2	0	1.39214	0.642	0.233	0	CD4_LMNA
ZFP36	0	1.33583	0.883	0.57	0	CD4_LMNA
EZR	0	1.33299	0.743	0.429	0	CD4_LMNA
FOSL2	0	1.30193	0.371	0.089	0	CD4_LMNA
CDKN1A	0	1.29128	0.449	0.134	0	CD4_LMNA
SAMSN1	0	1.2799	0.673	0.296	0	CD4_LMNA
SRGN	0	1.27616	0.976	0.726	0	CD4_LMNA
MCL1	0	1.26593	0.813	0.486	0	CD4_LMNA
CXCR4	0	1.26297	0.968	0.714	0	CD4_LMNA
GPR183	0	1.2511	0.647	0.365	0	CD4_LMNA
DUSP2	0	1.23251	0.741	0.334	0	CD4_LMNA
AREG	0	1.21527	0.375	0.134	0	CD4_LMNA
ANXA1	0	1.19946	0.904	0.675	0	CD4_LMNA
KDM6B	0	1.17784	0.34	0.099	0	CD4_LMNA
CHMP1B	0	1.15125	0.413	0.155	0	CD4_LMNA
UBE2S	0	1.13667	0.369	0.119	0	CD4_LMNA
GABARAPL1	0	1.13066	0.321	0.091	0	CD4_LMNA
REL	0	1.124	0.558	0.263	0	CD4_LMNA
DUSP5	0	1.1073	0.285	0.08	0	CD4_LMNA
TNFAIP3	0	1.09943	0.834	0.498	0	CD4_LMNA
PPP1CB	0	1.09717	0.505	0.231	0	CD4_LMNA
SC5D	0	1.06859	0.358	0.119	0	CD4_LMNA
DUSP4	0	1.06838	0.347	0.133	0	CD4_LMNA
ARL4C	0	1.04476	0.649	0.405	0	CD4_LMNA
ARL4A	0	1.03492	0.428	0.17	0	CD4_LMNA
TUBB4B	0	1.02989	0.495	0.223	0	CD4_LMNA
SKIL	0	1.0189	0.358	0.129	0	CD4_LMNA
TIPARP	0	1.01531	0.337	0.121	0	CD4_LMNA
VPS37B	0	1.00829	0.329	0.114	0	CD4_LMNA
GADD45A	0	1.00351	0.262	0.084	0	CD4_LMNA
CSRNP1	0	0.997454	0.417	0.157	0	CD4_LMNA
MYADM	0	0.996537	0.459	0.209	0	CD4_LMNA
CNOT6L	0	0.991363	0.496	0.236	0	CD4_LMNA
RGS1	0	0.981113	0.604	0.3	0	CD4_LMNA
CYCS	0	0.948901	0.643	0.378	0	CD4_LMNA
TGFB1	0	0.948244	0.467	0.259	0	CD4_LMNA
GSPT1	0	0.932912	0.414	0.189	0	CD4_LMNA
DNAJA1	0	0.932821	0.73	0.426	0	CD4_LMNA
PLK3	0	0.92985	0.411	0.182	0	CD4_LMNA
SYTL3	0	0.922596	0.413	0.182	0	CD4_LMNA
SYAP1	0	0.911319	0.392	0.177	0	CD4_LMNA
RUNX3	0	0.9064	0.368	0.159	0	CD4_LMNA
JOSD1	0	0.886109	0.288	0.097	0	CD4_LMNA
INSIG1	0	0.882823	0.253	0.098	0	CD4_LMNA
PTGER4	0	0.879525	0.531	0.274	0	CD4_LMNA
PDE4B	0	0.860842	0.506	0.253	0	CD4_LMNA
ZFP36L2	0	0.860266	0.973	0.869	0	CD4_LMNA
SLC2A3	0	0.859915	0.781	0.503	0	CD4_LMNA
MIDN	0	0.856309	0.279	0.104	0	CD4_LMNA
DNAJB6	0	0.854404	0.554	0.309	0	CD4_LMNA
HSPA5	0	0.845715	0.631	0.395	0	CD4_LMNA
IDS	0	0.8436	0.583	0.339	0	CD4_LMNA
NFE2L2	0	0.842914	0.403	0.195	0	CD4_LMNA
NAMPT	0	0.840155	0.286	0.109	0	CD4_LMNA
CHD1	0	0.837755	0.386	0.186	0	CD4_LMNA
BIRC3	0	0.831415	0.58	0.368	0	CD4_LMNA
EIF4A3	0	0.823954	0.402	0.194	0	CD4_LMNA
JUNB	0	0.823283	0.961	0.731	0	CD4_LMNA
PHLDA1	0	0.82312	0.298	0.122	0	CD4_LMNA
ID2	0	0.817655	0.56	0.339	0	CD4_LMNA
DNAJB9	0	0.816834	0.372	0.174	0	CD4_LMNA
TUBA4A	0	0.812828	0.646	0.489	0	CD4_LMNA
FOSB	0	0.811459	0.617	0.359	0	CD4_LMNA
PIM3	0	0.807468	0.293	0.127	0	CD4_LMNA
IDI1	0	0.8017	0.411	0.209	0	CD4_LMNA
PFKFB3	0	0.800307	0.25	0.095	0	CD4_LMNA
DDX3X	0	0.79908	0.522	0.291	0	CD4_LMNA
BTG1	0	0.796342	0.996	0.964	0	CD4_LMNA
SRSF7	0	0.794834	0.824	0.6	0	CD4_LMNA
ARID5A	0	0.7861	0.415	0.217	0	CD4_LMNA
NFKB1	0	0.780268	0.307	0.142	0	CD4_LMNA
SRSF2	0	0.773951	0.635	0.416	0	CD4_LMNA
PTP4A1	0	0.769273	0.358	0.175	0	CD4_LMNA
IER5	0	0.766895	0.29	0.113	0	CD4_LMNA
PER1	0	0.763966	0.282	0.116	0	CD4_LMNA
RNF139	0	0.762743	0.256	0.104	0	CD4_LMNA
LDHA	0	0.761067	0.781	0.593	0	CD4_LMNA
PIK3R1	0	0.759512	0.57	0.381	0	CD4_LMNA
HSPH1	0	0.749847	0.502	0.29	0	CD4_LMNA
CD55	0	0.749534	0.507	0.29	0	CD4_LMNA
SLC38A2	0	0.749226	0.388	0.198	0	CD4_LMNA
HSPD1	0	0.749128	0.636	0.444	0	CD4_LMNA
FYN	0	0.748574	0.497	0.287	0	CD4_LMNA
RNF125	0	0.748	0.408	0.22	0	CD4_LMNA
USP36	0	0.739126	0.325	0.156	0	CD4_LMNA
NR3C1	0	0.733732	0.532	0.347	0	CD4_LMNA
AMD1	0	0.730053	0.413	0.217	0	CD4_LMNA
CLEC2B	0	0.728114	0.501	0.33	0	CD4_LMNA
BCAS2	0	0.719035	0.468	0.259	0	CD4_LMNA
SAT1	0	0.716567	0.729	0.493	0	CD4_LMNA
SOCS3	0	0.715724	0.388	0.196	0	CD4_LMNA
SDCBP	0	0.706709	0.45	0.257	0	CD4_LMNA
RALGAPA1	0	0.700138	0.339	0.172	0	CD4_LMNA
GPR65	0	0.699112	0.334	0.177	0	CD4_LMNA
PDE4D	0	0.698477	0.273	0.126	0	CD4_LMNA
RNF19A	0	0.693551	0.401	0.227	0	CD4_LMNA
RORA	0	0.693222	0.542	0.34	0	CD4_LMNA
CCR6	0	0.684797	0.262	0.143	0	CD4_LMNA
FAM133B	0	0.683996	0.403	0.23	0	CD4_LMNA
IFRD1	0	0.683097	0.346	0.18	0	CD4_LMNA
PPP2R5C	0	0.681111	0.59	0.374	0	CD4_LMNA
ICOS	0	0.680249	0.284	0.144	0	CD4_LMNA
SFPQ	0	0.676945	0.55	0.349	0	CD4_LMNA
ISCA1	0	0.673043	0.316	0.162	0	CD4_LMNA
SERTAD1	0	0.668198	0.358	0.179	0	CD4_LMNA
HSP90AA1	0	0.665378	0.925	0.824	0	CD4_LMNA
G3BP2	0	0.661016	0.489	0.302	0	CD4_LMNA
ODC1	0	0.659463	0.297	0.149	0	CD4_LMNA
PLIN2	0	0.65943	0.377	0.217	0	CD4_LMNA
DYNLL1	0	0.658802	0.584	0.389	0	CD4_LMNA
CALM2	0	0.658722	0.755	0.581	0	CD4_LMNA
FOS	0	0.654135	0.859	0.577	0	CD4_LMNA
BHLHE40	0	0.65339	0.308	0.151	0	CD4_LMNA
JMJD1C	0	0.650486	0.433	0.263	0	CD4_LMNA
ZFAND5	0	0.642827	0.366	0.199	0	CD4_LMNA
STAT4	0	0.637169	0.417	0.243	0	CD4_LMNA
LEPROTL1	0	0.636187	0.802	0.627	0	CD4_LMNA
IRF2BP2	0	0.63582	0.285	0.14	0	CD4_LMNA
HERPUD1	0	0.634892	0.523	0.319	0	CD4_LMNA
FAM107B	0	0.632765	0.486	0.341	0	CD4_LMNA
EIF1	0	0.632414	0.997	0.976	0	CD4_LMNA
CEBPB	0	0.630867	0.278	0.153	0	CD4_LMNA
TOB1	0	0.625295	0.393	0.242	0	CD4_LMNA
PDCL3	0	0.622716	0.299	0.17	0	CD4_LMNA
HSPE1	0	0.618915	0.722	0.532	0	CD4_LMNA
CDV3	0	0.614578	0.303	0.16	0	CD4_LMNA
EML4	0	0.604128	0.624	0.435	0	CD4_LMNA
DDX21	0	0.60237	0.46	0.296	0	CD4_LMNA
ALG13	0	0.600255	0.278	0.146	0	CD4_LMNA
FMNL1	0	0.599771	0.348	0.204	0	CD4_LMNA
ARF6	0	0.59675	0.46	0.29	0	CD4_LMNA
TLE4	0	0.596694	0.29	0.156	0	CD4_LMNA
MAF	0	0.596408	0.264	0.148	0	CD4_LMNA
P2RY10	0	0.592345	0.285	0.151	0	CD4_LMNA
SMAP2	0	0.592064	0.499	0.313	0	CD4_LMNA
RILPL2	0	0.591889	0.344	0.214	0	CD4_LMNA
TNFRSF1B	0	0.590699	0.37	0.217	0	CD4_LMNA
GPBP1	0	0.588397	0.508	0.337	0	CD4_LMNA
KLRB1	0	0.586899	0.484	0.333	0	CD4_LMNA
IVNS1ABP	0	0.586384	0.323	0.184	0	CD4_LMNA
DDX24	0	0.581674	0.713	0.538	0	CD4_LMNA
PRNP	0	0.575432	0.315	0.184	0	CD4_LMNA
BAZ1A	0	0.575126	0.433	0.287	0	CD4_LMNA
CD44	0	0.571109	0.799	0.649	0	CD4_LMNA
RGS2	0	0.570802	0.349	0.185	0	CD4_LMNA
DDIT4	0	0.565744	0.724	0.545	0	CD4_LMNA
GOLGB1	0	0.565682	0.295	0.172	0	CD4_LMNA
SLBP	0	0.565424	0.332	0.195	0	CD4_LMNA
KLF6	0	0.564257	0.842	0.692	0	CD4_LMNA
GNAS	0	0.55785	0.518	0.356	0	CD4_LMNA
YIPF5	0	0.553239	0.262	0.149	0	CD4_LMNA
NASP	0	0.550647	0.323	0.189	0	CD4_LMNA
SRSF3	0	0.54714	0.56	0.404	0	CD4_LMNA
ELF1	0	0.546563	0.613	0.452	0	CD4_LMNA
MECP2	0	0.546554	0.322	0.19	0	CD4_LMNA
SOD2	0	0.53964	0.339	0.209	0	CD4_LMNA
ARF4	0	0.537253	0.373	0.228	0	CD4_LMNA
UBE2B	0	0.536136	0.542	0.371	0	CD4_LMNA
BTG2	0	0.533472	0.63	0.429	0	CD4_LMNA
CCNL1	0	0.532195	0.584	0.408	0	CD4_LMNA
RANBP2	0	0.528409	0.315	0.188	0	CD4_LMNA
HNRNPAB	0	0.526307	0.266	0.144	0	CD4_LMNA
GADD45B	0	0.525243	0.557	0.366	0	CD4_LMNA
TSC22D3	0	0.524615	0.893	0.8	0	CD4_LMNA
GLIPR1	0	0.523783	0.498	0.334	0	CD4_LMNA
CCNH	0	0.521691	0.561	0.381	0	CD4_LMNA
SOCS1	0	0.518049	0.419	0.265	0	CD4_LMNA
HSP90AB1	0	0.503954	0.863	0.78	0	CD4_LMNA
DNTTIP2	0	0.50342	0.336	0.211	0	CD4_LMNA
LYAR	0	0.500793	0.261	0.153	0	CD4_LMNA
SQSTM1	6.16162e-306	0.502989	0.485	0.359	8.61086e-302	CD4_LMNA
ISG15	1.90191e-254	0.531981	0.352	0.243	2.65792e-250	CD4_LMNA
MT2A	3.19668e-145	0.511767	0.46	0.371	4.46736e-141	CD4_LMNA
EEF1G	0	1.09319	0.458	0.313	0	CD4_EEF1G
IFITM1	0	0.888116	0.84	0.664	0	CD4_EEF1G
PTPRCAP	0	0.744249	0.682	0.492	0	CD4_EEF1G
GIMAP7	0	0.70763	0.664	0.578	0	CD4_EEF1G
ALDOA	0	0.704235	0.624	0.49	0	CD4_EEF1G
C12orf57	0	0.68337	0.743	0.688	0	CD4_EEF1G
LDHB	0	0.647789	0.843	0.82	0	CD4_EEF1G
EEF1B2	0	0.627912	0.949	0.95	0	CD4_EEF1G
EEF1A1	0	0.611448	0.999	1	0	CD4_EEF1G
MIF	0	0.59648	0.704	0.647	0	CD4_EEF1G
NACA	0	0.585084	0.973	0.974	0	CD4_EEF1G
CD3E	0	0.561915	0.891	0.876	0	CD4_EEF1G
FXYD5	0	0.515719	0.881	0.884	0	CD4_EEF1G
GABARAP	1.79427e-300	0.719299	0.518	0.395	2.50749e-296	CD4_EEF1G
SELL	1.46004e-276	0.715653	0.49	0.347	2.0404e-272	CD4_EEF1G
NOSIP	1.56928e-244	0.761024	0.539	0.456	2.19306e-240	CD4_EEF1G
SNRPD2	1.06889e-237	0.500459	0.733	0.737	1.49377e-233	CD4_EEF1G
NME2	6.27246e-199	0.79082	0.336	0.228	8.76577e-195	CD4_EEF1G
TRAF3IP3	3.55669e-196	0.649816	0.519	0.446	4.97048e-192	CD4_EEF1G
LIMD2	4.51508e-185	0.569532	0.616	0.579	6.30983e-181	CD4_EEF1G
EIF3L	1.68883e-163	0.534948	0.587	0.557	2.36014e-159	CD4_EEF1G
CD27	7.73245e-153	0.65546	0.412	0.332	1.08061e-148	CD4_EEF1G
LINC00861	7.88279e-153	0.672585	0.405	0.319	1.10162e-148	CD4_EEF1G
CD7	1.14303e-151	0.599337	0.536	0.483	1.59739e-147	CD4_EEF1G
MAL	1.97506e-133	0.661555	0.387	0.31	2.76014e-129	CD4_EEF1G
GIMAP4	6.10015e-112	0.532936	0.521	0.483	8.52496e-108	CD4_EEF1G
FLT3LG	1.12407e-93	0.536588	0.459	0.426	1.57089e-89	CD4_EEF1G
TCF7	1.78104e-81	0.605626	0.403	0.358	2.48901e-77	CD4_EEF1G
GIMAP1	1.92316e-69	0.552999	0.357	0.317	2.68761e-65	CD4_EEF1G
C1orf162	2.61778e-45	0.521874	0.263	0.224	3.65835e-41	CD4_EEF1G
HSPA6	0	2.18495	0.343	0.101	0	CD4_Stress
NR4A1	0	2.01478	0.415	0.108	0	CD4_Stress
DNAJB1	0	2.0099	0.907	0.606	0	CD4_Stress
HSPA1B	0	2.00865	0.706	0.305	0	CD4_Stress
HSPA1A	0	1.99501	0.764	0.386	0	CD4_Stress
ZFAND2A	0	1.83924	0.357	0.122	0	CD4_Stress
HSPH1	0	1.60005	0.625	0.3	0	CD4_Stress
HSP90AA1	0	1.46462	0.962	0.832	0	CD4_Stress
HSPB1	0	1.46232	0.68	0.45	0	CD4_Stress
BAG3	0	1.45498	0.326	0.125	0	CD4_Stress
HSPE1	0	1.4149	0.793	0.546	0	CD4_Stress
DNAJB4	0	1.37324	0.338	0.108	0	CD4_Stress
DNAJA1	0	1.35444	0.741	0.465	0	CD4_Stress
DUSP1	0	1.34232	0.88	0.624	0	CD4_Stress
HSPD1	0	1.32974	0.697	0.46	0	CD4_Stress
FOS	0	1.31561	0.886	0.61	0	CD4_Stress
CACYBP	0	1.24754	0.587	0.343	0	CD4_Stress
JUN	0	1.21845	0.897	0.701	0	CD4_Stress
PPP1R15A	0	1.19721	0.757	0.476	0	CD4_Stress
RGS2	0	1.17726	0.411	0.198	0	CD4_Stress
BTG2	0	1.12364	0.673	0.45	0	CD4_Stress
FOSB	0	1.11057	0.673	0.386	0	CD4_Stress
GADD45B	0	1.10246	0.599	0.385	0	CD4_Stress
HSP90AB1	0	1.03287	0.908	0.785	0	CD4_Stress
UBB	0	1.01857	0.866	0.735	0	CD4_Stress
AREG	0	1.0179	0.34	0.172	0	CD4_Stress
HSPA8	0	1.00986	0.961	0.897	0	CD4_Stress
JUNB	0	0.965641	0.945	0.765	0	CD4_Stress
MRPL18	0	0.915253	0.324	0.18	0	CD4_Stress
SERTAD1	0	0.831671	0.377	0.201	0	CD4_Stress
CYCS	0	0.828735	0.565	0.425	0	CD4_Stress
IER2	0	0.769604	0.691	0.546	0	CD4_Stress
NFKBIA	0	0.764983	0.745	0.603	0	CD4_Stress
NR4A2	0	0.74911	0.479	0.313	0	CD4_Stress
TSPYL2	0	0.721684	0.426	0.27	0	CD4_Stress
CD69	0	0.673443	0.793	0.657	0	CD4_Stress
KLF6	0	0.625503	0.839	0.713	0	CD4_Stress
UBC	0	0.622455	0.936	0.889	0	CD4_Stress
DUSP2	0	0.590529	0.584	0.412	0	CD4_Stress
SAT1	2.35386e-300	0.696496	0.667	0.534	3.28952e-296	CD4_Stress
CSRNP1	7.24932e-297	0.658543	0.34	0.204	1.01309e-292	CD4_Stress
KLF2	5.99673e-265	0.765738	0.62	0.48	8.38044e-261	CD4_Stress
BCAS2	8.25413e-248	0.678341	0.422	0.294	1.15351e-243	CD4_Stress
DEDD2	2.37125e-241	0.645094	0.256	0.147	3.31382e-237	CD4_Stress
CLK1	3.82663e-230	0.552751	0.479	0.353	5.34772e-226	CD4_Stress
CHORDC1	7.05382e-230	0.662457	0.31	0.195	9.85771e-226	CD4_Stress
SOCS3	1.82982e-229	0.637848	0.349	0.228	2.55717e-225	CD4_Stress
AHSA1	1.5505e-212	0.610367	0.286	0.178	2.16683e-208	CD4_Stress
EIF4A3	5.88777e-200	0.666251	0.341	0.231	8.22816e-196	CD4_Stress
IFRD1	1.45908e-186	0.564105	0.313	0.207	2.03907e-182	CD4_Stress
DOK2	1.812e-182	0.642105	0.396	0.292	2.53227e-178	CD4_Stress
TUBA1A	4.27077e-167	0.610895	0.507	0.413	5.9684e-163	CD4_Stress
TCP1	6.03031e-150	0.519336	0.314	0.221	8.42736e-146	CD4_Stress
CDKN1A	3.47236e-144	0.529056	0.293	0.199	4.85262e-140	CD4_Stress
ZNF331	7.64817e-134	0.554348	0.405	0.309	1.06883e-129	CD4_Stress
CHMP1B	5.31041e-126	0.565324	0.293	0.208	7.4213e-122	CD4_Stress
SOD2	8.01243e-109	0.53292	0.309	0.231	1.11974e-104	CD4_Stress
DNAJB6	8.92631e-96	0.535144	0.435	0.359	1.24745e-91	CD4_Stress

## Sheet: NKcell
gene	p_val	avg_log2FC	pct.1	pct.2	p_val_adj	cluster
KRT81	0	2.40514	0.518	0.058	0	NK_KRT86
KRT86	0	2.40293	0.591	0.1	0	NK_KRT86
RGCC	0	1.99713	0.527	0.177	0	NK_KRT86
ZNF683	0	1.98923	0.369	0.072	0	NK_KRT86
ITM2C	0	1.91387	0.465	0.074	0	NK_KRT86
DUSP4	0	1.78256	0.319	0.045	0	NK_KRT86
XCL1	0	1.74648	0.634	0.185	0	NK_KRT86
IGFBP2	0	1.65733	0.294	0.042	0	NK_KRT86
LDLRAD4	0	1.63718	0.298	0.048	0	NK_KRT86
RGS1	0	1.62335	0.556	0.218	0	NK_KRT86
ITGA1	0	1.47874	0.257	0.017	0	NK_KRT86
COTL1	0	1.39538	0.389	0.101	0	NK_KRT86
SRGAP3	0	1.37249	0.267	0.026	0	NK_KRT86
PDE4B	0	1.28842	0.327	0.079	0	NK_KRT86
ZNF331	0	1.28553	0.537	0.257	0	NK_KRT86
CAPG	0	1.27127	0.256	0.039	0	NK_KRT86
GZMK	0	1.26087	0.347	0.088	0	NK_KRT86
FOSB	0	1.13056	0.616	0.333	0	NK_KRT86
LTB	0	1.11304	0.29	0.105	0	NK_KRT86
KLRC1	0	1.08474	0.479	0.269	0	NK_KRT86
TNFRSF18	0	1.07587	0.364	0.159	0	NK_KRT86
CLDND1	0	1.0604	0.411	0.173	0	NK_KRT86
OXNAD1	0	1.06034	0.363	0.116	0	NK_KRT86
YPEL5	0	1.0557	0.6	0.395	0	NK_KRT86
CXCR4	0	1.0499	0.817	0.531	0	NK_KRT86
XCL2	0	1.04764	0.633	0.324	0	NK_KRT86
CD96	0	1.0297	0.62	0.326	0	NK_KRT86
CD44	0	0.998427	0.588	0.311	0	NK_KRT86
PLP2	0	0.966115	0.358	0.127	0	NK_KRT86
FAM177A1	0	0.951499	0.527	0.326	0	NK_KRT86
VIM	0	0.948293	0.753	0.531	0	NK_KRT86
PABPC1	0	0.945972	0.894	0.765	0	NK_KRT86
ARL4A	0	0.940452	0.293	0.138	0	NK_KRT86
AREG	0	0.909181	0.646	0.422	0	NK_KRT86
PIK3R1	0	0.897812	0.611	0.393	0	NK_KRT86
NR4A1	0	0.89775	0.364	0.184	0	NK_KRT86
PTP4A1	0	0.891358	0.382	0.208	0	NK_KRT86
PDCD4	0	0.870841	0.55	0.297	0	NK_KRT86
STK17A	0	0.847844	0.71	0.492	0	NK_KRT86
ITGAE	0	0.841484	0.365	0.173	0	NK_KRT86
IFRD1	0	0.841366	0.415	0.239	0	NK_KRT86
JUNB	0	0.840033	0.837	0.676	0	NK_KRT86
ITM2A	0	0.83819	0.436	0.235	0	NK_KRT86
ZFP36L2	0	0.804499	0.905	0.81	0	NK_KRT86
LEPROTL1	0	0.801808	0.539	0.35	0	NK_KRT86
ZFP36	0	0.785584	0.806	0.669	0	NK_KRT86
RANBP2	0	0.784409	0.302	0.167	0	NK_KRT86
FOS	0	0.770677	0.757	0.544	0	NK_KRT86
TMIGD2	0	0.767627	0.456	0.268	0	NK_KRT86
NR4A2	0	0.765988	0.584	0.404	0	NK_KRT86
TNFSF14	0	0.758357	0.27	0.138	0	NK_KRT86
CTSA	0	0.748576	0.261	0.134	0	NK_KRT86
TTC39C	0	0.733232	0.252	0.099	0	NK_KRT86
SOCS1	0	0.730674	0.426	0.248	0	NK_KRT86
CKLF	0	0.727009	0.403	0.239	0	NK_KRT86
CD3E	0	0.721246	0.428	0.234	0	NK_KRT86
PHYKPL	0	0.706675	0.271	0.145	0	NK_KRT86
CLEC2B	0	0.701627	0.711	0.543	0	NK_KRT86
GABARAPL1	0	0.680691	0.428	0.253	0	NK_KRT86
EML4	0	0.670423	0.356	0.199	0	NK_KRT86
SAMSN1	0	0.667286	0.357	0.213	0	NK_KRT86
EZR	0	0.656423	0.488	0.323	0	NK_KRT86
CD69	0	0.653516	0.787	0.587	0	NK_KRT86
PTPN22	0	0.646679	0.43	0.265	0	NK_KRT86
DUSP1	0	0.6423	0.831	0.632	0	NK_KRT86
DUSP2	0	0.633052	0.806	0.615	0	NK_KRT86
PDE7A	0	0.626244	0.257	0.133	0	NK_KRT86
CD63	0	0.624136	0.676	0.541	0	NK_KRT86
BTG1	0	0.615383	0.986	0.936	0	NK_KRT86
DNAJA1	0	0.604884	0.655	0.505	0	NK_KRT86
ACAP1	0	0.590235	0.553	0.381	0	NK_KRT86
DDX24	0	0.567678	0.616	0.454	0	NK_KRT86
HSP90AB1	0	0.563268	0.835	0.685	0	NK_KRT86
MCL1	0	0.559684	0.645	0.488	0	NK_KRT86
OCIAD2	0	0.545089	0.327	0.181	0	NK_KRT86
TMEM14B	0	0.538099	0.282	0.148	0	NK_KRT86
CD7	0	0.536118	0.935	0.877	0	NK_KRT86
TSPYL2	2.31601e-303	0.624263	0.429	0.278	3.23663e-299	NK_KRT86
MAFF	2.0494e-294	0.678797	0.316	0.185	2.86404e-290	NK_KRT86
SNHG8	1.31035e-280	0.524631	0.43	0.284	1.83121e-276	NK_KRT86
PPP1R15A	5.44408e-275	0.506153	0.619	0.464	7.60811e-271	NK_KRT86
G3BP2	1.14749e-256	0.63446	0.381	0.253	1.60361e-252	NK_KRT86
BTG2	2.69369e-256	0.509382	0.593	0.444	3.76443e-252	NK_KRT86
CSRNP1	3.5325e-241	0.568711	0.322	0.201	4.93667e-237	NK_KRT86
REL	4.68152e-239	0.660706	0.593	0.474	6.54243e-235	NK_KRT86
SLC2A3	2.70781e-227	0.542095	0.508	0.38	3.78416e-223	NK_KRT86
GNAS	5.79616e-224	0.529424	0.438	0.313	8.10013e-220	NK_KRT86
TUBA1A	3.38641e-220	0.591151	0.441	0.316	4.73251e-216	NK_KRT86
SRSF2	5.38072e-220	0.530795	0.588	0.466	7.51956e-216	NK_KRT86
HSPB1	9.95928e-211	0.649057	0.461	0.338	1.39181e-206	NK_KRT86
TUBA4A	3.31954e-190	0.639253	0.478	0.367	4.63906e-186	NK_KRT86
JUND	3.43659e-189	0.589387	0.561	0.423	4.80264e-185	NK_KRT86
CD52	8.11534e-181	0.513388	0.58	0.48	1.13412e-176	NK_KRT86
SEMA4D	1.88967e-175	0.534509	0.286	0.187	2.64082e-171	NK_KRT86
HSPA1B	8.2206e-157	0.565895	0.521	0.411	1.14883e-152	NK_KRT86
BCAS2	1.29636e-155	0.517756	0.356	0.256	1.81167e-151	NK_KRT86
MYADM	2.96725e-155	0.517809	0.297	0.202	4.14674e-151	NK_KRT86
DNAJB4	1.26287e-138	0.568547	0.264	0.178	1.76487e-134	NK_KRT86
IL32	1.80601e-123	0.508503	0.554	0.47	2.5239e-119	NK_KRT86
ATP1B3	7.19957e-81	0.563603	0.331	0.267	1.00614e-76	NK_KRT86
GZMK	0	1.8093	0.376	0.111	0	NK_GZMK
ITM2C	0	1.75729	0.397	0.118	0	NK_GZMK
XCL1	0	0.933199	0.49	0.241	0	NK_GZMK
KRT86	5.26993e-268	0.95663	0.333	0.171	7.36473e-264	NK_GZMK
KRT81	3.18033e-265	1.00259	0.27	0.125	4.44451e-261	NK_GZMK
CD44	1.35315e-244	0.892159	0.49	0.346	1.89103e-240	NK_GZMK
KLRC1	1.19749e-206	0.977119	0.437	0.293	1.67349e-202	NK_GZMK
XCL2	7.24551e-196	0.541687	0.516	0.364	1.01256e-191	NK_GZMK
OXNAD1	1.60806e-192	0.923195	0.269	0.149	2.24726e-188	NK_GZMK
PLP2	8.51344e-183	0.930184	0.274	0.156	1.18975e-178	NK_GZMK
CD96	1.05254e-174	0.815703	0.47	0.368	1.47092e-170	NK_GZMK
ZFP36L2	4.28946e-154	0.553947	0.827	0.826	5.99452e-150	NK_GZMK
PPDPF	3.10393e-142	0.585496	0.71	0.715	4.33774e-138	NK_GZMK
EVL	1.39358e-135	0.579917	0.677	0.67	1.94753e-131	NK_GZMK
STK17A	1.58858e-135	0.687057	0.567	0.526	2.22005e-131	NK_GZMK
PDCD4	5.47699e-118	0.733502	0.417	0.334	7.6541e-114	NK_GZMK
ACAP1	4.67351e-79	0.650651	0.448	0.407	6.53123e-75	NK_GZMK
CLDND1	1.06088e-73	0.754508	0.277	0.208	1.48257e-69	NK_GZMK
CD3E	7.22103e-58	0.667524	0.328	0.261	1.00914e-53	NK_GZMK
CD74	7.78498e-57	0.55816	0.653	0.685	1.08795e-52	NK_GZMK
APOBEC3G	1.89336e-54	0.557613	0.456	0.434	2.64598e-50	NK_GZMK
EOMES	3.37743e-47	0.598272	0.252	0.199	4.71995e-43	NK_GZMK
ITM2A	2.17494e-36	0.56162	0.304	0.266	3.03948e-32	NK_GZMK
CMC1	3.18874e-33	0.508021	0.555	0.574	4.45626e-29	NK_GZMK
CD2	6.05164e-31	0.554513	0.344	0.314	8.45717e-27	NK_GZMK
CX3CR1	0	1.46313	0.649	0.206	0	NK_CX3CR1
PTGDS	0	1.38221	0.329	0.158	0	NK_CX3CR1
SPON2	0	1.03579	0.932	0.562	0	NK_CX3CR1
PRSS23	0	1.02298	0.568	0.233	0	NK_CX3CR1
IGFBP7	0	0.98379	0.622	0.272	0	NK_CX3CR1
PRF1	0	0.926642	0.982	0.791	0	NK_CX3CR1
TTC38	0	0.886151	0.581	0.269	0	NK_CX3CR1
FCGR3A	0	0.876808	0.901	0.568	0	NK_CX3CR1
PXN	0	0.84376	0.476	0.202	0	NK_CX3CR1
FGFBP2	0	0.837111	0.947	0.591	0	NK_CX3CR1
LAIR2	0	0.796748	0.345	0.152	0	NK_CX3CR1
FGR	0	0.775004	0.533	0.271	0	NK_CX3CR1
ITGB2	0	0.773252	0.903	0.669	0	NK_CX3CR1
PLEK	0	0.755654	0.718	0.409	0	NK_CX3CR1
LINC00861	0	0.750328	0.522	0.268	0	NK_CX3CR1
S1PR5	0	0.747779	0.622	0.321	0	NK_CX3CR1
IFITM1	0	0.740748	0.904	0.671	0	NK_CX3CR1
FCRL6	0	0.731476	0.461	0.218	0	NK_CX3CR1
LAIR1	0	0.721036	0.37	0.157	0	NK_CX3CR1
SASH3	0	0.712552	0.496	0.254	0	NK_CX3CR1
UCP2	0	0.711812	0.777	0.501	0	NK_CX3CR1
TBX21	0	0.704375	0.502	0.266	0	NK_CX3CR1
FLNA	0	0.703898	0.724	0.459	0	NK_CX3CR1
ACTB	0	0.683039	0.998	0.983	0	NK_CX3CR1
PSMB10	0	0.679006	0.598	0.335	0	NK_CX3CR1
PTPRCAP	0	0.674869	0.741	0.457	0	NK_CX3CR1
GSAP	0	0.674119	0.379	0.175	0	NK_CX3CR1
GIMAP7	0	0.664096	0.742	0.451	0	NK_CX3CR1
PTGDR	0	0.659016	0.54	0.301	0	NK_CX3CR1
AKR1C3	0	0.654036	0.453	0.216	0	NK_CX3CR1
SLC9A3R1	0	0.651655	0.647	0.409	0	NK_CX3CR1
RAC2	0	0.644093	0.929	0.745	0	NK_CX3CR1
ITGAM	0	0.638072	0.346	0.159	0	NK_CX3CR1
NFATC2	0	0.637883	0.461	0.24	0	NK_CX3CR1
ZAP70	0	0.631563	0.628	0.389	0	NK_CX3CR1
SPN	0	0.61761	0.54	0.319	0	NK_CX3CR1
IFITM3	0	0.616633	0.493	0.306	0	NK_CX3CR1
DENND2D	0	0.610631	0.575	0.342	0	NK_CX3CR1
ANXA6	0	0.610333	0.613	0.388	0	NK_CX3CR1
ITGB7	0	0.609446	0.374	0.195	0	NK_CX3CR1
FCER1G	0	0.598374	0.906	0.689	0	NK_CX3CR1
C1orf162	0	0.595525	0.479	0.259	0	NK_CX3CR1
SYNE1	0	0.5952	0.552	0.335	0	NK_CX3CR1
PFN1	0	0.588148	0.993	0.948	0	NK_CX3CR1
CHST2	0	0.587837	0.269	0.117	0	NK_CX3CR1
TGFBR3	0	0.584467	0.34	0.167	0	NK_CX3CR1
OSBPL5	0	0.583796	0.288	0.127	0	NK_CX3CR1
MTSS1	0	0.58123	0.335	0.162	0	NK_CX3CR1
SAMHD1	0	0.577227	0.492	0.282	0	NK_CX3CR1
WDR1	0	0.574155	0.543	0.331	0	NK_CX3CR1
CD300A	0	0.568987	0.446	0.243	0	NK_CX3CR1
CEP78	0	0.568388	0.413	0.221	0	NK_CX3CR1
MYO1G	0	0.564968	0.427	0.238	0	NK_CX3CR1
PPP1CA	0	0.561184	0.704	0.469	0	NK_CX3CR1
SH3BP5	0	0.559978	0.424	0.223	0	NK_CX3CR1
CCND3	0	0.559828	0.788	0.556	0	NK_CX3CR1
RASSF4	0	0.557876	0.257	0.115	0	NK_CX3CR1
SLC44A2	0	0.550627	0.39	0.205	0	NK_CX3CR1
ARHGEF3	0	0.547084	0.399	0.216	0	NK_CX3CR1
SELPLG	0	0.545875	0.644	0.407	0	NK_CX3CR1
ADD3	0	0.541318	0.477	0.275	0	NK_CX3CR1
CAP1	0	0.540472	0.695	0.479	0	NK_CX3CR1
ABI3	0	0.537943	0.53	0.314	0	NK_CX3CR1
NKG7	0	0.537362	1	0.965	0	NK_CX3CR1
ARPC1B	0	0.536919	0.62	0.41	0	NK_CX3CR1
GZMH	0	0.530133	0.772	0.522	0	NK_CX3CR1
NMUR1	0	0.529347	0.264	0.12	0	NK_CX3CR1
PTPN6	0	0.529075	0.423	0.25	0	NK_CX3CR1
SH2D1B	0	0.524434	0.611	0.379	0	NK_CX3CR1
CD247	0	0.524149	0.94	0.775	0	NK_CX3CR1
S100A4	0	0.523359	0.933	0.766	0	NK_CX3CR1
PLEKHF1	0	0.51344	0.4	0.219	0	NK_CX3CR1
AHNAK	0	0.513154	0.538	0.34	0	NK_CX3CR1
RASA3	0	0.511626	0.342	0.181	0	NK_CX3CR1
HMOX2	0	0.508161	0.448	0.256	0	NK_CX3CR1
NCR3	0	0.507237	0.538	0.329	0	NK_CX3CR1
GIMAP1	0	0.506957	0.372	0.205	0	NK_CX3CR1
STK38	0	0.505261	0.366	0.2	0	NK_CX3CR1
PLAC8	0	0.50525	0.782	0.531	0	NK_CX3CR1
RAB37	0	0.504032	0.278	0.139	0	NK_CX3CR1
IL7R	0	3.64361	0.684	0.047	0	NK_Naive
SELL	0	2.6296	0.608	0.117	0	NK_Naive
LTB	0	2.08029	0.445	0.124	0	NK_Naive
XCL1	0	2.03975	0.761	0.24	0	NK_Naive
GPR183	0	1.91476	0.335	0.03	0	NK_Naive
GZMK	0	1.89532	0.518	0.116	0	NK_Naive
SPTSSB	0	1.56763	0.263	0.005	0	NK_Naive
COTL1	0	1.47601	0.45	0.137	0	NK_Naive
CD44	0	1.47155	0.756	0.341	0	NK_Naive
CAPG	0	1.43832	0.385	0.063	0	NK_Naive
TCF7	0	1.43351	0.344	0.051	0	NK_Naive
XCL2	0	1.34377	0.716	0.362	0	NK_Naive
TNFRSF18	0	1.24163	0.506	0.181	0	NK_Naive
TMEM123	0	1.18242	0.426	0.14	0	NK_Naive
FXYD5	0	1.16972	0.862	0.642	0	NK_Naive
TPT1	0	0.9204	0.996	0.989	0	NK_Naive
CD52	0	0.842803	0.797	0.484	0	NK_Naive
EEF1A1	0	0.811896	0.999	0.997	0	NK_Naive
EEF1B2	0	0.712944	0.934	0.846	0	NK_Naive
CD2	3.44171e-292	1.03468	0.577	0.305	4.80979e-288	NK_Naive
KLRC1	9.10465e-285	0.918325	0.579	0.293	1.27238e-280	NK_Naive
TAGLN2	2.25222e-207	0.871706	0.727	0.528	3.14748e-203	NK_Naive
PABPC1	2.37098e-199	0.550631	0.9	0.782	3.31344e-195	NK_Naive
ZFP36L2	3.07063e-194	0.682876	0.925	0.822	4.2912e-190	NK_Naive
AREG	3.35217e-193	0.984032	0.688	0.45	4.68466e-189	NK_Naive
NFKBIA	4.34212e-190	0.977407	0.785	0.611	6.06812e-186	NK_Naive
CD74	3.43587e-188	0.87011	0.81	0.677	4.80163e-184	NK_Naive
FOS	3.62039e-188	0.96959	0.752	0.573	5.0595e-184	NK_Naive
HINT1	1.19977e-182	0.619201	0.796	0.625	1.67667e-178	NK_Naive
BTF3	3.5607e-178	0.503467	0.904	0.805	4.97608e-174	NK_Naive
GSN	4.27573e-178	0.748596	0.282	0.119	5.97533e-174	NK_Naive
NSMCE1	6.46136e-173	0.762537	0.306	0.136	9.02975e-169	NK_Naive
PLP2	2.42901e-172	0.712809	0.343	0.158	3.39455e-168	NK_Naive
IFITM3	4.0823e-168	0.880616	0.535	0.329	5.70501e-164	NK_Naive
VIM	4.39366e-157	1.00447	0.737	0.562	6.14015e-153	NK_Naive
GATA3	6.03395e-148	0.758669	0.352	0.18	8.43245e-144	NK_Naive
SNHG8	2.53417e-147	0.645367	0.507	0.301	3.54151e-143	NK_Naive
TNFAIP3	1.95993e-129	0.931843	0.594	0.422	2.739e-125	NK_Naive
LDHB	5.46636e-127	0.609747	0.546	0.359	7.63924e-123	NK_Naive
EEF2	9.41807e-122	0.521301	0.824	0.707	1.31617e-117	NK_Naive
EML4	4.43166e-120	0.681305	0.387	0.219	6.19325e-116	NK_Naive
CD3E	9.79351e-118	0.513669	0.45	0.259	1.36864e-113	NK_Naive
SEC11A	2.75981e-116	0.596247	0.558	0.383	3.85683e-112	NK_Naive
EIF3E	8.82848e-115	0.592008	0.588	0.41	1.23378e-110	NK_Naive
FOSB	2.3967e-103	0.745032	0.532	0.375	3.34938e-99	NK_Naive
MPG	1.94908e-102	0.617891	0.346	0.2	2.72384e-98	NK_Naive
BIRC3	5.16827e-102	0.880173	0.262	0.135	7.22266e-98	NK_Naive
NFKB1	1.27083e-99	0.726799	0.295	0.16	1.77598e-95	NK_Naive
PRPF6	2.63173e-91	0.639551	0.283	0.156	3.67785e-87	NK_Naive
HLA-DRB1	1.21055e-89	0.564498	0.323	0.185	1.69174e-85	NK_Naive
NFKBIZ	3.97285e-88	0.681215	0.344	0.206	5.55206e-84	NK_Naive
BHLHE40	5.96489e-87	0.627998	0.37	0.23	8.33594e-83	NK_Naive
PBXIP1	6.82254e-87	0.548148	0.261	0.14	9.5345e-83	NK_Naive
NCAM1	7.97996e-85	0.58774	0.272	0.151	1.1152e-80	NK_Naive
NME2	9.40844e-82	0.698307	0.303	0.181	1.31483e-77	NK_Naive
SATB1	1.48761e-81	0.538872	0.266	0.146	2.07894e-77	NK_Naive
ST3GAL1	2.75929e-78	0.521029	0.305	0.179	3.85611e-74	NK_Naive
FLOT1	2.06128e-75	0.509831	0.276	0.158	2.88064e-71	NK_Naive
CD55	4.11997e-75	0.551109	0.48	0.337	5.75765e-71	NK_Naive
HLA-DRA	6.80843e-74	0.575805	0.273	0.155	9.51478e-70	NK_Naive
MAP3K8	5.49299e-72	0.593808	0.457	0.324	7.67645e-68	NK_Naive
MAFF	2.08643e-65	0.5739	0.321	0.202	2.91578e-61	NK_Naive
SMAP2	1.6735e-62	0.50383	0.384	0.258	2.33872e-58	NK_Naive
EEF1G	2.56432e-46	0.804892	0.32	0.234	3.58364e-42	NK_Naive
NR4A1	1.57977e-34	0.581269	0.295	0.212	2.20773e-30	NK_Naive
CREM	0	1.8541	0.796	0.354	0	NK_CREM
METRNL	0	1.73218	0.55	0.179	0	NK_CREM
JUND	0	1.32325	0.733	0.385	0	NK_CREM
ARL4C	0	1.26366	0.789	0.486	0	NK_CREM
ATP1B3	0	1.15253	0.497	0.23	0	NK_CREM
FOSL2	0	1.10906	0.56	0.25	0	NK_CREM
FTH1	0	1.09729	0.988	0.935	0	NK_CREM
FAM177A1	0	1.06446	0.622	0.304	0	NK_CREM
TNFRSF1B	0	1.03318	0.623	0.326	0	NK_CREM
VPS37B	0	1.02693	0.568	0.271	0	NK_CREM
CHD1	0	1.01245	0.467	0.207	0	NK_CREM
NFE2L2	0	0.996404	0.551	0.26	0	NK_CREM
PPP2R5C	0	0.974545	0.66	0.37	0	NK_CREM
LDHA	0	0.962327	0.749	0.521	0	NK_CREM
ZEB2	0	0.930436	0.675	0.409	0	NK_CREM
RBM38	0	0.91873	0.36	0.153	0	NK_CREM
TGFB1	0	0.917144	0.652	0.415	0	NK_CREM
FMNL1	0	0.891253	0.51	0.272	0	NK_CREM
ABHD17A	0	0.879621	0.573	0.315	0	NK_CREM
CHMP1B	0	0.8757	0.456	0.223	0	NK_CREM
CNOT6L	0	0.873417	0.517	0.277	0	NK_CREM
NFKB1	0	0.869238	0.301	0.137	0	NK_CREM
REL	0	0.866295	0.706	0.449	0	NK_CREM
SLC7A5	0	0.863687	0.266	0.095	0	NK_CREM
GTF3C1	0	0.849249	0.31	0.133	0	NK_CREM
GZMB	0	0.842337	0.977	0.734	0	NK_CREM
CXCR4	0	0.833897	0.814	0.529	0	NK_CREM
SYTL3	0	0.826051	0.732	0.473	0	NK_CREM
JOSD1	0	0.809584	0.328	0.131	0	NK_CREM
TUBA4A	0	0.809222	0.581	0.343	0	NK_CREM
KDM6B	0	0.808931	0.305	0.126	0	NK_CREM
LMNA	0	0.805607	0.285	0.108	0	NK_CREM
SKIL	0	0.793803	0.331	0.145	0	NK_CREM
SYAP1	0	0.789467	0.494	0.264	0	NK_CREM
SDCBP	0	0.782541	0.504	0.288	0	NK_CREM
CEBPB	0	0.780207	0.408	0.213	0	NK_CREM
AKNA	0	0.776961	0.639	0.411	0	NK_CREM
PDE4D	0	0.776653	0.338	0.156	0	NK_CREM
YPEL5	0	0.759155	0.663	0.379	0	NK_CREM
ISG15	0	0.752227	0.457	0.286	0	NK_CREM
MXD4	0	0.751278	0.253	0.098	0	NK_CREM
FAM133B	0	0.743022	0.451	0.247	0	NK_CREM
UAP1	0	0.72512	0.287	0.132	0	NK_CREM
DNAJB6	0	0.724803	0.681	0.434	0	NK_CREM
SRSF2	0	0.722997	0.687	0.444	0	NK_CREM
AUTS2	0	0.717079	0.252	0.108	0	NK_CREM
SAMSN1	0	0.714197	0.407	0.201	0	NK_CREM
NR4A2	0	0.713862	0.691	0.379	0	NK_CREM
ZBTB1	0	0.713562	0.343	0.166	0	NK_CREM
EFHD2	0	0.712927	0.669	0.436	0	NK_CREM
GABARAPL1	0	0.705789	0.453	0.246	0	NK_CREM
CDV3	0	0.696437	0.319	0.148	0	NK_CREM
SMAP2	0	0.693107	0.422	0.229	0	NK_CREM
TNFAIP3	0	0.689838	0.639	0.383	0	NK_CREM
RALGAPA1	0	0.682954	0.383	0.208	0	NK_CREM
MIDN	0	0.676231	0.369	0.194	0	NK_CREM
RNF168	0	0.675256	0.28	0.132	0	NK_CREM
CD81	0	0.668663	0.374	0.185	0	NK_CREM
RUNX3	0	0.665699	0.632	0.423	0	NK_CREM
EZR	0	0.660643	0.502	0.319	0	NK_CREM
IFNGR1	0	0.659121	0.389	0.219	0	NK_CREM
ATP2B1	0	0.658175	0.275	0.134	0	NK_CREM
DSTN	0	0.657765	0.493	0.313	0	NK_CREM
RRBP1	0	0.650648	0.293	0.148	0	NK_CREM
RORA	0	0.649791	0.472	0.291	0	NK_CREM
ANXA1	0	0.648132	0.708	0.557	0	NK_CREM
SRSF7	0	0.646466	0.782	0.555	0	NK_CREM
PDE7A	0	0.645393	0.271	0.129	0	NK_CREM
SLC15A4	0	0.637079	0.255	0.118	0	NK_CREM
MAFF	0	0.630076	0.347	0.177	0	NK_CREM
JMJD6	0	0.628327	0.328	0.17	0	NK_CREM
MCL1	0	0.628067	0.702	0.474	0	NK_CREM
BHLHE40	0	0.62649	0.376	0.206	0	NK_CREM
KLF3	0	0.620826	0.366	0.204	0	NK_CREM
SFPQ	0	0.620263	0.553	0.353	0	NK_CREM
PPP1CB	0	0.612844	0.335	0.18	0	NK_CREM
SLA	0	0.61226	0.557	0.377	0	NK_CREM
PTPN7	0	0.597234	0.466	0.293	0	NK_CREM
ZNF331	0	0.596069	0.504	0.262	0	NK_CREM
UBE2F	0	0.594921	0.298	0.161	0	NK_CREM
P2RY8	0	0.594837	0.259	0.135	0	NK_CREM
BRD7	0	0.594561	0.25	0.118	0	NK_CREM
GNG2	0	0.592611	0.676	0.495	0	NK_CREM
UBE2S	0	0.590506	0.348	0.165	0	NK_CREM
INTS6	0	0.589736	0.297	0.153	0	NK_CREM
CD55	0	0.587709	0.496	0.31	0	NK_CREM
CCND2	0	0.583941	0.413	0.259	0	NK_CREM
HLA-DRA	0	0.57816	0.276	0.135	0	NK_CREM
HSPA5	0	0.57682	0.684	0.515	0	NK_CREM
LRRFIP1	0	0.576199	0.596	0.428	0	NK_CREM
DDX3X	0	0.5745	0.514	0.315	0	NK_CREM
ISG20	0	0.567922	0.684	0.503	0	NK_CREM
IRF1	0	0.56661	0.71	0.526	0	NK_CREM
RNF19A	0	0.56027	0.347	0.203	0	NK_CREM
NDUFB8	0	0.534471	0.282	0.14	0	NK_CREM
SYNE2	0	0.520174	0.573	0.406	0	NK_CREM
PLEKHA2	7.10107e-303	0.531845	0.271	0.143	9.92374e-299	NK_CREM
DDX6	1.14729e-301	0.515913	0.458	0.302	1.60334e-297	NK_CREM
IDI1	2.54478e-301	0.523347	0.493	0.335	3.55634e-297	NK_CREM
TRAPPC10	1.43104e-298	0.519081	0.268	0.143	1.99988e-294	NK_CREM
MAP2K3	3.95736e-296	0.603933	0.303	0.174	5.53041e-292	NK_CREM
KLF13	6.88806e-287	0.527197	0.287	0.16	9.62607e-283	NK_CREM
ISCA1	1.13013e-275	0.506325	0.308	0.177	1.57935e-271	NK_CREM
S1PR4	1.09255e-271	0.577092	0.271	0.151	1.52683e-267	NK_CREM
POLR2A	5.47704e-271	0.515409	0.33	0.198	7.65416e-267	NK_CREM
HLA-DRB1	2.42063e-268	0.52331	0.295	0.168	3.38283e-264	NK_CREM
GOLGB1	4.77307e-261	0.530277	0.288	0.166	6.67037e-257	NK_CREM
TERF1	1.59748e-259	0.534819	0.292	0.17	2.23248e-255	NK_CREM
ANKRD11	4.85842e-256	0.519882	0.338	0.208	6.78965e-252	NK_CREM
MT2A	2.02214e-206	0.595171	0.584	0.453	2.82594e-202	NK_CREM
SLC16A3	1.15679e-196	0.539293	0.269	0.167	1.61661e-192	NK_CREM
FGFBP2	0	0.846464	0.86	0.608	0	NK_NKG7
S100A4	0	0.750901	0.874	0.778	0	NK_NKG7
IFITM1	0	0.73565	0.841	0.683	0	NK_NKG7
PTPRCAP	0	0.70784	0.649	0.476	0	NK_NKG7
FCGR3A	0	0.650808	0.749	0.6	0	NK_NKG7
NKG7	0	0.640996	0.998	0.966	0	NK_NKG7
TMSB10	0	0.634334	0.995	0.984	0	NK_NKG7
SH3BGRL3	0	0.632757	0.924	0.882	0	NK_NKG7
GNLY	0	0.606317	0.921	0.811	0	NK_NKG7
MYL12A	0	0.588974	0.918	0.885	0	NK_NKG7
CST7	0	0.572808	0.961	0.915	0	NK_NKG7
PPIA	0	0.569211	0.886	0.86	0	NK_NKG7
PFN1	0	0.549639	0.968	0.953	0	NK_NKG7
CD99	0	0.5153	0.795	0.782	0	NK_NKG7
PRF1	0	0.511835	0.889	0.81	0	NK_NKG7
SPON2	0	0.502201	0.733	0.603	0	NK_NKG7
GIMAP7	2.09297e-299	0.667465	0.571	0.486	2.92492e-295	NK_NKG7
GZMH	8.45934e-274	0.632397	0.638	0.549	1.18219e-269	NK_NKG7
GABARAP	2.00981e-267	0.694022	0.477	0.381	2.80872e-263	NK_NKG7
EMP3	5.55732e-229	0.523303	0.623	0.581	7.76635e-225	NK_NKG7
UCP2	1.69242e-217	0.562275	0.589	0.54	2.36516e-213	NK_NKG7
ALDOA	3.01798e-178	0.55511	0.501	0.433	4.21762e-174	NK_NKG7
CX3CR1	3.12461e-174	0.664076	0.354	0.267	4.36665e-170	NK_NKG7
PRSS23	3.34943e-156	0.621491	0.354	0.277	4.68083e-152	NK_NKG7
LINC00861	7.57876e-133	0.632618	0.364	0.3	1.05913e-128	NK_NKG7
SELPLG	1.11383e-125	0.540557	0.479	0.441	1.55657e-121	NK_NKG7
GIMAP4	2.40474e-118	0.53524	0.439	0.391	3.36063e-114	NK_NKG7
PSMB10	5.12095e-112	0.52791	0.415	0.372	7.15652e-108	NK_NKG7
C1orf162	9.02575e-73	0.52313	0.329	0.29	1.26135e-68	NK_NKG7
IFNG	0	2.1515	0.535	0.181	0	NK_Stress
HSPA6	0	1.87316	0.563	0.214	0	NK_Stress
DNAJB1	0	1.78342	0.903	0.51	0	NK_Stress
HSPA1A	0	1.6499	0.85	0.466	0	NK_Stress
HSPA1B	0	1.60777	0.782	0.348	0	NK_Stress
HSPH1	0	1.56476	0.696	0.309	0	NK_Stress
ZFAND2A	0	1.49397	0.459	0.166	0	NK_Stress
ATF3	0	1.45792	0.386	0.126	0	NK_Stress
HSP90AA1	0	1.43749	0.975	0.845	0	NK_Stress
HSPD1	0	1.38809	0.702	0.391	0	NK_Stress
RHOB	0	1.35698	0.554	0.233	0	NK_Stress
CACYBP	0	1.34865	0.697	0.343	0	NK_Stress
PMAIP1	0	1.32293	0.492	0.206	0	NK_Stress
HSPE1	0	1.31251	0.834	0.522	0	NK_Stress
BAG3	0	1.30114	0.285	0.071	0	NK_Stress
JUN	0	1.26961	0.862	0.571	0	NK_Stress
KLF2	0	1.23202	0.704	0.426	0	NK_Stress
NR4A1	0	1.18963	0.436	0.164	0	NK_Stress
NEU1	0	1.17268	0.406	0.151	0	NK_Stress
DNAJA1	0	1.1696	0.793	0.47	0	NK_Stress
MRPL18	0	1.14903	0.431	0.19	0	NK_Stress
PPP1R15A	0	1.13799	0.766	0.427	0	NK_Stress
HSPB1	0	1.11604	0.57	0.31	0	NK_Stress
GADD45B	0	1.08966	0.73	0.48	0	NK_Stress
HSPA8	0	0.993285	0.947	0.82	0	NK_Stress
FKBP4	0	0.990445	0.293	0.114	0	NK_Stress
BPGM	0	0.981889	0.336	0.139	0	NK_Stress
RGS2	0	0.973624	0.567	0.294	0	NK_Stress
IER3	0	0.932157	0.273	0.103	0	NK_Stress
DUSP1	0	0.914183	0.853	0.623	0	NK_Stress
DNAJB4	0	0.909651	0.384	0.149	0	NK_Stress
KLF6	0	0.904509	0.782	0.562	0	NK_Stress
ANKRD37	0	0.891153	0.311	0.126	0	NK_Stress
PLIN2	0	0.887128	0.342	0.176	0	NK_Stress
NFKBIA	0	0.886785	0.779	0.58	0	NK_Stress
ANXA1	0	0.880692	0.731	0.549	0	NK_Stress
DDIT3	0	0.873633	0.34	0.151	0	NK_Stress
HSP90AB1	0	0.872957	0.855	0.677	0	NK_Stress
IER5	0	0.847119	0.359	0.185	0	NK_Stress
BTG2	0	0.841638	0.659	0.425	0	NK_Stress
CD69	0	0.84086	0.759	0.589	0	NK_Stress
SAT1	0	0.837374	0.722	0.516	0	NK_Stress
FOS	0	0.824457	0.78	0.534	0	NK_Stress
SERTAD1	0	0.817063	0.573	0.309	0	NK_Stress
DEDD2	0	0.812746	0.34	0.152	0	NK_Stress
CHORDC1	0	0.78472	0.407	0.212	0	NK_Stress
AHSA1	0	0.777734	0.435	0.228	0	NK_Stress
IER2	0	0.752014	0.843	0.66	0	NK_Stress
JUNB	0	0.742916	0.874	0.664	0	NK_Stress
MXD1	0	0.676515	0.3	0.14	0	NK_Stress
DYNLL1	0	0.673858	0.663	0.477	0	NK_Stress
NFKBIZ	0	0.625698	0.329	0.184	0	NK_Stress
CSRNP1	0	0.624436	0.37	0.187	0	NK_Stress
AMD1	0	0.621016	0.392	0.221	0	NK_Stress
UBB	0	0.619186	0.951	0.869	0	NK_Stress
CDC42EP3	0	0.594952	0.389	0.221	0	NK_Stress
DUSP2	0	0.574795	0.797	0.613	0	NK_Stress
TSPYL2	0	0.561443	0.453	0.269	0	NK_Stress
ZC3H12A	0	0.557992	0.258	0.134	0	NK_Stress
TUBB4B	0	0.55546	0.46	0.285	0	NK_Stress
TCP1	0	0.542279	0.391	0.239	0	NK_Stress
PTGER4	9.64862e-308	0.535877	0.43	0.274	1.3484e-303	NK_Stress
MYLIP	7.63271e-306	0.541875	0.326	0.186	1.06667e-301	NK_Stress
TAGAP	7.54402e-294	0.553422	0.507	0.353	1.05428e-289	NK_Stress
SQSTM1	5.17497e-267	0.512227	0.628	0.48	7.23202e-263	NK_Stress
ARRDC3	1.19475e-262	0.540621	0.256	0.141	1.66966e-258	NK_Stress
MARCKSL1	1.81734e-260	0.508591	0.269	0.151	2.53973e-256	NK_Stress
CITED2	3.29864e-253	0.612194	0.395	0.258	4.60986e-249	NK_Stress

## Sheet: NKTcell
gene	p_val	avg_log2FC	pct.1	pct.2	p_val_adj	cluster
CREM	0	2.03843	0.684	0.262	0	NKT_CREM
METRNL	0	1.93606	0.448	0.081	0	NKT_CREM
JUND	0	1.90416	0.802	0.335	0	NKT_CREM
FTH1	0	1.38155	0.987	0.942	0	NKT_CREM
LMNA	0	1.32296	0.368	0.12	0	NKT_CREM
FAM177A1	0	1.29385	0.549	0.247	0	NKT_CREM
FOSL2	0	1.28904	0.449	0.145	0	NKT_CREM
LDHA	0	1.27963	0.769	0.517	0	NKT_CREM
TGFB1	0	1.25381	0.66	0.352	0	NKT_CREM
ATP1B3	0	1.17979	0.447	0.2	0	NKT_CREM
ARL4C	0	1.17143	0.81	0.507	0	NKT_CREM
SKIL	0	1.1285	0.326	0.098	0	NKT_CREM
SLC7A5	0	1.11355	0.296	0.103	0	NKT_CREM
BIRC3	0	1.11048	0.353	0.136	0	NKT_CREM
YPEL5	0	1.10286	0.608	0.323	0	NKT_CREM
CD81	0	1.08808	0.492	0.18	0	NKT_CREM
CXCR4	0	1.06015	0.895	0.643	0	NKT_CREM
TUBA4A	0	1.05033	0.705	0.481	0	NKT_CREM
RBM38	0	1.0178	0.32	0.106	0	NKT_CREM
JOSD1	0	0.997546	0.336	0.109	0	NKT_CREM
RGCC	0	0.994818	0.437	0.201	0	NKT_CREM
ABHD17A	0	0.979944	0.561	0.252	0	NKT_CREM
CNOT6L	0	0.965035	0.513	0.247	0	NKT_CREM
CDV3	0	0.95703	0.378	0.137	0	NKT_CREM
SAMSN1	0	0.956209	0.475	0.227	0	NKT_CREM
REL	0	0.948171	0.575	0.32	0	NKT_CREM
VPS37B	0	0.946211	0.403	0.172	0	NKT_CREM
MXD4	0	0.939181	0.283	0.082	0	NKT_CREM
UBE2S	0	0.926289	0.391	0.143	0	NKT_CREM
GSPT1	0	0.918603	0.351	0.135	0	NKT_CREM
EZR	0	0.917967	0.653	0.423	0	NKT_CREM
FAM133B	0	0.912743	0.473	0.22	0	NKT_CREM
FMNL1	0	0.903441	0.499	0.243	0	NKT_CREM
CHD1	0	0.884377	0.382	0.167	0	NKT_CREM
GABARAPL1	0	0.879718	0.437	0.213	0	NKT_CREM
NFE2L2	0	0.874079	0.423	0.196	0	NKT_CREM
PPP2R5C	0	0.84176	0.77	0.492	0	NKT_CREM
GNAS	0	0.839415	0.58	0.317	0	NKT_CREM
SRSF2	0	0.839083	0.678	0.432	0	NKT_CREM
ZNF331	0	0.837295	0.347	0.158	0	NKT_CREM
PDE4B	0	0.836974	0.343	0.156	0	NKT_CREM
S1PR4	0	0.835706	0.424	0.211	0	NKT_CREM
RUNX3	0	0.828082	0.624	0.365	0	NKT_CREM
PPP1CB	0	0.827687	0.355	0.155	0	NKT_CREM
NDUFB8	0	0.819561	0.326	0.12	0	NKT_CREM
ZEB2	0	0.806429	0.704	0.44	0	NKT_CREM
SYAP1	0	0.804494	0.42	0.21	0	NKT_CREM
RALGAPA1	0	0.804337	0.369	0.182	0	NKT_CREM
INTS6	0	0.803102	0.307	0.119	0	NKT_CREM
CCND2	0	0.798874	0.399	0.203	0	NKT_CREM
PDE7A	0	0.79862	0.257	0.092	0	NKT_CREM
NR4A2	0	0.779415	0.597	0.325	0	NKT_CREM
KLF13	0	0.778189	0.374	0.167	0	NKT_CREM
MIDN	0	0.767569	0.369	0.168	0	NKT_CREM
CHMP1B	0	0.751438	0.341	0.162	0	NKT_CREM
JMJD6	0	0.741128	0.341	0.166	0	NKT_CREM
RORA	0	0.740516	0.547	0.323	0	NKT_CREM
HNRNPAB	0	0.740115	0.326	0.142	0	NKT_CREM
MZT2B	0	0.724199	0.535	0.29	0	NKT_CREM
GTF3C1	0	0.721529	0.265	0.116	0	NKT_CREM
DDX3X	0	0.719856	0.521	0.282	0	NKT_CREM
PIK3R1	0	0.71632	0.591	0.404	0	NKT_CREM
CDK13	0	0.709846	0.271	0.107	0	NKT_CREM
NASP	0	0.707049	0.328	0.164	0	NKT_CREM
SFPQ	0	0.706815	0.552	0.322	0	NKT_CREM
ARID1B	0	0.702644	0.255	0.097	0	NKT_CREM
EFHD2	0	0.697923	0.635	0.387	0	NKT_CREM
IER5	0	0.684074	0.321	0.135	0	NKT_CREM
GLS	0	0.680035	0.34	0.16	0	NKT_CREM
TNFRSF1B	0	0.67552	0.55	0.351	0	NKT_CREM
BHLHE40	0	0.664515	0.385	0.2	0	NKT_CREM
DNAJB6	0	0.6645	0.597	0.373	0	NKT_CREM
KLF3	0	0.659387	0.456	0.265	0	NKT_CREM
MAP2K2	0	0.649725	0.285	0.122	0	NKT_CREM
AKNA	0	0.64879	0.602	0.404	0	NKT_CREM
SMAP2	0	0.642992	0.429	0.236	0	NKT_CREM
SYTL3	0	0.63952	0.638	0.423	0	NKT_CREM
ANKRD11	0	0.637331	0.371	0.193	0	NKT_CREM
MCL1	0	0.626458	0.676	0.461	0	NKT_CREM
GNAI2	0	0.620606	0.51	0.301	0	NKT_CREM
TNFAIP3	0	0.593898	0.639	0.42	0	NKT_CREM
SRSF7	0	0.587361	0.827	0.61	0	NKT_CREM
NCL	0	0.576271	0.752	0.584	0	NKT_CREM
DDX24	0	0.567212	0.674	0.478	0	NKT_CREM
BTG1	0	0.532879	0.985	0.924	0	NKT_CREM
PTMA	0	0.532755	0.996	0.978	0	NKT_CREM
RAP2B	1.45368e-307	0.673822	0.303	0.145	2.03152e-303	NKT_CREM
VAMP2	4.09577e-304	0.569522	0.524	0.328	5.72384e-300	NKT_CREM
ZBTB7A	1.44133e-303	0.616667	0.273	0.121	2.01426e-299	NKT_CREM
RNF168	9.06516e-292	0.650411	0.251	0.11	1.26686e-287	NKT_CREM
BOD1L1	1.18314e-290	0.623536	0.305	0.148	1.65344e-286	NKT_CREM
ZBTB1	3.71689e-289	0.672341	0.3	0.146	5.19436e-285	NKT_CREM
TAF10	1.76188e-286	0.584122	0.261	0.116	2.46222e-282	NKT_CREM
LRRFIP1	6.34143e-284	0.54162	0.668	0.488	8.86214e-280	NKT_CREM
SRRM2	2.1656e-281	0.520979	0.549	0.358	3.02643e-277	NKT_CREM
RNF125	4.7539e-279	0.647459	0.445	0.27	6.64357e-275	NKT_CREM
HNRNPH1	5.04176e-271	0.548907	0.436	0.258	7.04586e-267	NKT_CREM
PIP4K2A	2.04051e-270	0.554629	0.375	0.204	2.85161e-266	NKT_CREM
PLEKHA2	6.36414e-265	0.609156	0.253	0.115	8.89389e-261	NKT_CREM
DHX36	3.69325e-263	0.572813	0.41	0.238	5.16131e-259	NKT_CREM
RNF19A	4.51307e-262	0.613118	0.389	0.224	6.30701e-258	NKT_CREM
ARF6	2.61364e-257	0.555825	0.504	0.323	3.65256e-253	NKT_CREM
IDI1	6.50041e-256	0.612891	0.418	0.252	9.08432e-252	NKT_CREM
CHMP4A	7.57534e-256	0.558338	0.284	0.139	1.05865e-251	NKT_CREM
CALM2	5.90078e-255	0.513641	0.709	0.542	8.24634e-251	NKT_CREM
CD55	9.2611e-253	0.582081	0.382	0.217	1.29424e-248	NKT_CREM
SLC38A2	6.25632e-249	0.549279	0.382	0.219	8.7432e-245	NKT_CREM
TOB1	8.61167e-245	0.588424	0.417	0.25	1.20348e-240	NKT_CREM
SPOCK2	1.04016e-243	0.569305	0.555	0.384	1.45362e-239	NKT_CREM
CEBPB	1.35587e-242	0.57744	0.315	0.166	1.89482e-238	NKT_CREM
ANXA1	3.59882e-241	0.50799	0.846	0.712	5.02934e-237	NKT_CREM
ODC1	4.8346e-236	0.586235	0.32	0.172	6.75635e-232	NKT_CREM
KANSL1	8.80687e-235	0.522573	0.3	0.156	1.23076e-230	NKT_CREM
ATP2B1	9.3017e-229	0.613204	0.275	0.141	1.29991e-224	NKT_CREM
GOLGB1	4.85791e-228	0.616139	0.299	0.16	6.78893e-224	NKT_CREM
PTPN7	2.51633e-224	0.543529	0.453	0.291	3.51657e-220	NKT_CREM
ARPC4	5.16822e-223	0.512062	0.335	0.186	7.22259e-219	NKT_CREM
SDCBP	9.06728e-218	0.523638	0.367	0.215	1.26715e-213	NKT_CREM
PDE4D	9.21907e-214	0.560789	0.255	0.128	1.28837e-209	NKT_CREM
EML4	5.59324e-210	0.559362	0.456	0.301	7.81656e-206	NKT_CREM
SERPINB9	3.52217e-207	0.590019	0.309	0.175	4.92224e-203	NKT_CREM
RASGRP1	6.70841e-206	0.541718	0.296	0.162	9.37501e-202	NKT_CREM
MAZ	3.0283e-204	0.53039	0.272	0.144	4.23205e-200	NKT_CREM
OASL	1.47971e-202	0.56567	0.27	0.143	2.06789e-198	NKT_CREM
EIF1AX	1.79579e-202	0.530297	0.391	0.243	2.50961e-198	NKT_CREM
AMD1	1.56621e-201	0.504612	0.379	0.231	2.18878e-197	NKT_CREM
G3BP2	3.64777e-193	0.504607	0.403	0.258	5.09776e-189	NKT_CREM
ISCA1	2.63944e-192	0.529849	0.28	0.154	3.68862e-188	NKT_CREM
NOP56	7.52226e-188	0.515382	0.285	0.159	1.05124e-183	NKT_CREM
EIF3J	2.83096e-181	0.500428	0.251	0.133	3.95627e-177	NKT_CREM
ISG15	1.64121e-165	0.509957	0.378	0.245	2.29359e-161	NKT_CREM
TYROBP	0	1.90427	0.415	0.201	0	NKT_TYROBP
IFITM1	8.54647e-231	0.704907	0.715	0.667	1.19437e-226	NKT_TYROBP
KLRB1	1.37495e-184	1.19416	0.384	0.273	1.92149e-180	NKT_TYROBP
CD7	1.28667e-159	1.00025	0.526	0.499	1.79812e-155	NKT_TYROBP
CTSW	1.0708e-151	0.579662	0.732	0.803	1.49644e-147	NKT_TYROBP
GNLY	1.60209e-109	0.573329	0.794	0.776	2.23892e-105	NKT_TYROBP
KLRD1	7.22479e-84	0.606846	0.622	0.644	1.00966e-79	NKT_TYROBP
GABARAP	3.53057e-53	0.660624	0.41	0.404	4.93397e-49	NKT_TYROBP
FCGR3A	2.23329e-42	0.775501	0.367	0.353	3.12102e-38	NKT_TYROBP
CD247	9.53249e-35	0.715402	0.486	0.573	1.33216e-30	NKT_TYROBP
CLIC3	1.71841e-29	0.954665	0.292	0.285	2.40147e-25	NKT_TYROBP
HOPX	1.07546e-24	0.636765	0.469	0.542	1.50296e-20	NKT_TYROBP
SPON2	5.7639e-12	0.769136	0.362	0.404	8.05505e-08	NKT_TYROBP
ALOX5AP	5.07785e-06	0.589938	0.311	0.344	0.0709629	NKT_TYROBP
PTPRCAP	0	0.783272	0.778	0.456	0	NKT_PTPRCAP
LIME1	0	0.69677	0.326	0.155	0	NKT_PTPRCAP
IFITM1	0	0.660128	0.859	0.608	0	NKT_PTPRCAP
ACTB	0	0.640998	0.998	0.981	0	NKT_PTPRCAP
CD3E	0	0.609631	0.929	0.744	0	NKT_PTPRCAP
PSMB10	0	0.58995	0.482	0.277	0	NKT_PTPRCAP
GABARAP	0	0.559437	0.589	0.335	0	NKT_PTPRCAP
ALDOA	0	0.545044	0.637	0.391	0	NKT_PTPRCAP
GIMAP4	0	0.531016	0.624	0.422	0	NKT_PTPRCAP
GIMAP7	0	0.511152	0.7	0.49	0	NKT_PTPRCAP
SIT1	1.55297e-294	0.643817	0.311	0.157	2.17027e-290	NKT_PTPRCAP
CNN2	6.53728e-294	0.568454	0.514	0.332	9.13585e-290	NKT_PTPRCAP
ARPC1B	2.36546e-274	0.512523	0.61	0.433	3.30573e-270	NKT_PTPRCAP
NME2	1.768e-236	0.565799	0.297	0.158	2.47078e-232	NKT_PTPRCAP
CX3CR1	6.46223e-234	0.566809	0.34	0.194	9.03096e-230	NKT_PTPRCAP
EEF1G	2.82993e-227	0.669611	0.365	0.216	3.95482e-223	NKT_PTPRCAP
CD8B	1.39572e-219	0.619865	0.506	0.354	1.95052e-215	NKT_PTPRCAP
CD8A	9.08291e-218	0.562572	0.618	0.482	1.26934e-213	NKT_PTPRCAP
GIMAP1	3.68431e-217	0.504913	0.372	0.226	5.14882e-213	NKT_PTPRCAP
ZYX	1.46693e-214	0.516088	0.382	0.236	2.05003e-210	NKT_PTPRCAP
THEMIS	6.81634e-175	0.52033	0.305	0.185	9.52583e-171	NKT_PTPRCAP
GZMK	9.0996e-75	0.615019	0.288	0.211	1.27167e-70	NKT_PTPRCAP
HSPA1B	0	2.04266	0.73	0.319	0	NKT_Stress
HSPA6	0	2.02762	0.445	0.146	0	NKT_Stress
DNAJB1	0	1.9839	0.893	0.534	0	NKT_Stress
HSPA1A	0	1.95778	0.762	0.414	0	NKT_Stress
NR4A1	0	1.79237	0.363	0.074	0	NKT_Stress
IFNG	0	1.63838	0.485	0.203	0	NKT_Stress
HSPH1	0	1.56739	0.633	0.26	0	NKT_Stress
ZFAND2A	0	1.52223	0.392	0.129	0	NKT_Stress
BAG3	0	1.44682	0.279	0.059	0	NKT_Stress
ATF3	0	1.42677	0.295	0.074	0	NKT_Stress
FOS	0	1.38007	0.802	0.461	0	NKT_Stress
DUSP1	0	1.34835	0.863	0.558	0	NKT_Stress
HSPD1	0	1.33736	0.662	0.346	0	NKT_Stress
HSP90AA1	0	1.33627	0.972	0.853	0	NKT_Stress
RHOB	0	1.32705	0.501	0.202	0	NKT_Stress
DNAJA1	0	1.31199	0.78	0.436	0	NKT_Stress
PPP1R15A	0	1.29466	0.758	0.382	0	NKT_Stress
HSPE1	0	1.28307	0.803	0.495	0	NKT_Stress
CACYBP	0	1.27894	0.609	0.276	0	NKT_Stress
JUN	0	1.24249	0.882	0.623	0	NKT_Stress
HSPB1	0	1.23832	0.565	0.301	0	NKT_Stress
FOSB	0	1.18045	0.653	0.282	0	NKT_Stress
JUNB	0	1.13235	0.894	0.654	0	NKT_Stress
TNF	0	1.13185	0.311	0.144	0	NKT_Stress
DNAJB4	0	1.09718	0.315	0.088	0	NKT_Stress
NEU1	0	1.06559	0.352	0.127	0	NKT_Stress
RGS2	0	1.05438	0.477	0.207	0	NKT_Stress
HSPA8	0	0.997877	0.962	0.836	0	NKT_Stress
HSP90AB1	0	0.98362	0.895	0.691	0	NKT_Stress
CD69	0	0.960494	0.751	0.505	0	NKT_Stress
BTG2	0	0.900371	0.626	0.352	0	NKT_Stress
MRPL18	0	0.879778	0.34	0.148	0	NKT_Stress
PMAIP1	0	0.877895	0.376	0.168	0	NKT_Stress
GADD45B	0	0.865545	0.654	0.419	0	NKT_Stress
ANKRD37	0	0.853565	0.266	0.092	0	NKT_Stress
SERTAD1	0	0.795304	0.497	0.239	0	NKT_Stress
KLF6	0	0.767041	0.849	0.64	0	NKT_Stress
DUSP2	0	0.751024	0.799	0.551	0	NKT_Stress
CSRNP1	0	0.728677	0.317	0.128	0	NKT_Stress
DEDD2	0	0.726198	0.307	0.133	0	NKT_Stress
MYADM	0	0.693628	0.427	0.218	0	NKT_Stress
TSPYL2	0	0.692938	0.427	0.216	0	NKT_Stress
DDIT3	0	0.689839	0.274	0.118	0	NKT_Stress
ZFP36	0	0.662601	0.778	0.603	0	NKT_Stress
IFRD1	0	0.661818	0.385	0.188	0	NKT_Stress
NR4A2	0	0.649294	0.559	0.333	0	NKT_Stress
IER2	0	0.64898	0.814	0.62	0	NKT_Stress
AHSA1	0	0.634486	0.359	0.175	0	NKT_Stress
UBB	0	0.583363	0.928	0.799	0	NKT_Stress
UBC	0	0.527525	0.959	0.887	0	NKT_Stress
CKS2	3.31511e-287	0.661769	0.251	0.109	4.63287e-283	NKT_Stress
NFKBIA	8.27043e-287	0.71102	0.685	0.492	1.15579e-282	NKT_Stress
CHORDC1	4.4481e-283	0.584939	0.365	0.19	6.21622e-279	NKT_Stress
TUBB4B	3.00989e-262	0.579209	0.467	0.278	4.20632e-258	NKT_Stress
NFKBIZ	5.50119e-255	0.579309	0.256	0.118	7.68791e-251	NKT_Stress
TAGAP	3.0129e-246	0.514503	0.507	0.318	4.21053e-242	NKT_Stress
CITED2	1.5498e-236	0.648475	0.414	0.246	2.16584e-232	NKT_Stress
TCP1	1.86693e-227	0.511152	0.362	0.202	2.60904e-223	NKT_Stress
GZMK	2.53613e-220	0.614174	0.343	0.193	3.54424e-216	NKT_Stress
SAT1	1.37547e-217	0.577937	0.702	0.528	1.92221e-213	NKT_Stress
TUBA1A	2.24963e-215	0.54215	0.514	0.34	3.14386e-211	NKT_Stress
KLF2	9.23143e-197	0.776158	0.682	0.525	1.29009e-192	NKT_Stress
RGS1	4.89815e-178	0.555946	0.331	0.196	6.84516e-174	NKT_Stress
ZNF331	1.34391e-177	0.544718	0.301	0.17	1.87811e-173	NKT_Stress
XCL2	4.92781e-166	0.829786	0.282	0.16	6.88662e-162	NKT_Stress
RGCC	1.87074e-156	0.536038	0.358	0.224	2.61436e-152	NKT_Stress
PLIN2	8.01486e-133	0.515412	0.348	0.225	1.12008e-128	NKT_Stress

## Sheet: Macrophage
gene	p_val	avg_log2FC	pct.1	pct.2	p_val_adj	cluster
FTL	0	0.747131	0.998	0.999	0	Macro_S100A8
CD68	0	0.565624	0.902	0.94	0	Macro_S100A8
CTSD	0	0.559901	0.93	0.919	0	Macro_S100A8
CFD	2.31856e-266	0.828225	0.756	0.733	3.24018e-262	Macro_S100A8
ATP6V0C	8.99686e-210	0.674765	0.529	0.379	1.25731e-205	Macro_S100A8
APOC1	3.4449e-209	0.795314	0.839	0.815	4.81425e-205	Macro_S100A8
APOE	5.60665e-196	0.606454	0.884	0.854	7.83529e-192	Macro_S100A8
SH3BGRL3	6.81584e-180	0.658629	0.853	0.911	9.52513e-176	Macro_S100A8
GABARAP	6.54327e-179	0.692924	0.638	0.549	9.14422e-175	Macro_S100A8
NUPR1	3.11155e-148	0.909146	0.393	0.286	4.34839e-144	Macro_S100A8
ALDOA	4.87588e-132	0.641664	0.57	0.488	6.81404e-128	Macro_S100A8
LGALS3	1.51094e-115	0.550672	0.732	0.754	2.11154e-111	Macro_S100A8
CSTB	5.51636e-105	0.730866	0.754	0.83	7.70912e-101	Macro_S100A8
S100A8	3.07616e-100	1.80354	0.263	0.183	4.29893e-96	Macro_S100A8
RNASE1	3.33695e-83	1.06798	0.361	0.283	4.66339e-79	Macro_S100A8
NME2	1.5322e-55	0.557144	0.357	0.298	2.14125e-51	Macro_S100A8
S100A6	3.75909e-46	1.095	0.672	0.758	5.25333e-42	Macro_S100A8
S100A9	2.29907e-43	0.988383	0.353	0.317	3.21296e-39	Macro_S100A8
S100A10	2.84356e-35	0.880378	0.658	0.754	3.97388e-31	Macro_S100A8
S100A4	2.49526e-20	0.743865	0.705	0.789	3.48712e-16	Macro_S100A8
LTA4H	4.47001e-19	0.57569	0.416	0.454	6.24683e-15	Macro_S100A8
PPDPF	9.75518e-15	0.518472	0.542	0.637	1.36329e-10	Macro_S100A8
NCF1	5.94466e-05	0.690342	0.464	0.559	0.830766	Macro_S100A8
MIF	0.000280442	0.506959	0.479	0.547	1	Macro_S100A8
G0S2	0	2.46907	0.436	0.126	0	Macro_IL1B
AREG	0	2.36496	0.52	0.155	0	Macro_IL1B
EREG	0	2.35747	0.384	0.068	0	Macro_IL1B
IL1B	0	2.34219	0.746	0.323	0	Macro_IL1B
CCL20	0	2.28646	0.275	0.077	0	Macro_IL1B
BCL2A1	0	1.82981	0.701	0.34	0	Macro_IL1B
C15orf48	0	1.77531	0.561	0.235	0	Macro_IL1B
PLAUR	0	1.72088	0.928	0.649	0	Macro_IL1B
RGCC	0	1.52503	0.543	0.196	0	Macro_IL1B
BTG1	0	1.42377	0.984	0.839	0	Macro_IL1B
GPR183	0	1.39955	0.855	0.552	0	Macro_IL1B
OLR1	0	1.38904	0.814	0.509	0	Macro_IL1B
NFKBIA	0	1.38037	0.957	0.815	0	Macro_IL1B
TIMP1	0	1.32734	0.673	0.502	0	Macro_IL1B
CXCL2	0	1.26622	0.594	0.303	0	Macro_IL1B
THBS1	0	1.26005	0.255	0.096	0	Macro_IL1B
CREM	0	1.25654	0.744	0.445	0	Macro_IL1B
MIR155HG	0	1.21684	0.329	0.133	0	Macro_IL1B
CXCL3	0	1.16071	0.432	0.229	0	Macro_IL1B
VEGFA	0	1.15399	0.585	0.23	0	Macro_IL1B
SOD2	0	1.15229	0.887	0.696	0	Macro_IL1B
DUSP2	0	1.12809	0.708	0.335	0	Macro_IL1B
BASP1	0	1.12501	0.632	0.454	0	Macro_IL1B
SRGN	0	1.12272	0.997	0.956	0	Macro_IL1B
IL10	0	1.10764	0.277	0.125	0	Macro_IL1B
CD83	0	1.10567	0.837	0.509	0	Macro_IL1B
INSIG1	0	1.09912	0.615	0.336	0	Macro_IL1B
CHMP1B	0	1.09556	0.728	0.449	0	Macro_IL1B
NLRP3	0	1.0936	0.575	0.27	0	Macro_IL1B
NFKB1	0	1.08004	0.574	0.297	0	Macro_IL1B
PLIN2	0	1.07227	0.82	0.637	0	Macro_IL1B
SOCS3	0	1.05915	0.65	0.291	0	Macro_IL1B
CD44	0	1.04452	0.796	0.57	0	Macro_IL1B
PHLDA1	0	1.04191	0.428	0.192	0	Macro_IL1B
SERPINB9	0	1.02832	0.622	0.351	0	Macro_IL1B
BAG3	0	1.02006	0.479	0.287	0	Macro_IL1B
SLC2A3	0	1.01331	0.559	0.273	0	Macro_IL1B
PPP1R15A	0	1.0054	0.933	0.659	0	Macro_IL1B
CDKN1A	0	1.00269	0.812	0.477	0	Macro_IL1B
REL	0	0.997829	0.915	0.702	0	Macro_IL1B
CD55	0	0.993305	0.603	0.31	0	Macro_IL1B
IL1RN	0	0.992959	0.305	0.114	0	Macro_IL1B
NR4A3	0	0.988386	0.666	0.281	0	Macro_IL1B
PNRC1	0	0.98157	0.96	0.814	0	Macro_IL1B
TNF	0	0.978343	0.397	0.224	0	Macro_IL1B
TNFAIP3	0	0.976322	0.785	0.474	0	Macro_IL1B
OSM	0	0.976208	0.455	0.191	0	Macro_IL1B
IER3	0	0.975777	0.916	0.675	0	Macro_IL1B
HSPD1	0	0.965701	0.794	0.657	0	Macro_IL1B
PIM3	0	0.962295	0.492	0.253	0	Macro_IL1B
KDM6B	0	0.954526	0.702	0.342	0	Macro_IL1B
HBEGF	0	0.951128	0.598	0.313	0	Macro_IL1B
MXD1	0	0.939782	0.55	0.26	0	Macro_IL1B
CEBPB	0	0.927916	0.8	0.603	0	Macro_IL1B
PPIF	0	0.925552	0.568	0.347	0	Macro_IL1B
ATP1B3	0	0.916814	0.816	0.635	0	Macro_IL1B
STX11	0	0.915363	0.568	0.296	0	Macro_IL1B
THAP2	0	0.913711	0.389	0.14	0	Macro_IL1B
NAMPT	0	0.910135	0.885	0.619	0	Macro_IL1B
PTGS2	0	0.906727	0.423	0.175	0	Macro_IL1B
RILPL2	0	0.906422	0.713	0.457	0	Macro_IL1B
FOSL2	0	0.893535	0.635	0.29	0	Macro_IL1B
ZFAND2A	0	0.892219	0.402	0.252	0	Macro_IL1B
EZR	0	0.885543	0.611	0.389	0	Macro_IL1B
BIRC3	0	0.879684	0.405	0.179	0	Macro_IL1B
WTAP	0	0.865747	0.558	0.358	0	Macro_IL1B
ZC3H12A	0	0.863801	0.408	0.14	0	Macro_IL1B
PDE4B	0	0.858207	0.657	0.371	0	Macro_IL1B
CXCR4	0	0.855411	0.898	0.708	0	Macro_IL1B
C5AR1	0	0.845218	0.799	0.586	0	Macro_IL1B
ID2	0	0.843997	0.867	0.707	0	Macro_IL1B
METRNL	0	0.839407	0.567	0.357	0	Macro_IL1B
EIF4E	0	0.828603	0.538	0.355	0	Macro_IL1B
HSPE1	0	0.828347	0.819	0.698	0	Macro_IL1B
CFLAR	0	0.825237	0.744	0.549	0	Macro_IL1B
HSPH1	0	0.81818	0.718	0.559	0	Macro_IL1B
SLC7A5	0	0.818014	0.404	0.136	0	Macro_IL1B
NR4A1	0	0.810779	0.74	0.415	0	Macro_IL1B
HES4	0	0.808103	0.287	0.102	0	Macro_IL1B
PLEK	0	0.807099	0.745	0.609	0	Macro_IL1B
TREM1	0	0.79952	0.417	0.151	0	Macro_IL1B
JUND	0	0.794356	0.774	0.569	0	Macro_IL1B
DNAJB1	0	0.785902	0.799	0.695	0	Macro_IL1B
TNFAIP8	0	0.783674	0.483	0.346	0	Macro_IL1B
UPP1	0	0.780813	0.576	0.345	0	Macro_IL1B
MAFF	0	0.778424	0.519	0.235	0	Macro_IL1B
TRAF1	0	0.774394	0.259	0.063	0	Macro_IL1B
XBP1	0	0.769954	0.702	0.452	0	Macro_IL1B
THBD	0	0.763664	0.391	0.185	0	Macro_IL1B
ICAM1	0	0.761883	0.56	0.342	0	Macro_IL1B
PHLDA2	0	0.761799	0.309	0.125	0	Macro_IL1B
MAP3K8	0	0.755667	0.757	0.538	0	Macro_IL1B
EHD1	0	0.753682	0.278	0.109	0	Macro_IL1B
ZFP36	0	0.753352	0.951	0.83	0	Macro_IL1B
LMNA	0	0.751651	0.565	0.395	0	Macro_IL1B
RIPK2	0	0.749529	0.52	0.269	0	Macro_IL1B
ARL4A	0	0.747088	0.531	0.296	0	Macro_IL1B
KLF4	0	0.744875	0.763	0.505	0	Macro_IL1B
NFKBIZ	0	0.742111	0.693	0.413	0	Macro_IL1B
SYAP1	0	0.740937	0.584	0.357	0	Macro_IL1B
MAP2K3	0	0.739726	0.463	0.235	0	Macro_IL1B
DNAJA1	0	0.739699	0.848	0.673	0	Macro_IL1B
CYCS	0	0.722231	0.764	0.578	0	Macro_IL1B
PLK3	0	0.718252	0.54	0.305	0	Macro_IL1B
MARCKSL1	0	0.716916	0.31	0.116	0	Macro_IL1B
PMAIP1	0	0.714937	0.458	0.252	0	Macro_IL1B
EIF1	0	0.714115	0.997	0.972	0	Macro_IL1B
BCAS2	0	0.714031	0.525	0.34	0	Macro_IL1B
DNAJB6	0	0.710764	0.788	0.596	0	Macro_IL1B
ANKRD37	0	0.710094	0.398	0.195	0	Macro_IL1B
CSRNP1	0	0.701327	0.557	0.26	0	Macro_IL1B
HSP90AA1	0	0.699655	0.977	0.955	0	Macro_IL1B
ZNF331	0	0.6967	0.702	0.491	0	Macro_IL1B
CLEC10A	0	0.695815	0.313	0.157	0	Macro_IL1B
CCRL2	0	0.692419	0.422	0.241	0	Macro_IL1B
LITAF	0	0.69084	0.914	0.801	0	Macro_IL1B
ATP13A3	0	0.687038	0.44	0.224	0	Macro_IL1B
YBX3	0	0.686921	0.685	0.471	0	Macro_IL1B
RGS2	0	0.686557	0.845	0.669	0	Macro_IL1B
ATF3	0	0.684502	0.735	0.51	0	Macro_IL1B
JUNB	0	0.674292	0.965	0.856	0	Macro_IL1B
CD69	0	0.672006	0.424	0.235	0	Macro_IL1B
GABARAPL1	0	0.670772	0.577	0.355	0	Macro_IL1B
NFE2L2	0	0.66981	0.773	0.6	0	Macro_IL1B
CKS2	0	0.649413	0.484	0.307	0	Macro_IL1B
PNP	0	0.647665	0.389	0.219	0	Macro_IL1B
TGIF1	0	0.642422	0.636	0.405	0	Macro_IL1B
GK	0	0.640097	0.484	0.286	0	Macro_IL1B
MYADM	0	0.638695	0.472	0.255	0	Macro_IL1B
PTPRE	0	0.636628	0.652	0.419	0	Macro_IL1B
YPEL5	0	0.636569	0.609	0.44	0	Macro_IL1B
ARL5B	0	0.63623	0.378	0.174	0	Macro_IL1B
PABPC1	0	0.634394	0.983	0.922	0	Macro_IL1B
ANXA1	0	0.633162	0.832	0.685	0	Macro_IL1B
CLEC5A	0	0.629262	0.332	0.142	0	Macro_IL1B
SLC25A37	0	0.627669	0.391	0.207	0	Macro_IL1B
KYNU	0	0.622776	0.483	0.309	0	Macro_IL1B
ETV3	0	0.621635	0.388	0.166	0	Macro_IL1B
PHACTR1	0	0.616068	0.719	0.463	0	Macro_IL1B
ISG20	0	0.614719	0.367	0.167	0	Macro_IL1B
SAMSN1	0	0.608548	0.614	0.489	0	Macro_IL1B
LGALS2	0	0.605225	0.259	0.105	0	Macro_IL1B
SKIL	0	0.602829	0.671	0.46	0	Macro_IL1B
CSTA	0	0.596953	0.601	0.419	0	Macro_IL1B
LIMS1	0	0.594779	0.788	0.648	0	Macro_IL1B
ITGAX	0	0.586242	0.574	0.41	0	Macro_IL1B
NR4A2	0	0.582336	0.83	0.526	0	Macro_IL1B
MCL1	0	0.573673	0.926	0.749	0	Macro_IL1B
FTH1	0	0.573467	1	0.998	0	Macro_IL1B
ATP2B1	0	0.569805	0.603	0.463	0	Macro_IL1B
FOSB	0	0.569488	0.897	0.608	0	Macro_IL1B
GPR84	0	0.568097	0.297	0.117	0	Macro_IL1B
B3GNT5	0	0.566442	0.398	0.2	0	Macro_IL1B
ZFAND5	0	0.564689	0.836	0.654	0	Macro_IL1B
TAGAP	0	0.55789	0.523	0.338	0	Macro_IL1B
NFKBID	0	0.549862	0.53	0.308	0	Macro_IL1B
FAM107B	0	0.545597	0.371	0.225	0	Macro_IL1B
VIM	0	0.53667	0.982	0.892	0	Macro_IL1B
ETS2	0	0.536463	0.62	0.448	0	Macro_IL1B
GNA13	0	0.536294	0.599	0.397	0	Macro_IL1B
OTUD1	0	0.53619	0.443	0.274	0	Macro_IL1B
IER5	0	0.53564	0.708	0.505	0	Macro_IL1B
CHD1	0	0.535232	0.538	0.345	0	Macro_IL1B
HSP90AB1	0	0.530989	0.957	0.906	0	Macro_IL1B
EIF4A3	0	0.524376	0.636	0.499	0	Macro_IL1B
STK17B	0	0.523523	0.54	0.347	0	Macro_IL1B
COMMD6	0	0.521647	0.885	0.725	0	Macro_IL1B
NFKB2	0	0.518836	0.362	0.17	0	Macro_IL1B
BAZ1A	0	0.518212	0.588	0.436	0	Macro_IL1B
JMJD1C	0	0.517529	0.669	0.506	0	Macro_IL1B
DDX5	0	0.517475	0.965	0.88	0	Macro_IL1B
PLSCR1	0	0.51703	0.721	0.548	0	Macro_IL1B
CDC42EP3	0	0.513126	0.321	0.172	0	Macro_IL1B
SATB1	0	0.511115	0.321	0.156	0	Macro_IL1B
ABL2	0	0.509015	0.417	0.256	0	Macro_IL1B
ARID5A	0	0.508564	0.417	0.265	0	Macro_IL1B
ETF1	0	0.508118	0.53	0.341	0	Macro_IL1B
IER2	0	0.507103	0.822	0.647	0	Macro_IL1B
HIF1A	0	0.503258	0.772	0.62	0	Macro_IL1B
NFIL3	0	0.502843	0.331	0.158	0	Macro_IL1B
RASGEF1B	0	0.502309	0.583	0.37	0	Macro_IL1B
SERTAD1	0	0.500789	0.508	0.323	0	Macro_IL1B
HSPA1A	1.03704e-250	0.676997	0.848	0.837	1.44927e-246	Macro_IL1B
SDS	5.62824e-237	0.726034	0.495	0.382	7.86546e-233	Macro_IL1B
PLAU	6.35024e-168	0.524389	0.43	0.333	8.87446e-164	Macro_IL1B
HSPA6	1.65065e-49	0.573234	0.479	0.429	2.30679e-45	Macro_IL1B
HSPB1	1.6296e-33	0.855433	0.783	0.796	2.27737e-29	Macro_IL1B
S100A9	2.59549e-09	0.563608	0.335	0.317	3.6272e-05	Macro_IL1B
GBP1	0	1.10264	0.502	0.281	0	Macro_GBP
OLFML3	0	1.05897	0.629	0.322	0	Macro_GBP
GBP4	0	0.944171	0.547	0.293	0	Macro_GBP
PLD4	0	0.942186	0.753	0.45	0	Macro_GBP
CX3CR1	0	0.876079	0.466	0.196	0	Macro_GBP
C3	0	0.826341	0.917	0.721	0	Macro_GBP
GBP5	0	0.814243	0.369	0.176	0	Macro_GBP
PSME2	0	0.786608	0.847	0.669	0	Macro_GBP
STAT1	0	0.783548	0.668	0.466	0	Macro_GBP
VAMP5	0	0.742267	0.61	0.42	0	Macro_GBP
TNFSF10	0	0.728023	0.502	0.278	0	Macro_GBP
YWHAH	0	0.710765	0.876	0.706	0	Macro_GBP
ANKRD22	0	0.708057	0.405	0.169	0	Macro_GBP
PSMB9	0	0.685936	0.793	0.575	0	Macro_GBP
MNDA	0	0.679174	0.837	0.615	0	Macro_GBP
GIMAP4	0	0.659009	0.747	0.485	0	Macro_GBP
FCGR3A	0	0.655521	0.935	0.817	0	Macro_GBP
SCIN	0	0.654103	0.318	0.144	0	Macro_GBP
LAP3	0	0.645408	0.758	0.594	0	Macro_GBP
GSN	0	0.626688	0.897	0.738	0	Macro_GBP
GAPT	0	0.61125	0.501	0.267	0	Macro_GBP
SERPINA1	0	0.611101	0.902	0.758	0	Macro_GBP
PSMB10	0	0.597061	0.624	0.412	0	Macro_GBP
P2RY13	0	0.58558	0.515	0.287	0	Macro_GBP
FCGR1A	0	0.585001	0.754	0.578	0	Macro_GBP
APBB1IP	0	0.583697	0.788	0.572	0	Macro_GBP
SAMHD1	0	0.57867	0.86	0.682	0	Macro_GBP
IFNGR1	0	0.578152	0.844	0.679	0	Macro_GBP
TMEM109	0	0.569433	0.592	0.366	0	Macro_GBP
UBE2L6	0	0.568307	0.696	0.492	0	Macro_GBP
HLA-DRB5	0	0.551323	0.944	0.884	0	Macro_GBP
CD74	0	0.549971	1	0.998	0	Macro_GBP
GIMAP7	0	0.54623	0.489	0.263	0	Macro_GBP
PPA1	0	0.542277	0.62	0.423	0	Macro_GBP
LPCAT2	0	0.535971	0.624	0.404	0	Macro_GBP
POLD4	0	0.53559	0.528	0.347	0	Macro_GBP
PAK1	0	0.529958	0.622	0.417	0	Macro_GBP
TNFSF13	0	0.525901	0.496	0.306	0	Macro_GBP
ACTB	0	0.515592	1	0.994	0	Macro_GBP
HLA-DQB1	0	0.513527	0.993	0.963	0	Macro_GBP
MEF2A	0	0.511058	0.779	0.59	0	Macro_GBP
LAT2	0	0.50982	0.692	0.475	0	Macro_GBP
TAP1	0	0.507464	0.458	0.289	0	Macro_GBP
LILRB4	0	0.506968	0.802	0.621	0	Macro_GBP
CORO1A	0	0.500032	0.801	0.602	0	Macro_GBP
GABARAP	3.02248e-291	0.578196	0.69	0.533	4.22392e-287	Macro_GBP
ALOX5AP	7.66023e-291	0.619506	0.698	0.551	1.07052e-286	Macro_GBP
HLA-DQB2	3.70435e-219	0.531382	0.442	0.3	5.17683e-215	Macro_GBP
FN1	2.58055e-206	0.590505	0.365	0.231	3.60632e-202	Macro_GBP
GPNMB	0	2.15161	0.966	0.483	0	Macro_GPNMB
APOC1	0	1.82659	0.988	0.787	0	Macro_GPNMB
CTSD	0	1.77799	0.998	0.906	0	Macro_GPNMB
ACP5	0	1.6603	0.771	0.356	0	Macro_GPNMB
LGALS3	0	1.60035	0.97	0.712	0	Macro_GPNMB
NUPR1	0	1.51638	0.664	0.233	0	Macro_GPNMB
GCHFR	0	1.4433	0.455	0.131	0	Macro_GPNMB
LGMN	0	1.42272	0.902	0.588	0	Macro_GPNMB
APOE	0	1.37067	0.991	0.834	0	Macro_GPNMB
FUCA1	0	1.34901	0.729	0.353	0	Macro_GPNMB
CYP27A1	0	1.24369	0.417	0.065	0	Macro_GPNMB
FABP5	0	1.21451	0.789	0.508	0	Macro_GPNMB
HMOX1	0	1.20117	0.907	0.706	0	Macro_GPNMB
PLA2G7	0	1.18859	0.535	0.173	0	Macro_GPNMB
LIPA	0	1.1816	0.962	0.712	0	Macro_GPNMB
FTL	0	1.17787	1	0.999	0	Macro_GPNMB
CSTB	0	1.16398	0.965	0.795	0	Macro_GPNMB
LGALS1	0	1.14839	0.979	0.803	0	Macro_GPNMB
CTSL	0	1.09947	0.953	0.698	0	Macro_GPNMB
ALDH1A1	0	1.03113	0.714	0.32	0	Macro_GPNMB
CAPG	0	1.0212	0.97	0.77	0	Macro_GPNMB
CTSB	0	0.991132	0.999	0.962	0	Macro_GPNMB
OTOA	0	0.965602	0.495	0.104	0	Macro_GPNMB
PLD3	0	0.957055	0.907	0.649	0	Macro_GPNMB
PSAP	0	0.956727	1	0.979	0	Macro_GPNMB
NPL	0	0.953425	0.768	0.327	0	Macro_GPNMB
GM2A	0	0.936607	0.751	0.389	0	Macro_GPNMB
CTSZ	0	0.915222	0.95	0.801	0	Macro_GPNMB
PRDX1	0	0.896254	0.982	0.833	0	Macro_GPNMB
CD63	0	0.88302	0.995	0.932	0	Macro_GPNMB
MGLL	0	0.878671	0.542	0.188	0	Macro_GPNMB
ASAH1	0	0.872713	0.982	0.851	0	Macro_GPNMB
VAT1	0	0.865478	0.598	0.184	0	Macro_GPNMB
CD68	0	0.864734	0.994	0.925	0	Macro_GPNMB
ANXA2	0	0.854742	0.921	0.703	0	Macro_GPNMB
TREM2	0	0.837799	0.923	0.679	0	Macro_GPNMB
DNASE2	0	0.834033	0.814	0.478	0	Macro_GPNMB
IGSF6	0	0.804738	0.878	0.679	0	Macro_GPNMB
TSPAN4	0	0.78955	0.762	0.379	0	Macro_GPNMB
CFD	0	0.769749	0.886	0.708	0	Macro_GPNMB
CTSA	0	0.754098	0.862	0.569	0	Macro_GPNMB
CD59	0	0.741549	0.718	0.372	0	Macro_GPNMB
CD9	0	0.712387	0.877	0.674	0	Macro_GPNMB
TXN	0	0.706092	0.843	0.601	0	Macro_GPNMB
GRN	0	0.693303	0.992	0.926	0	Macro_GPNMB
SCD	0	0.67537	0.475	0.185	0	Macro_GPNMB
FABP3	0	0.673866	0.37	0.066	0	Macro_GPNMB
MGST3	0	0.659739	0.871	0.623	0	Macro_GPNMB
PMP22	0	0.655499	0.567	0.243	0	Macro_GPNMB
CREG1	0	0.65357	0.886	0.639	0	Macro_GPNMB
ATOX1	0	0.650139	0.82	0.547	0	Macro_GPNMB
LAMP1	0	0.631567	0.772	0.512	0	Macro_GPNMB
CHCHD6	0	0.618693	0.366	0.115	0	Macro_GPNMB
BLVRB	0	0.610694	0.846	0.602	0	Macro_GPNMB
ATP6V1F	0	0.610267	0.959	0.795	0	Macro_GPNMB
TCN2	0	0.599603	0.505	0.193	0	Macro_GPNMB
BRI3	0	0.596807	0.766	0.605	0	Macro_GPNMB
TALDO1	0	0.591826	0.858	0.632	0	Macro_GPNMB
CD81	0	0.591446	0.869	0.694	0	Macro_GPNMB
RAB42	0	0.587059	0.311	0.061	0	Macro_GPNMB
LPL	0	0.583434	0.272	0.074	0	Macro_GPNMB
CPM	0	0.573123	0.765	0.519	0	Macro_GPNMB
EPHX1	0	0.570804	0.453	0.197	0	Macro_GPNMB
MPP1	0	0.570802	0.757	0.447	0	Macro_GPNMB
ACP2	0	0.567815	0.588	0.248	0	Macro_GPNMB
LRPAP1	0	0.563561	0.801	0.551	0	Macro_GPNMB
FBP1	0	0.562057	0.535	0.316	0	Macro_GPNMB
KLHDC8B	0	0.557389	0.389	0.107	0	Macro_GPNMB
DBI	0	0.549502	0.903	0.733	0	Macro_GPNMB
RMDN3	0	0.548779	0.399	0.163	0	Macro_GPNMB
S100A11	0	0.540908	0.997	0.961	0	Macro_GPNMB
TIMP2	0	0.536108	0.788	0.567	0	Macro_GPNMB
NR1H3	0	0.529596	0.398	0.131	0	Macro_GPNMB
BCAP31	0	0.51854	0.833	0.6	0	Macro_GPNMB
CALM3	0	0.516063	0.726	0.469	0	Macro_GPNMB
GSTO1	0	0.515693	0.865	0.654	0	Macro_GPNMB
GLUL	0	0.509122	0.983	0.899	0	Macro_GPNMB
SPP1	3.25264e-243	1.27909	0.369	0.216	4.54556e-239	Macro_GPNMB
RNASE1	0	1.48501	0.499	0.229	0	Macro_FOLR2
FOLR2	0	1.46392	0.68	0.33	0	Macro_FOLR2
F13A1	0	1.41089	0.56	0.317	0	Macro_FOLR2
SLC40A1	0	1.32091	0.708	0.394	0	Macro_FOLR2
EGR1	0	1.31935	0.567	0.349	0	Macro_FOLR2
STAB1	0	1.29811	0.69	0.429	0	Macro_FOLR2
MAF	0	1.28401	0.599	0.306	0	Macro_FOLR2
NR4A2	0	1.21199	0.75	0.561	0	Macro_FOLR2
FOSB	0	1.20223	0.835	0.637	0	Macro_FOLR2
IGF1	0	1.10251	0.481	0.175	0	Macro_FOLR2
CD163	0	1.08313	0.838	0.622	0	Macro_FOLR2
HES1	0	1.07707	0.337	0.166	0	Macro_FOLR2
KLF2	0	1.05312	0.663	0.475	0	Macro_FOLR2
CXCL12	0	1.03313	0.471	0.155	0	Macro_FOLR2
PDK4	0	1.00754	0.648	0.496	0	Macro_FOLR2
DAB2	0	0.979508	0.815	0.642	0	Macro_FOLR2
SLCO2B1	0	0.971676	0.798	0.582	0	Macro_FOLR2
NRP1	0	0.957724	0.422	0.2	0	Macro_FOLR2
MS4A7	0	0.957638	0.974	0.91	0	Macro_FOLR2
ARL4C	0	0.957085	0.639	0.466	0	Macro_FOLR2
CXCL3	0	0.957041	0.401	0.245	0	Macro_FOLR2
PLTP	0	0.931932	0.675	0.502	0	Macro_FOLR2
JUN	0	0.913339	0.904	0.831	0	Macro_FOLR2
CXCL2	0	0.909915	0.51	0.339	0	Macro_FOLR2
ATF3	0	0.906017	0.709	0.526	0	Macro_FOLR2
IER3	0	0.90417	0.861	0.701	0	Macro_FOLR2
GADD45B	0	0.897368	0.897	0.77	0	Macro_FOLR2
HSPA1B	0	0.897071	0.81	0.679	0	Macro_FOLR2
KLF6	0	0.892303	0.906	0.815	0	Macro_FOLR2
BTG2	0	0.878568	0.703	0.565	0	Macro_FOLR2
HSPH1	0	0.873013	0.708	0.567	0	Macro_FOLR2
LILRB5	0	0.865759	0.294	0.084	0	Macro_FOLR2
MS4A4A	0	0.854776	0.83	0.66	0	Macro_FOLR2
MERTK	0	0.844166	0.538	0.313	0	Macro_FOLR2
NAMPT	0	0.835421	0.81	0.652	0	Macro_FOLR2
KDM6B	0	0.814535	0.551	0.401	0	Macro_FOLR2
NR4A1	0	0.813508	0.63	0.46	0	Macro_FOLR2
ICAM1	0	0.808718	0.509	0.366	0	Macro_FOLR2
ZNF331	0	0.808213	0.646	0.516	0	Macro_FOLR2
HSPA1A	0	0.804368	0.907	0.819	0	Macro_FOLR2
IER2	0	0.788325	0.773	0.668	0	Macro_FOLR2
DNAJB1	0	0.755419	0.809	0.696	0	Macro_FOLR2
CD83	0	0.745081	0.685	0.567	0	Macro_FOLR2
RASGEF1B	0	0.735897	0.52	0.397	0	Macro_FOLR2
NFKBIZ	0	0.73461	0.594	0.453	0	Macro_FOLR2
MPEG1	0	0.734368	0.529	0.355	0	Macro_FOLR2
FOS	0	0.727526	0.933	0.874	0	Macro_FOLR2
NRP2	0	0.716235	0.524	0.381	0	Macro_FOLR2
MTSS1	0	0.715388	0.347	0.163	0	Macro_FOLR2
MAFB	0	0.711885	0.894	0.817	0	Macro_FOLR2
PFKFB3	0	0.709124	0.569	0.411	0	Macro_FOLR2
CCNL1	0	0.697152	0.721	0.604	0	Macro_FOLR2
MAN1A1	0	0.696018	0.362	0.218	0	Macro_FOLR2
NFKBID	0	0.687963	0.47	0.334	0	Macro_FOLR2
ITPR2	0	0.683209	0.511	0.358	0	Macro_FOLR2
ABCA1	0	0.674036	0.554	0.407	0	Macro_FOLR2
GAS6	0	0.67331	0.47	0.281	0	Macro_FOLR2
JUND	0	0.67102	0.731	0.589	0	Macro_FOLR2
NABP1	0	0.666303	0.536	0.413	0	Macro_FOLR2
RGL1	0	0.663932	0.294	0.131	0	Macro_FOLR2
FCHO2	0	0.660104	0.553	0.378	0	Macro_FOLR2
KLF4	0	0.654985	0.663	0.545	0	Macro_FOLR2
LGMN	0	0.649619	0.788	0.59	0	Macro_FOLR2
CPEB4	0	0.648153	0.419	0.27	0	Macro_FOLR2
HSP90AA1	0	0.647043	0.971	0.957	0	Macro_FOLR2
PPP1R15A	0	0.640124	0.829	0.701	0	Macro_FOLR2
CD14	0	0.636025	0.91	0.838	0	Macro_FOLR2
WWP1	0	0.631454	0.265	0.125	0	Macro_FOLR2
SDC3	0	0.629813	0.373	0.216	0	Macro_FOLR2
ZFAND5	0	0.628351	0.768	0.682	0	Macro_FOLR2
MCL1	0	0.625287	0.863	0.775	0	Macro_FOLR2
RHOB	0	0.619394	0.803	0.71	0	Macro_FOLR2
FRMD4B	0	0.61732	0.563	0.44	0	Macro_FOLR2
GPR34	0	0.617136	0.69	0.539	0	Macro_FOLR2
AP2A2	0	0.61007	0.445	0.29	0	Macro_FOLR2
ITSN1	0	0.607444	0.315	0.155	0	Macro_FOLR2
CLK1	0	0.601937	0.598	0.487	0	Macro_FOLR2
FGL2	0	0.595992	0.853	0.791	0	Macro_FOLR2
GPR155	0	0.59338	0.425	0.263	0	Macro_FOLR2
PLXDC1	0	0.591989	0.262	0.088	0	Macro_FOLR2
C5AR1	0	0.591316	0.756	0.606	0	Macro_FOLR2
CPM	0	0.590918	0.653	0.527	0	Macro_FOLR2
GYPC	0	0.587983	0.579	0.43	0	Macro_FOLR2
JUNB	0	0.585475	0.924	0.873	0	Macro_FOLR2
TNFAIP2	0	0.582981	0.644	0.514	0	Macro_FOLR2
TCF4	0	0.571881	0.499	0.377	0	Macro_FOLR2
SRGAP1	0	0.559491	0.471	0.321	0	Macro_FOLR2
ZFHX3	0	0.558689	0.526	0.404	0	Macro_FOLR2
FRMD4A	0	0.55782	0.495	0.365	0	Macro_FOLR2
CSF1R	0	0.555424	0.835	0.751	0	Macro_FOLR2
OLFML2B	0	0.550673	0.358	0.201	0	Macro_FOLR2
C1QA	0	0.549437	0.986	0.9	0	Macro_FOLR2
QKI	0	0.540718	0.629	0.53	0	Macro_FOLR2
KCTD12	0	0.534512	0.738	0.66	0	Macro_FOLR2
SNX6	0	0.51742	0.71	0.641	0	Macro_FOLR2
A2M	0	0.516236	0.836	0.734	0	Macro_FOLR2
IQGAP2	0	0.513573	0.533	0.41	0	Macro_FOLR2
PLD3	0	0.503798	0.792	0.657	0	Macro_FOLR2
VMP1	1.8988e-307	0.708396	0.714	0.64	2.65357e-303	Macro_FOLR2
SIGLEC1	2.45009e-307	0.538916	0.297	0.173	3.424e-303	Macro_FOLR2
ADAP2	1.89864e-293	0.50536	0.722	0.65	2.65335e-289	Macro_FOLR2
DDX3X	1.88206e-291	0.579128	0.649	0.553	2.63018e-287	Macro_FOLR2
SPRED1	1.61639e-289	0.574097	0.337	0.215	2.25891e-285	Macro_FOLR2
PHACTR1	2.95249e-288	0.603612	0.619	0.503	4.12611e-284	Macro_FOLR2
DNAJA1	4.52412e-286	0.515442	0.771	0.703	6.32245e-282	Macro_FOLR2
DDX3Y	5.20448e-281	0.74783	0.422	0.304	7.27325e-277	Macro_FOLR2
PLXND1	5.05389e-277	0.521767	0.366	0.244	7.06281e-273	Macro_FOLR2
RGS2	7.68734e-272	0.54882	0.776	0.696	1.07431e-267	Macro_FOLR2
SPATS2L	1.15341e-271	0.514089	0.424	0.305	1.61189e-267	Macro_FOLR2
PRNP	1.86351e-271	0.535548	0.601	0.511	2.60426e-267	Macro_FOLR2
HNRNPU	5.86768e-266	0.673854	0.754	0.7	8.20008e-262	Macro_FOLR2
IER5	1.33603e-265	0.62639	0.638	0.534	1.8671e-261	Macro_FOLR2
FOXO3	4.09624e-264	0.543542	0.448	0.332	5.72449e-260	Macro_FOLR2
RBM47	2.26769e-263	0.510289	0.545	0.442	3.1691e-259	Macro_FOLR2
TRA2B	7.82437e-256	0.644799	0.627	0.545	1.09346e-251	Macro_FOLR2
IFRD1	5.50252e-253	0.657614	0.519	0.409	7.68977e-249	Macro_FOLR2
TNFAIP3	7.35693e-249	0.806318	0.624	0.534	1.02813e-244	Macro_FOLR2
MAT2A	1.33469e-248	0.551445	0.623	0.538	1.86522e-244	Macro_FOLR2
ELL2	1.2909e-247	0.635554	0.513	0.407	1.80404e-243	Macro_FOLR2
NUFIP2	7.68003e-243	0.561611	0.477	0.375	1.07328e-238	Macro_FOLR2
C2	4.65084e-239	0.514211	0.329	0.215	6.49955e-235	Macro_FOLR2
TTYH3	1.53308e-235	0.509351	0.378	0.27	2.14249e-231	Macro_FOLR2
FUS	4.5443e-234	0.525069	0.726	0.666	6.35066e-230	Macro_FOLR2
MAFF	3.81285e-229	0.642629	0.396	0.283	5.32846e-225	Macro_FOLR2
ATP1B1	1.32203e-223	0.563261	0.502	0.404	1.84754e-219	Macro_FOLR2
EIF4A3	1.71919e-223	0.695484	0.588	0.518	2.40257e-219	Macro_FOLR2
AFF4	7.60101e-213	0.503646	0.517	0.428	1.06224e-208	Macro_FOLR2
PPP1R15B	6.62092e-209	0.552345	0.375	0.27	9.25274e-205	Macro_FOLR2
SLC1A3	2.17732e-208	0.592456	0.659	0.581	3.0428e-204	Macro_FOLR2
IRS2	3.35017e-207	0.513148	0.433	0.329	4.68187e-203	Macro_FOLR2
DST	1.45862e-206	0.512842	0.502	0.411	2.03843e-202	Macro_FOLR2
PELI1	7.18339e-204	0.511214	0.428	0.322	1.00388e-199	Macro_FOLR2
OTUD1	1.54357e-201	0.673204	0.399	0.293	2.15714e-197	Macro_FOLR2
MIDN	7.39128e-199	0.649251	0.46	0.367	1.03293e-194	Macro_FOLR2
NR4A3	1.43836e-191	0.761594	0.462	0.358	2.0101e-187	Macro_FOLR2
B4GALT1	1.22265e-185	0.501873	0.492	0.405	1.70866e-181	Macro_FOLR2
DNAJB4	2.80914e-185	0.585158	0.335	0.236	3.92577e-181	Macro_FOLR2
DNAJA4	1.0477e-181	0.666609	0.304	0.205	1.46417e-177	Macro_FOLR2
KCNQ1OT1	1.24129e-179	0.866033	0.252	0.161	1.7347e-175	Macro_FOLR2
CITED2	8.66872e-178	0.681725	0.474	0.384	1.21145e-173	Macro_FOLR2
CFLAR	4.18185e-176	0.504886	0.654	0.583	5.84413e-172	Macro_FOLR2
HSPA5	1.95198e-175	0.926066	0.722	0.684	2.7279e-171	Macro_FOLR2
ARRDC3	1.51128e-174	0.577139	0.373	0.283	2.11202e-170	Macro_FOLR2
PRDM1	7.54333e-173	0.572335	0.404	0.31	1.05418e-168	Macro_FOLR2
TFRC	7.22859e-171	0.733382	0.349	0.259	1.0102e-166	Macro_FOLR2
TSPYL2	7.57789e-168	0.51685	0.305	0.212	1.05901e-163	Macro_FOLR2
NEU1	4.18244e-167	0.617968	0.452	0.375	5.84495e-163	Macro_FOLR2
PTGS2	8.38897e-167	0.611645	0.314	0.217	1.17236e-162	Macro_FOLR2
ABL2	2.96512e-155	0.608146	0.368	0.277	4.14375e-151	Macro_FOLR2
RUNX1	3.62946e-155	0.5084	0.402	0.318	5.07218e-151	Macro_FOLR2
BAG3	1.00086e-151	0.589952	0.41	0.314	1.3987e-147	Macro_FOLR2
RANBP2	1.35392e-139	0.573591	0.487	0.415	1.89211e-135	Macro_FOLR2
INTS6	2.08492e-135	0.556813	0.309	0.229	2.91368e-131	Macro_FOLR2
LMNA	3.47887e-130	0.683614	0.499	0.422	4.86172e-126	Macro_FOLR2
SLC38A2	8.53797e-130	0.501805	0.418	0.347	1.19318e-125	Macro_FOLR2
HSPB1	4.89533e-98	0.539967	0.8	0.79	6.84122e-94	Macro_FOLR2
DDX18	3.38327e-58	0.526239	0.48	0.458	4.72812e-54	Macro_FOLR2
HSPA6	1.27153e-51	0.545036	0.48	0.431	1.77696e-47	Macro_FOLR2
STMN1	0	2.74033	0.941	0.451	0	Macro_Cycling
TUBB	0	2.3701	0.943	0.671	0	Macro_Cycling
TYMS	0	2.35382	0.678	0.01	0	Macro_Cycling
MKI67	0	2.34631	0.626	0.006	0	Macro_Cycling
HMGN2	0	2.12217	0.967	0.75	0	Macro_Cycling
HMGB2	0	2.0951	0.873	0.479	0	Macro_Cycling
UBE2C	0	2.08771	0.532	0.004	0	Macro_Cycling
CENPF	0	2.08631	0.571	0.029	0	Macro_Cycling
TOP2A	0	2.08126	0.554	0.007	0	Macro_Cycling
TUBA1B	0	1.94831	0.986	0.86	0	Macro_Cycling
PTTG1	0	1.90625	0.617	0.085	0	Macro_Cycling
NUSAP1	0	1.85465	0.603	0.03	0	Macro_Cycling
RRM2	0	1.80601	0.478	0.003	0	Macro_Cycling
TK1	0	1.80568	0.635	0.018	0	Macro_Cycling
CKS1B	0	1.7517	0.707	0.111	0	Macro_Cycling
NKG7	0	1.7368	0.354	0.101	0	Macro_Cycling
HMGB1	0	1.70455	0.984	0.886	0	Macro_Cycling
CDK1	0	1.5112	0.53	0.023	0	Macro_Cycling
BIRC5	0	1.5017	0.537	0.006	0	Macro_Cycling
PCNA	0	1.47189	0.636	0.147	0	Macro_Cycling
DUT	0	1.42602	0.799	0.457	0	Macro_Cycling
CENPM	0	1.42272	0.565	0.006	0	Macro_Cycling
SMC4	0	1.40725	0.678	0.158	0	Macro_Cycling
ASPM	0	1.38938	0.438	0.003	0	Macro_Cycling
TPX2	0	1.37951	0.491	0.008	0	Macro_Cycling
MCM7	0	1.33225	0.572	0.063	0	Macro_Cycling
IL32	0	1.32627	0.338	0.12	0	Macro_Cycling
CDKN3	0	1.3236	0.49	0.01	0	Macro_Cycling
RAN	0	1.30483	0.915	0.669	0	Macro_Cycling
DEK	0	1.2784	0.886	0.612	0	Macro_Cycling
RANBP1	0	1.27422	0.795	0.382	0	Macro_Cycling
CDC20	0	1.27255	0.38	0.003	0	Macro_Cycling
CLSPN	0	1.25624	0.526	0.018	0	Macro_Cycling
RAC2	0	1.25492	0.713	0.326	0	Macro_Cycling
LMNB1	0	1.25329	0.595	0.078	0	Macro_Cycling
CRIP1	0	1.25119	0.391	0.079	0	Macro_Cycling
CARHSP1	0	1.22129	0.641	0.14	0	Macro_Cycling
GAPDH	0	1.21034	0.988	0.95	0	Macro_Cycling
IDH2	0	1.20764	0.777	0.41	0	Macro_Cycling
ZWINT	0	1.19828	0.567	0.023	0	Macro_Cycling
TMEM106C	0	1.19575	0.548	0.07	0	Macro_Cycling
TMPO	0	1.17679	0.689	0.255	0	Macro_Cycling
NUCKS1	0	1.14015	0.883	0.62	0	Macro_Cycling
SMC2	0	1.13759	0.643	0.158	0	Macro_Cycling
HMMR	0	1.11563	0.393	0.006	0	Macro_Cycling
GGH	0	1.11523	0.544	0.051	0	Macro_Cycling
DTYMK	0	1.11291	0.611	0.118	0	Macro_Cycling
MCM5	0	1.10892	0.604	0.215	0	Macro_Cycling
CCNB2	0	1.10705	0.421	0.009	0	Macro_Cycling
CENPW	0	1.10125	0.587	0.092	0	Macro_Cycling
KPNA2	0	1.09949	0.612	0.258	0	Macro_Cycling
NASP	0	1.09837	0.742	0.376	0	Macro_Cycling
MAD2L1	0	1.09523	0.514	0.017	0	Macro_Cycling
GTSE1	0	1.07719	0.414	0.003	0	Macro_Cycling
ANP32E	0	1.07628	0.63	0.22	0	Macro_Cycling
CCNB1	0	1.0661	0.335	0.015	0	Macro_Cycling
SUB1	0	1.06546	0.875	0.7	0	Macro_Cycling
CST7	0	1.06129	0.301	0.071	0	Macro_Cycling
PLP2	0	1.05999	0.646	0.226	0	Macro_Cycling
CORO1A	0	1.0592	0.886	0.619	0	Macro_Cycling
PTMA	0	1.05109	0.997	0.987	0	Macro_Cycling
HMGB3	0	1.04641	0.483	0.056	0	Macro_Cycling
SIVA1	0	1.0413	0.786	0.449	0	Macro_Cycling
ANP32B	0	1.04054	0.88	0.618	0	Macro_Cycling
CENPU	0	1.03865	0.512	0.041	0	Macro_Cycling
ATAD2	0	1.03716	0.483	0.06	0	Macro_Cycling
MZT2B	0	1.01609	0.764	0.495	0	Macro_Cycling
DHFR	0	1.01348	0.463	0.038	0	Macro_Cycling
AURKB	0	1.01338	0.407	0.004	0	Macro_Cycling
TUBA1C	0	1.01287	0.708	0.397	0	Macro_Cycling
HELLS	0	1.00715	0.433	0.022	0	Macro_Cycling
MIF	0	1.00619	0.805	0.521	0	Macro_Cycling
PSME2	0	1.00412	0.909	0.684	0	Macro_Cycling
LSM4	0	0.999345	0.796	0.439	0	Macro_Cycling
PFN1	0	0.996425	0.986	0.947	0	Macro_Cycling
ENO1	0	0.994133	0.916	0.727	0	Macro_Cycling
PHF19	0	0.991894	0.549	0.089	0	Macro_Cycling
CENPK	0	0.990632	0.493	0.018	0	Macro_Cycling
LDHA	0	0.989667	0.901	0.677	0	Macro_Cycling
ASF1B	0	0.989309	0.473	0.022	0	Macro_Cycling
DNMT1	0	0.984641	0.725	0.349	0	Macro_Cycling
KIF22	0	0.983287	0.545	0.107	0	Macro_Cycling
SNRNP25	0	0.972497	0.595	0.16	0	Macro_Cycling
MCM3	0	0.965652	0.487	0.088	0	Macro_Cycling
PARP1	0	0.96546	0.75	0.402	0	Macro_Cycling
RAD21	0	0.951389	0.697	0.36	0	Macro_Cycling
PPIA	0	0.94604	0.98	0.935	0	Macro_Cycling
SNRPD1	0	0.946007	0.766	0.381	0	Macro_Cycling
CENPE	0	0.942658	0.392	0.044	0	Macro_Cycling
PKM	0	0.941937	0.912	0.728	0	Macro_Cycling
DDX39A	0	0.938845	0.677	0.28	0	Macro_Cycling
RAD51AP1	0	0.93594	0.489	0.059	0	Macro_Cycling
ANAPC11	0	0.928989	0.863	0.578	0	Macro_Cycling
SNRPG	0	0.925045	0.826	0.522	0	Macro_Cycling
MZT2A	0	0.921914	0.639	0.267	0	Macro_Cycling
SNRPB	0	0.921649	0.829	0.533	0	Macro_Cycling
PSMB9	0	0.912759	0.854	0.595	0	Macro_Cycling
CCNA2	0	0.91101	0.383	0.002	0	Macro_Cycling
BUB3	0	0.910332	0.623	0.247	0	Macro_Cycling
NUDT1	0	0.906643	0.687	0.279	0	Macro_Cycling
LSM5	0	0.90585	0.739	0.349	0	Macro_Cycling
CEP55	0	0.902804	0.391	0.005	0	Macro_Cycling
CALM3	0	0.902285	0.791	0.489	0	Macro_Cycling
TAGLN2	0	0.901939	0.855	0.627	0	Macro_Cycling
PPDPF	0	0.897669	0.868	0.609	0	Macro_Cycling
PGAM1	0	0.890337	0.788	0.469	0	Macro_Cycling
SDF2L1	0	0.887711	0.677	0.35	0	Macro_Cycling
CD52	0	0.885849	0.499	0.213	0	Macro_Cycling
CHCHD2	0	0.882156	0.941	0.825	0	Macro_Cycling
SKA2	0	0.87387	0.551	0.126	0	Macro_Cycling
PRC1	0	0.872466	0.4	0.018	0	Macro_Cycling
FEN1	0	0.870887	0.432	0.035	0	Macro_Cycling
C12orf75	0	0.86666	0.361	0.042	0	Macro_Cycling
PLK1	0	0.866252	0.292	0.003	0	Macro_Cycling
COX8A	0	0.865375	0.932	0.77	0	Macro_Cycling
CDK2AP2	0	0.861704	0.665	0.313	0	Macro_Cycling
TUBB4B	0	0.857753	0.728	0.434	0	Macro_Cycling
DNAJC9	0	0.85533	0.491	0.093	0	Macro_Cycling
HMGN1	0	0.850905	0.898	0.683	0	Macro_Cycling
HNRNPAB	0	0.850758	0.699	0.382	0	Macro_Cycling
ACTB	0	0.836719	0.997	0.995	0	Macro_Cycling
KIFC1	0	0.83297	0.399	0.019	0	Macro_Cycling
USP1	0	0.832923	0.541	0.15	0	Macro_Cycling
UBE2T	0	0.832854	0.416	0.021	0	Macro_Cycling
KIF20B	0	0.831118	0.486	0.108	0	Macro_Cycling
TPI1	0	0.826808	0.936	0.806	0	Macro_Cycling
LDHB	0	0.826553	0.832	0.586	0	Macro_Cycling
GINS2	0	0.825667	0.364	0.009	0	Macro_Cycling
EIF5A	0	0.821565	0.812	0.538	0	Macro_Cycling
CFL1	0	0.820133	0.985	0.952	0	Macro_Cycling
PLAC8	0	0.818176	0.319	0.097	0	Macro_Cycling
NUF2	0	0.813416	0.37	0.006	0	Macro_Cycling
HINT1	0	0.811614	0.904	0.742	0	Macro_Cycling
PA2G4	0	0.811559	0.794	0.485	0	Macro_Cycling
CCDC167	0	0.807586	0.506	0.106	0	Macro_Cycling
PSIP1	0	0.802641	0.579	0.195	0	Macro_Cycling
RRM1	0	0.796854	0.468	0.082	0	Macro_Cycling
TUBA4A	0	0.796044	0.279	0.048	0	Macro_Cycling
CKAP2	0	0.794355	0.453	0.121	0	Macro_Cycling
MCM4	0	0.786478	0.397	0.039	0	Macro_Cycling
MRPL51	0	0.785119	0.759	0.443	0	Macro_Cycling
GMNN	0	0.775628	0.445	0.064	0	Macro_Cycling
SMC1A	0	0.773203	0.621	0.274	0	Macro_Cycling
TACC3	0	0.772706	0.47	0.114	0	Macro_Cycling
FAM111A	0	0.772606	0.563	0.244	0	Macro_Cycling
CENPN	0	0.77147	0.433	0.032	0	Macro_Cycling
SNRPF	0	0.770438	0.73	0.409	0	Macro_Cycling
MCM6	0	0.767558	0.38	0.046	0	Macro_Cycling
PPM1G	0	0.766653	0.694	0.359	0	Macro_Cycling
IL2RG	0	0.766043	0.411	0.162	0	Macro_Cycling
ERH	0	0.763302	0.808	0.528	0	Macro_Cycling
FAM111B	0	0.76288	0.308	0.003	0	Macro_Cycling
ORC6	0	0.760621	0.412	0.039	0	Macro_Cycling
CDCA3	0	0.758868	0.323	0.002	0	Macro_Cycling
PSMC3	0	0.748037	0.679	0.311	0	Macro_Cycling
PKMYT1	0	0.743411	0.34	0.001	0	Macro_Cycling
COX5A	0	0.742573	0.876	0.686	0	Macro_Cycling
BANF1	0	0.738762	0.801	0.531	0	Macro_Cycling
NCAPH	0	0.737221	0.377	0.006	0	Macro_Cycling
KIF11	0	0.736715	0.335	0.009	0	Macro_Cycling
SNRPE	0	0.7336	0.693	0.362	0	Macro_Cycling
UQCRQ	0	0.732937	0.869	0.65	0	Macro_Cycling
NCAPG	0	0.732564	0.339	0.006	0	Macro_Cycling
NUCB2	0	0.725025	0.542	0.233	0	Macro_Cycling
PSMB8	0	0.723858	0.796	0.543	0	Macro_Cycling
LIG1	0	0.72236	0.405	0.052	0	Macro_Cycling
DLGAP5	0	0.722082	0.291	0.001	0	Macro_Cycling
LSM3	0	0.72203	0.75	0.447	0	Macro_Cycling
HMGA1	0	0.721602	0.659	0.385	0	Macro_Cycling
CBX5	0	0.721599	0.528	0.157	0	Macro_Cycling
TCF19	0	0.718675	0.384	0.016	0	Macro_Cycling
SNRPD3	0	0.71569	0.749	0.436	0	Macro_Cycling
RBBP7	0	0.715564	0.597	0.235	0	Macro_Cycling
BARD1	0	0.714663	0.434	0.072	0	Macro_Cycling
ANLN	0	0.708748	0.3	0.003	0	Macro_Cycling
ILF2	0	0.70421	0.703	0.384	0	Macro_Cycling
EZH2	0	0.701638	0.421	0.074	0	Macro_Cycling
RALY	0	0.701078	0.762	0.458	0	Macro_Cycling
ZDHHC12	0	0.700649	0.582	0.243	0	Macro_Cycling
CKLF	0	0.700538	0.796	0.544	0	Macro_Cycling
HNRNPA1	0	0.699477	0.938	0.837	0	Macro_Cycling
SHCBP1	0	0.698871	0.388	0.024	0	Macro_Cycling
PRDX2	0	0.696434	0.495	0.208	0	Macro_Cycling
PARK7	0	0.693278	0.869	0.68	0	Macro_Cycling
TROAP	0	0.690158	0.299	0.002	0	Macro_Cycling
CKS2	0	0.689989	0.673	0.332	0	Macro_Cycling
SLC25A5	0	0.689048	0.927	0.82	0	Macro_Cycling
SMC3	0	0.688367	0.583	0.254	0	Macro_Cycling
CKAP2L	0	0.686573	0.323	0.002	0	Macro_Cycling
SNRPD2	0	0.686487	0.851	0.613	0	Macro_Cycling
CDCA8	0	0.684408	0.311	0.006	0	Macro_Cycling
CDCA5	0	0.682727	0.342	0.003	0	Macro_Cycling
NCAPD2	0	0.681555	0.381	0.046	0	Macro_Cycling
DCTPP1	0	0.678361	0.497	0.167	0	Macro_Cycling
SAE1	0	0.6773	0.499	0.141	0	Macro_Cycling
SLBP	0	0.675533	0.565	0.255	0	Macro_Cycling
CDT1	0	0.673277	0.328	0.006	0	Macro_Cycling
PSMB2	0	0.672358	0.74	0.432	0	Macro_Cycling
HNRNPA2B1	0	0.669272	0.959	0.878	0	Macro_Cycling
ARPC5L	0	0.66863	0.562	0.232	0	Macro_Cycling
UQCC2	0	0.664804	0.673	0.345	0	Macro_Cycling
SSRP1	0	0.661423	0.535	0.187	0	Macro_Cycling
MND1	0	0.659471	0.325	0.002	0	Macro_Cycling
NHP2	0	0.659391	0.687	0.37	0	Macro_Cycling
LSM7	0	0.656873	0.778	0.495	0	Macro_Cycling
RNASEH2A	0	0.656235	0.341	0.06	0	Macro_Cycling
ATAD5	0	0.656213	0.375	0.047	0	Macro_Cycling
AP2S1	0	0.65492	0.893	0.729	0	Macro_Cycling
PPP1CA	0	0.652862	0.826	0.598	0	Macro_Cycling
BRCA1	0	0.652046	0.344	0.022	0	Macro_Cycling
TMEM109	0	0.650011	0.682	0.385	0	Macro_Cycling
NAA38	0	0.649945	0.721	0.418	0	Macro_Cycling
MYBL2	0	0.649229	0.272	0.001	0	Macro_Cycling
CBX3	0	0.647422	0.719	0.422	0	Macro_Cycling
VPS29	0	0.647416	0.816	0.567	0	Macro_Cycling
ACTG1	0	0.646682	0.983	0.947	0	Macro_Cycling
HSPB11	0	0.644855	0.592	0.264	0	Macro_Cycling
SPC25	0	0.643446	0.297	0	0	Macro_Cycling
NME1	0	0.642667	0.467	0.184	0	Macro_Cycling
FDPS	0	0.641224	0.583	0.252	0	Macro_Cycling
HNRNPA3	0	0.641166	0.873	0.693	0	Macro_Cycling
ICAM3	0	0.637197	0.34	0.068	0	Macro_Cycling
DCTN3	0	0.635142	0.641	0.352	0	Macro_Cycling
YWHAQ	0	0.634134	0.716	0.426	0	Macro_Cycling
COX7A2	0	0.632478	0.883	0.714	0	Macro_Cycling
TPM3	0	0.628734	0.918	0.8	0	Macro_Cycling
CENPH	0	0.628457	0.376	0.035	0	Macro_Cycling
NDC80	0	0.628409	0.313	0.006	0	Macro_Cycling
NDUFA6	0	0.627846	0.764	0.49	0	Macro_Cycling
VDAC3	0	0.627267	0.621	0.302	0	Macro_Cycling
PSMA4	0	0.627208	0.747	0.489	0	Macro_Cycling
HNRNPR	0	0.626364	0.702	0.409	0	Macro_Cycling
NRM	0	0.624715	0.409	0.069	0	Macro_Cycling
ESCO2	0	0.62447	0.303	0.006	0	Macro_Cycling
CDKN2C	0	0.624091	0.351	0.052	0	Macro_Cycling
SAC3D1	0	0.621962	0.348	0.064	0	Macro_Cycling
HIRIP3	0	0.6189	0.398	0.063	0	Macro_Cycling
TMEM160	0	0.617188	0.722	0.408	0	Macro_Cycling
TMA7	0	0.616452	0.912	0.782	0	Macro_Cycling
ARPC2	0	0.614201	0.96	0.893	0	Macro_Cycling
MCM2	0	0.613896	0.306	0.017	0	Macro_Cycling
DCXR	0	0.61374	0.627	0.299	0	Macro_Cycling
ANXA6	0	0.612796	0.336	0.104	0	Macro_Cycling
HPRT1	0	0.612354	0.58	0.259	0	Macro_Cycling
CDK4	0	0.609829	0.551	0.241	0	Macro_Cycling
CACYBP	0	0.607103	0.756	0.466	0	Macro_Cycling
COMMD4	0	0.604224	0.579	0.277	0	Macro_Cycling
SRP9	0	0.60279	0.717	0.434	0	Macro_Cycling
KIF23	0	0.599744	0.279	0.003	0	Macro_Cycling
TECR	0	0.596787	0.724	0.454	0	Macro_Cycling
PAFAH1B3	0	0.596494	0.443	0.108	0	Macro_Cycling
CALM1	0	0.595375	0.929	0.817	0	Macro_Cycling
SNRPA1	0	0.594794	0.53	0.196	0	Macro_Cycling
TUBG1	0	0.591958	0.364	0.062	0	Macro_Cycling
BUB1	0	0.590338	0.275	0.008	0	Macro_Cycling
NDUFB11	0	0.589838	0.864	0.665	0	Macro_Cycling
PDCD5	0	0.588963	0.622	0.315	0	Macro_Cycling
FANCI	0	0.588139	0.325	0.015	0	Macro_Cycling
TOMM5	0	0.582174	0.504	0.212	0	Macro_Cycling
RNASEH2C	0	0.581268	0.652	0.352	0	Macro_Cycling
C19orf48	0	0.5812	0.388	0.092	0	Macro_Cycling
VIM	0	0.580721	0.984	0.911	0	Macro_Cycling
DIAPH3	0	0.580012	0.288	0.002	0	Macro_Cycling
CCDC34	0	0.579888	0.328	0.034	0	Macro_Cycling
PAICS	0	0.578821	0.401	0.101	0	Macro_Cycling
RFC4	0	0.577945	0.339	0.035	0	Macro_Cycling
CENPA	0	0.576765	0.265	0.005	0	Macro_Cycling
LSM2	0	0.576682	0.657	0.352	0	Macro_Cycling
VRK1	0	0.575685	0.401	0.068	0	Macro_Cycling
GGCT	0	0.57519	0.535	0.235	0	Macro_Cycling
PRKDC	0	0.575031	0.594	0.313	0	Macro_Cycling
MYL6	0	0.574558	0.983	0.946	0	Macro_Cycling
BRCA2	0	0.574003	0.387	0.084	0	Macro_Cycling
COX6C	0	0.567927	0.914	0.771	0	Macro_Cycling
CCT2	0	0.565406	0.648	0.356	0	Macro_Cycling
PIN1	0	0.564783	0.63	0.328	0	Macro_Cycling
RACGAP1	0	0.564061	0.339	0.047	0	Macro_Cycling
AURKA	0	0.550807	0.267	0.029	0	Macro_Cycling
TIMM10	0	0.550612	0.584	0.279	0	Macro_Cycling
SUPT16H	0	0.548958	0.537	0.251	0	Macro_Cycling
NDUFB6	0	0.548856	0.647	0.353	0	Macro_Cycling
NCAPD3	0	0.547671	0.372	0.075	0	Macro_Cycling
NAP1L4	0	0.54581	0.523	0.218	0	Macro_Cycling
NCAPG2	0	0.544491	0.311	0.021	0	Macro_Cycling
KIF2C	0	0.544202	0.281	0.002	0	Macro_Cycling
CDC25B	0	0.541079	0.315	0.058	0	Macro_Cycling
PSMA7	0	0.540926	0.903	0.768	0	Macro_Cycling
LRRC59	0	0.539871	0.521	0.243	0	Macro_Cycling
EBP	0	0.537173	0.443	0.14	0	Macro_Cycling
GNG5	0	0.536711	0.928	0.816	0	Macro_Cycling
MAD2L2	0	0.53621	0.461	0.147	0	Macro_Cycling
NUDT21	0	0.533221	0.538	0.232	0	Macro_Cycling
ARHGAP11A	0	0.531338	0.286	0.013	0	Macro_Cycling
ACOT7	0	0.531324	0.332	0.033	0	Macro_Cycling
PPIH	0	0.529985	0.516	0.187	0	Macro_Cycling
ARHGDIB	0	0.52958	0.948	0.887	0	Macro_Cycling
CKAP5	0	0.529233	0.395	0.14	0	Macro_Cycling
BOLA3	0	0.52717	0.47	0.175	0	Macro_Cycling
SNRPA	0	0.526654	0.556	0.244	0	Macro_Cycling
ACTN4	0	0.526086	0.568	0.271	0	Macro_Cycling
CDCA2	0	0.52537	0.256	0.006	0	Macro_Cycling
FOXM1	0	0.521662	0.29	0.004	0	Macro_Cycling
NUTF2	0	0.521363	0.639	0.34	0	Macro_Cycling
CRELD2	0	0.518331	0.444	0.181	0	Macro_Cycling
POLE3	0	0.517206	0.538	0.227	0	Macro_Cycling
HINT2	0	0.516197	0.568	0.264	0	Macro_Cycling
ILF3	0	0.511734	0.637	0.338	0	Macro_Cycling
CMC2	0	0.511614	0.557	0.267	0	Macro_Cycling
PTPN7	0	0.510875	0.361	0.098	0	Macro_Cycling
NOP58	0	0.508386	0.546	0.25	0	Macro_Cycling
MZT1	0	0.508372	0.442	0.154	0	Macro_Cycling
NUP210	0	0.504978	0.349	0.062	0	Macro_Cycling
SVIP	0	0.504298	0.383	0.126	0	Macro_Cycling
TXNDC17	4.77689e-306	0.527602	0.674	0.384	6.6757e-302	Macro_Cycling
NDUFB3	5.07515e-306	0.541425	0.732	0.448	7.09253e-302	Macro_Cycling
CCT5	3.06655e-304	0.548846	0.66	0.388	4.2855e-300	Macro_Cycling
TUBA1A	1.04755e-302	0.631703	0.696	0.419	1.46395e-298	Macro_Cycling
ITM2C	3.43042e-300	0.836583	0.295	0.103	4.79402e-296	Macro_Cycling
HNRNPF	1.24944e-297	0.608395	0.793	0.592	1.74609e-293	Macro_Cycling
PSMB6	1.84875e-296	0.581832	0.813	0.586	2.58362e-292	Macro_Cycling
SET	1.9439e-296	0.659285	0.829	0.613	2.7166e-292	Macro_Cycling
MANF	3.93485e-296	0.633714	0.594	0.307	5.49895e-292	Macro_Cycling
MRPL52	2.47147e-295	0.567901	0.703	0.426	3.45388e-291	Macro_Cycling
UBE2S	3.42565e-290	0.683783	0.531	0.273	4.78735e-286	Macro_Cycling
C1QBP	6.30113e-288	0.618865	0.712	0.448	8.80583e-284	Macro_Cycling
PSME1	4.82699e-287	0.596975	0.888	0.727	6.74572e-283	Macro_Cycling
HNRNPM	2.86442e-286	0.540177	0.73	0.469	4.00302e-282	Macro_Cycling
PSMA5	1.62779e-285	0.54563	0.681	0.41	2.27483e-281	Macro_Cycling
XRCC6	1.44894e-283	0.55472	0.755	0.523	2.0249e-279	Macro_Cycling
S100A10	1.07624e-278	0.684223	0.903	0.731	1.50405e-274	Macro_Cycling
KPNB1	1.5499e-276	0.551439	0.712	0.453	2.16598e-272	Macro_Cycling
PDIA6	2.93949e-276	0.684592	0.796	0.569	4.10794e-272	Macro_Cycling
SRSF10	6.0851e-275	0.540416	0.581	0.314	8.50393e-271	Macro_Cycling
RHEB	1.7306e-272	0.585697	0.754	0.521	2.41852e-268	Macro_Cycling
UBE2I	1.21743e-271	0.532882	0.744	0.506	1.70136e-267	Macro_Cycling
TMEM258	2.28918e-270	0.641746	0.855	0.661	3.19913e-266	Macro_Cycling
NCL	2.96996e-270	0.61103	0.876	0.715	4.15052e-266	Macro_Cycling
SRSF2	2.99502e-270	0.522112	0.826	0.608	4.18554e-266	Macro_Cycling
PPA1	6.14901e-269	0.649931	0.697	0.439	8.59325e-265	Macro_Cycling
HNRNPD	8.62539e-269	0.617603	0.68	0.431	1.2054e-264	Macro_Cycling
PSMD8	6.01007e-268	0.551889	0.775	0.542	8.39907e-264	Macro_Cycling
PSMA3	3.08781e-267	0.542035	0.659	0.391	4.31521e-263	Macro_Cycling
TRAPPC1	1.33647e-263	0.526541	0.8	0.575	1.86772e-259	Macro_Cycling
RBBP4	3.31879e-263	0.526864	0.599	0.337	4.63802e-259	Macro_Cycling
SUMO3	4.40791e-263	0.517395	0.74	0.495	6.16006e-259	Macro_Cycling
TPM4	2.49654e-262	0.53672	0.813	0.585	3.48892e-258	Macro_Cycling
DUSP4	8.34496e-262	0.671126	0.277	0.101	1.16621e-257	Macro_Cycling
SNRPC	1.16473e-260	0.508739	0.672	0.41	1.62771e-256	Macro_Cycling
RBX1	2.04276e-258	0.521453	0.836	0.645	2.85476e-254	Macro_Cycling
CALR	1.94354e-257	0.597014	0.912	0.79	2.7161e-253	Macro_Cycling
TAP1	4.31589e-257	0.559377	0.555	0.301	6.03145e-253	Macro_Cycling
NDUFA4	2.45267e-253	0.501909	0.917	0.812	3.42761e-249	Macro_Cycling
PPIB	6.96834e-253	0.764058	0.917	0.806	9.73826e-249	Macro_Cycling
HMGN3	8.02956e-253	0.500519	0.794	0.563	1.12213e-248	Macro_Cycling
ENSA	1.19885e-252	0.510035	0.725	0.479	1.6754e-248	Macro_Cycling
S100A4	2.6096e-252	0.634359	0.905	0.771	3.64692e-248	Macro_Cycling
P4HB	1.48344e-251	0.611769	0.826	0.62	2.07311e-247	Macro_Cycling
PHPT1	2.93125e-247	0.505871	0.709	0.448	4.09643e-243	Macro_Cycling
NME4	1.7933e-244	0.508987	0.485	0.249	2.50613e-240	Macro_Cycling
LSP1	5.11004e-243	0.742713	0.762	0.539	7.14128e-239	Macro_Cycling
AURKAIP1	8.89817e-241	0.516543	0.752	0.509	1.24352e-236	Macro_Cycling
NDUFS6	8.77803e-231	0.502506	0.768	0.541	1.22673e-226	Macro_Cycling
POLR2L	9.41331e-231	0.531917	0.826	0.615	1.31551e-226	Macro_Cycling
NDUFV2	1.22772e-225	0.53199	0.771	0.544	1.71574e-221	Macro_Cycling
DDT	1.23939e-224	0.504744	0.717	0.485	1.73205e-220	Macro_Cycling
CNN2	5.06216e-224	0.585833	0.525	0.293	7.07437e-220	Macro_Cycling
LCP1	2.13779e-221	0.591021	0.815	0.637	2.98756e-217	Macro_Cycling
HP1BP3	2.33699e-211	0.528161	0.694	0.465	3.26594e-207	Macro_Cycling
PDIA4	9.49783e-210	0.58323	0.552	0.305	1.32732e-205	Macro_Cycling
COTL1	2.77991e-207	0.640663	0.9	0.785	3.88492e-203	Macro_Cycling
XRCC5	5.04086e-206	0.502858	0.747	0.546	7.04461e-202	Macro_Cycling
PRDX4	4.49055e-204	0.637367	0.595	0.356	6.27554e-200	Macro_Cycling
TMED9	1.41057e-199	0.523478	0.792	0.597	1.97128e-195	Macro_Cycling
GSTP1	8.59324e-193	0.621863	0.935	0.869	1.2009e-188	Macro_Cycling
SRM	5.99792e-192	0.513348	0.376	0.184	8.38209e-188	Macro_Cycling
SPCS3	5.97122e-190	0.612319	0.694	0.466	8.34478e-186	Macro_Cycling
SEC61G	7.43167e-172	0.588603	0.755	0.539	1.03858e-167	Macro_Cycling
SPCS2	5.604e-170	0.551883	0.775	0.571	7.83159e-166	Macro_Cycling
ALOX5AP	1.25076e-156	0.652684	0.732	0.565	1.74794e-152	Macro_Cycling
SEC61B	1.36568e-152	0.560368	0.869	0.733	1.90854e-148	Macro_Cycling
ARL6IP1	2.05552e-150	0.708457	0.734	0.559	2.87259e-146	Macro_Cycling
HSP90B1	4.72133e-145	0.729657	0.889	0.78	6.59807e-141	Macro_Cycling
SEC11C	2.03029e-138	0.870331	0.533	0.327	2.83733e-134	Macro_Cycling
LIMD2	4.89207e-124	0.527649	0.548	0.367	6.83667e-120	Macro_Cycling
ALDOA	3.7724e-120	0.549646	0.639	0.488	5.27193e-116	Macro_Cycling
LGALS1	1.30089e-112	0.569926	0.916	0.824	1.81799e-108	Macro_Cycling
ISG20	1.98113e-95	0.592205	0.355	0.211	2.76863e-91	Macro_Cycling
UBE2J1	8.38558e-89	0.607708	0.364	0.216	1.17189e-84	Macro_Cycling
SPP1	2.51458e-82	0.983429	0.359	0.231	3.51413e-78	Macro_Cycling
S100A9	1.53916e-25	0.555	0.402	0.316	2.15098e-21	Macro_Cycling

## Sheet: Macrophage Metabolism
	Arachidonic acid metabolism	Arginine and proline metabolism	Ether lipid metabolism	Glutathione metabolism	Phenylalanine metabolism	Fatty acid biosynthesis	Pentose phosphate pathway	Tryptophan metabolism	Amino sugar and nucleotide sugar metabolism	beta-Alanine metabolism	Citrate cycle (TCA cycle)	Cysteine and methionine metabolism	Fatty acid degradation	Fructose and mannose metabolism	Galactose metabolism	Glycolysis / Gluconeogenesis	Histidine metabolism	Pentose and glucuronate interconversions	Pyruvate metabolism	Alanine, aspartate and glutamate metabolism	Arginine biosynthesis	Glycerolipid metabolism	Glycerophospholipid metabolism	Inositol phosphate metabolism	Lysine degradation	Sphingolipid metabolism	Linoleic acid metabolism	Oxidative phosphorylation	Thiamine metabolism	Tyrosine metabolism	Butanoate metabolism	Propanoate metabolism	Valine, leucine and isoleucine degradation	Fatty acid elongation	Glycine, serine and threonine metabolism	Purine metabolism	Pyrimidine metabolism
AA+ Macrophage	0.511778	0.121652	0.369491	0.268137	0.266747	0.00211424	-0.29235	-0.0610554	-0.407361	-0.200536	-0.673128	-0.130001	-0.209596	-0.162774	-0.277138	-0.236973	0.205539	0.369027	-0.438778	0.0852108	-0.0643465	-0.027967	-0.0920486	0.137896	-0.07446	0.308016	0.421188	0.00877272	0.102042	0.168109	-0.151256	-0.456489	-0.293685	-0.431906	-0.0117433	-0.0850345	-0.250863
FATTY+ Macrophage	-0.0587755	-0.112638	0.0870505	-0.0238856	-0.0210554	0.37806	0.208575	0.10546	-0.188454	-0.101711	-0.29373	-0.0865189	-0.217239	0.0780318	0.0391802	-0.157223	-0.262048	-0.406177	-0.327618	0.0425684	0.105569	0.116197	-0.0893209	0.250162	0.0540418	0.343686	-0.0489457	0.0072279	-0.220241	-0.0782102	-0.0516854	-0.464144	-0.363425	-0.208526	-0.185598	-0.0409787	-0.126775
Gly+ Macrophage	-0.186828	-0.0483115	-0.186838	0.209652	0.237559	-0.227859	0.171689	0.0863814	0.402152	0.359986	0.469725	0.259593	0.356309	0.232956	0.252276	0.348286	0.282343	0.411344	0.473922	-0.0703804	-0.231958	-0.0298609	-0.228792	-0.467642	-0.283203	-0.206776	-0.451914	0.39163	0.148135	0.273666	-0.0221798	0.213258	0.225848	0.289398	0.0365075	-0.13785	-0.190354
Imp+ Macrophage	-0.105619	0.0576635	0.244048	-0.340857	-0.109778	0.106054	-0.36209	-0.260883	0.232838	-0.0230033	-0.425211	-0.0455963	-0.225179	-0.11894	-0.106555	-0.348907	-0.149167	-0.035592	-0.218448	0.164057	0.242437	0.335782	0.409787	0.570278	0.409915	0.393178	0.129894	-0.718469	-0.410852	-0.19834	0.0146101	0.145984	0.0639644	-0.502251	-0.11776	-0.0888047	-0.117243
Oxp+ Macrophage	0.394685	-0.0955683	0.150339	0.221894	0.18017	-0.413861	0.20659	-0.120425	-0.375558	-0.153873	-0.0599455	0.0961755	-0.204154	-0.295724	-0.257321	-0.260605	0.21133	0.368654	-0.117504	-0.289835	-0.249393	-0.25186	-0.208375	-0.523111	-0.401411	-0.3991	0.518104	0.57464	0.62161	0.408326	-0.160497	-0.10094	-0.183751	0.0213626	0.0741985	0.0120359	-0.018253
Propanoate+ Macrophage	-0.0465655	-0.14129	0.297648	-0.22314	-0.523903	0.113875	0.0258934	-0.0296987	0.139732	0.0423154	0.41081	-0.00710042	0.227737	-0.169489	-0.00294008	-0.0512999	-0.203175	-0.150029	0.213963	-0.382494	-0.259964	-0.10447	0.162927	0.0997959	0.162878	-0.0143063	0.207245	6.3729e-05	-0.165994	-0.385469	0.208744	0.540387	0.403808	0.247282	-0.261461	-0.0228298	0.17884
Purine+ Macrophage	-0.11327	-0.0299419	-0.279418	0.0214512	-0.302461	-0.0822619	0.151019	0.0366261	-0.206638	-0.273062	0.425713	0.119905	0.00291116	0.0788778	-0.148083	0.211013	-0.292855	-0.264916	0.134253	0.00855649	0.101495	-0.191515	-0.200557	-0.237563	0.0335765	-0.423719	0.132341	0.24256	0.374082	-0.203845	0.147291	-0.109047	-0.11717	0.438853	0.284985	0.322774	0.429112

## Sheet: Endothelial cell
gene	p_val	avg_log2FC	pct.1	pct.2	p_val_adj	cluster
FBLN5	0	2.33613	0.414	0.008	0	Endothelial_Art
LTBP4	0	2.32523	0.478	0.037	0	Endothelial_Art
SERPINE2	0	2.11297	0.307	0.047	0	Endothelial_Art
SAT1	0	1.97825	0.798	0.626	0	Endothelial_Art
CLDN5	0	1.93489	0.845	0.532	0	Endothelial_Art
IGFBP3	0	1.85343	0.532	0.274	0	Endothelial_Art
KCTD12	0	1.81619	0.492	0.179	0	Endothelial_Art
SEMA3G	0	1.80691	0.609	0.134	0	Endothelial_Art
GLUL	0	1.78351	0.481	0.273	0	Endothelial_Art
PI16	0	1.76467	0.169	0.003	0	Endothelial_Art
ABI3BP	0	1.74954	0.199	0.025	0	Endothelial_Art
IGF2	0	1.61217	0.173	0.017	0	Endothelial_Art
SLC6A6	0	1.609	0.267	0.1	0	Endothelial_Art
SRP14	0	1.54821	0.979	0.925	0	Endothelial_Art
S100A4	0	1.53361	0.505	0.281	0	Endothelial_Art
GJA4	0	1.52805	0.562	0.205	0	Endothelial_Art
SULF1	0	1.51599	0.379	0.139	0	Endothelial_Art
ADAMTS6	0	1.50569	0.334	0.075	0	Endothelial_Art
SRGN	0	1.50188	0.867	0.707	0	Endothelial_Art
CXCL12	0	1.49102	0.373	0.13	0	Endothelial_Art
EDN1	0	1.46489	0.428	0.138	0	Endothelial_Art
PPP1R14A	0	1.43724	0.47	0.156	0	Endothelial_Art
ENPP2	0	1.41552	0.606	0.287	0	Endothelial_Art
CCDC3	0	1.38519	0.328	0.051	0	Endothelial_Art
AQP1	0	1.35024	0.753	0.489	0	Endothelial_Art
SSUH2	0	1.34735	0.176	0.012	0	Endothelial_Art
PPA1	0	1.34194	0.643	0.321	0	Endothelial_Art
TM4SF1	0	1.25625	0.912	0.825	0	Endothelial_Art
SOX17	0	1.24669	0.547	0.239	0	Endothelial_Art
FAM107A	0	1.22353	0.693	0.39	0	Endothelial_Art
ASS1	0	1.20682	0.395	0.181	0	Endothelial_Art
AIF1L	0	1.17468	0.454	0.188	0	Endothelial_Art
PLLP	0	1.17075	0.49	0.156	0	Endothelial_Art
GMNN	0	1.16739	0.303	0.084	0	Endothelial_Art
FGL2	0	1.16489	0.501	0.221	0	Endothelial_Art
ARL15	0	1.15761	0.536	0.265	0	Endothelial_Art
FN1	0	1.15529	0.731	0.527	0	Endothelial_Art
THSD7A	0	1.1457	0.538	0.261	0	Endothelial_Art
ATP2A3	0	1.11062	0.373	0.095	0	Endothelial_Art
IDO1	0	1.10932	0.262	0.09	0	Endothelial_Art
FBLN2	0	1.07958	0.339	0.099	0	Endothelial_Art
ALPL	0	1.06564	0.355	0.104	0	Endothelial_Art
MECOM	0	1.03099	0.467	0.245	0	Endothelial_Art
HES4	0	1.02471	0.523	0.283	0	Endothelial_Art
VEGFC	0	1.01303	0.445	0.178	0	Endothelial_Art
ATP1A1	0	1.01058	0.731	0.508	0	Endothelial_Art
TSPAN2	0	0.979877	0.234	0.014	0	Endothelial_Art
SCIN	0	0.979723	0.16	0.012	0	Endothelial_Art
CGNL1	0	0.975122	0.23	0.042	0	Endothelial_Art
NPR3	0	0.957561	0.266	0.074	0	Endothelial_Art
OCIAD2	0	0.947879	0.465	0.234	0	Endothelial_Art
MCTP1	0	0.928758	0.29	0.071	0	Endothelial_Art
PALMD	0	0.919391	0.696	0.462	0	Endothelial_Art
SLC45A4	0	0.907536	0.307	0.08	0	Endothelial_Art
EFNB2	0	0.886556	0.718	0.526	0	Endothelial_Art
HEY1	0	0.883095	0.45	0.221	0	Endothelial_Art
CAV1	0	0.864598	0.744	0.556	0	Endothelial_Art
EXOC6	0	0.864522	0.362	0.153	0	Endothelial_Art
LMCD1	0	0.861066	0.544	0.314	0	Endothelial_Art
JAG2	0	0.848642	0.54	0.305	0	Endothelial_Art
A2M	0	0.824557	0.938	0.878	0	Endothelial_Art
FBLIM1	0	0.814895	0.292	0.092	0	Endothelial_Art
SYNJ2	0	0.767924	0.307	0.114	0	Endothelial_Art
SHROOM1	0	0.764387	0.314	0.118	0	Endothelial_Art
PDZD2	0	0.725533	0.299	0.108	0	Endothelial_Art
VIM	0	0.723333	0.963	0.867	0	Endothelial_Art
CYB5R3	0	0.705728	0.765	0.606	0	Endothelial_Art
LPCAT2	0	0.68133	0.274	0.094	0	Endothelial_Art
BCAM	0	0.662211	0.829	0.692	0	Endothelial_Art
SLC9A3R2	0	0.644554	0.936	0.857	0	Endothelial_Art
TM6SF1	0	0.638327	0.226	0.06	0	Endothelial_Art
MPPED2	0	0.54258	0.209	0.055	0	Endothelial_Art
IL11RA	0	0.494704	0.156	0.034	0	Endothelial_Art
MERTK	0	0.481139	0.168	0.036	0	Endothelial_Art
STMN1	6.80455e-305	1.05134	0.4	0.2	9.50936e-301	Endothelial_Art
RHOB	3.20941e-300	0.770805	0.858	0.773	4.48515e-296	Endothelial_Art
MSX1	1.42316e-299	0.752408	0.341	0.151	1.98887e-295	Endothelial_Art
STOM	3.98071e-299	0.704666	0.809	0.743	5.56304e-295	Endothelial_Art
JAG1	1.90533e-297	1.14518	0.571	0.379	2.66269e-293	Endothelial_Art
ADAMTS1	4.27974e-294	1.09511	0.586	0.382	5.98093e-290	Endothelial_Art
ICAM2	2.03548e-293	0.779107	0.789	0.644	2.84458e-289	Endothelial_Art
CLDN15	1.83495e-291	0.730527	0.285	0.111	2.56435e-287	Endothelial_Art
ATP13A3	3.70166e-290	1.05338	0.291	0.121	5.17308e-286	Endothelial_Art
MET	1.03517e-289	0.583871	0.255	0.092	1.44665e-285	Endothelial_Art
TMSB10	1.60299e-286	0.4682	0.995	0.992	2.24018e-282	Endothelial_Art
CFH	3.51356e-286	0.811319	0.322	0.142	4.9102e-282	Endothelial_Art
C19orf33	1.02083e-285	0.648002	0.188	0.055	1.42661e-281	Endothelial_Art
FUT8	2.22532e-279	0.683352	0.261	0.1	3.10989e-275	Endothelial_Art
ARHGAP4	4.23669e-278	0.592578	0.284	0.113	5.92077e-274	Endothelial_Art
PCSK5	1.74643e-276	0.815551	0.293	0.122	2.44063e-272	Endothelial_Art
ANXA3	6.56177e-274	0.647719	0.172	0.048	9.17008e-270	Endothelial_Art
CRIP1	1.83714e-270	1.0733	0.173	0.05	2.56741e-266	Endothelial_Art
CRIP2	8.38837e-260	0.558608	0.92	0.853	1.17227e-255	Endothelial_Art
TAGLN2	1.46628e-256	0.599405	0.851	0.76	2.04912e-252	Endothelial_Art
RNF144B	5.66527e-254	0.787684	0.377	0.192	7.91721e-250	Endothelial_Art
EMP3	7.59923e-253	1.38102	0.515	0.328	1.06199e-248	Endothelial_Art
IFITM1	7.29857e-252	1.03383	0.57	0.36	1.01998e-247	Endothelial_Art
SCGB3A1	1.27649e-251	0.74797	0.294	0.128	1.78389e-247	Endothelial_Art
MRPL33	1.22529e-248	0.836707	0.692	0.532	1.71235e-244	Endothelial_Art
ADAM15	8.90966e-244	0.769848	0.611	0.418	1.24513e-239	Endothelial_Art
ELN	1.00816e-239	0.764963	0.238	0.09	1.4089e-235	Endothelial_Art
MAP4	1.04494e-238	0.688018	0.663	0.51	1.4603e-234	Endothelial_Art
KLF12	7.43595e-216	0.437693	0.199	0.072	1.03917e-211	Endothelial_Art
TSC22D1	6.35258e-215	0.524931	0.912	0.8	8.87773e-211	Endothelial_Art
ACE	5.96387e-214	0.843849	0.333	0.173	8.33451e-210	Endothelial_Art
NUDT14	9.95025e-214	0.639598	0.458	0.272	1.39055e-209	Endothelial_Art
IL33	1.67203e-212	0.78117	0.289	0.132	2.33667e-208	Endothelial_Art
HSPB1	2.31324e-206	0.690897	0.929	0.85	3.23276e-202	Endothelial_Art
PDCD4	1.03508e-199	0.755635	0.444	0.281	1.44652e-195	Endothelial_Art
SYT11	1.52613e-189	0.560519	0.298	0.149	2.13276e-185	Endothelial_Art
SLC48A1	1.53227e-189	0.567948	0.239	0.106	2.14135e-185	Endothelial_Art
ZEB2	5.28627e-188	0.526749	0.187	0.071	7.38756e-184	Endothelial_Art
RAMP2	1.00517e-186	0.394654	0.947	0.917	1.40473e-182	Endothelial_Art
ADD1	6.37592e-184	0.692488	0.621	0.491	8.91034e-180	Endothelial_Art
MMP2	1.94178e-180	0.664401	0.316	0.164	2.71364e-176	Endothelial_Art
DSTN	2.70204e-179	0.485004	0.83	0.763	3.77611e-175	Endothelial_Art
S100A6	3.94092e-178	0.644056	0.955	0.902	5.50743e-174	Endothelial_Art
IGFBP2	1.20541e-177	0.752207	0.234	0.105	1.68456e-173	Endothelial_Art
CYSTM1	2.14297e-177	0.562562	0.578	0.409	2.99479e-173	Endothelial_Art
FTH1	2.5417e-177	0.415742	0.968	0.964	3.55203e-173	Endothelial_Art
MAST4	2.22437e-174	0.620017	0.426	0.265	3.10856e-170	Endothelial_Art
UTRN	1.88122e-173	0.682791	0.713	0.592	2.62901e-169	Endothelial_Art
AFAP1L2	1.42373e-165	0.423563	0.188	0.076	1.98966e-161	Endothelial_Art
PTMA	4.1691e-162	0.347303	0.993	0.989	5.82632e-158	Endothelial_Art
KCNN3	1.25706e-161	0.609621	0.508	0.346	1.75674e-157	Endothelial_Art
EGR3	1.4067e-160	0.450022	0.156	0.058	1.96586e-156	Endothelial_Art
LDLR	2.35584e-160	0.554135	0.274	0.138	3.29229e-156	Endothelial_Art
ITGB4	3.88284e-160	0.512487	0.242	0.114	5.42627e-156	Endothelial_Art
CXCL2	9.17062e-159	0.79825	0.338	0.188	1.28159e-154	Endothelial_Art
TPM2	1.14815e-158	0.577376	0.169	0.066	1.60453e-154	Endothelial_Art
MDK	1.20849e-156	0.519776	0.268	0.133	1.68886e-152	Endothelial_Art
GIPC2	8.52284e-152	0.338475	0.159	0.061	1.19107e-147	Endothelial_Art
SYNPO	1.16152e-150	0.563899	0.546	0.399	1.62322e-146	Endothelial_Art
STC1	1.42207e-150	0.93306	0.439	0.294	1.98734e-146	Endothelial_Art
JUNB	8.03025e-150	0.545131	0.873	0.813	1.12223e-145	Endothelial_Art
RBP7	3.63535e-148	0.927797	0.699	0.599	5.08041e-144	Endothelial_Art
CLEC14A	6.3303e-148	0.687093	0.77	0.766	8.84659e-144	Endothelial_Art
CD53	3.26956e-146	0.614082	0.249	0.127	4.56921e-142	Endothelial_Art
CD46	4.97877e-144	0.506827	0.654	0.53	6.95783e-140	Endothelial_Art
TIMP3	1.72761e-143	0.70915	0.948	0.918	2.41433e-139	Endothelial_Art
TLE1	3.05153e-142	0.391624	0.21	0.097	4.26451e-138	Endothelial_Art
NUDT4	3.39678e-142	0.603614	0.363	0.223	4.74701e-138	Endothelial_Art
BTG2	6.36553e-141	0.674763	0.452	0.307	8.89583e-137	Endothelial_Art
ARID5A	2.09876e-140	0.505308	0.326	0.187	2.93302e-136	Endothelial_Art
LGALS3	4.50918e-137	0.618	0.53	0.38	6.30158e-133	Endothelial_Art
F11R	1.01869e-133	0.453097	0.286	0.156	1.42362e-129	Endothelial_Art
CD58	1.3915e-133	0.543082	0.367	0.227	1.94462e-129	Endothelial_Art
CUBN	4.01512e-132	0.346085	0.157	0.065	5.61113e-128	Endothelial_Art
STK38L	6.22472e-132	0.534664	0.246	0.129	8.69904e-128	Endothelial_Art
AZIN1	9.24012e-132	0.466445	0.309	0.179	1.29131e-127	Endothelial_Art
PRKX	3.30983e-130	0.447401	0.272	0.148	4.62549e-126	Endothelial_Art
AGPAT1	6.52608e-130	0.473361	0.345	0.209	9.12019e-126	Endothelial_Art
S1PR1	8.81912e-129	0.504544	0.665	0.542	1.23247e-124	Endothelial_Art
ID1	1.4039e-128	0.435819	0.821	0.71	1.96195e-124	Endothelial_Art
PIK3C2B	1.31606e-125	0.493425	0.319	0.193	1.83919e-121	Endothelial_Art
UACA	5.58319e-125	0.51828	0.742	0.62	7.80251e-121	Endothelial_Art
HBEGF	5.03892e-123	0.531861	0.386	0.249	7.0419e-119	Endothelial_Art
CALM2	1.37945e-122	0.479182	0.754	0.659	1.92778e-118	Endothelial_Art
DLL4	5.60841e-122	0.571883	0.547	0.416	7.83775e-118	Endothelial_Art
FGF2	7.86161e-121	0.445544	0.243	0.131	1.09866e-116	Endothelial_Art
BGN	3.88779e-120	1.0334	0.29	0.175	5.43319e-116	Endothelial_Art
CD93	6.82588e-120	0.417266	0.765	0.663	9.53917e-116	Endothelial_Art
DEPTOR	1.20764e-119	0.367308	0.254	0.135	1.68768e-115	Endothelial_Art
SPTAN1	7.14995e-118	0.575159	0.625	0.508	9.99205e-114	Endothelial_Art
ASRGL1	9.54255e-118	0.387644	0.26	0.139	1.33357e-113	Endothelial_Art
ZFP36	1.30296e-117	0.596813	0.802	0.727	1.82088e-113	Endothelial_Art
IER3	1.61234e-116	0.626843	0.45	0.311	2.25324e-112	Endothelial_Art
NPTN	2.7382e-116	0.455231	0.393	0.261	3.82663e-112	Endothelial_Art
NR4A1	3.28475e-116	0.676817	0.58	0.457	4.59044e-112	Endothelial_Art
EGR1	5.26092e-116	0.803755	0.48	0.349	7.35214e-112	Endothelial_Art
JAM2	9.13346e-116	0.473678	0.505	0.367	1.2764e-111	Endothelial_Art
DST	7.53862e-115	0.706123	0.341	0.221	1.05352e-110	Endothelial_Art
ARGLU1	8.17055e-114	0.565838	0.745	0.669	1.14183e-109	Endothelial_Art
CCDC88C	1.21138e-111	0.35429	0.175	0.083	1.69291e-107	Endothelial_Art
PKN3	3.21522e-111	0.43283	0.235	0.128	4.49327e-107	Endothelial_Art
KLF2	5.65626e-110	0.529987	0.804	0.71	7.90462e-106	Endothelial_Art
TSPO	9.20529e-110	0.430728	0.683	0.568	1.28644e-105	Endothelial_Art
GADD45B	1.28066e-108	0.624325	0.684	0.584	1.78972e-104	Endothelial_Art
HIP1R	7.45531e-108	0.388022	0.286	0.167	1.04188e-103	Endothelial_Art
IFI27	1.7625e-106	0.311101	0.972	0.955	2.46309e-102	Endothelial_Art
SIPA1L2	1.349e-105	0.47744	0.391	0.264	1.88523e-101	Endothelial_Art
CCDC85A	1.64302e-105	0.273696	0.183	0.089	2.29613e-101	Endothelial_Art
ENPP4	2.37256e-105	0.312585	0.157	0.071	3.31565e-101	Endothelial_Art
FES	6.53071e-105	0.360506	0.295	0.176	9.12667e-101	Endothelial_Art
FADS3	2.65217e-102	0.396961	0.189	0.095	3.70641e-98	Endothelial_Art
ABLIM1	5.4402e-102	0.274451	0.342	0.207	7.60268e-98	Endothelial_Art
JADE1	5.82778e-101	0.441111	0.22	0.121	8.14432e-97	Endothelial_Art
FOS	1.00894e-100	0.502262	0.814	0.74	1.41e-96	Endothelial_Art
LEPR	3.09681e-100	0.517398	0.209	0.112	4.32779e-96	Endothelial_Art
CD55	4.22721e-100	0.461301	0.342	0.216	5.90753e-96	Endothelial_Art
RND1	2.54453e-99	0.669084	0.275	0.166	3.55598e-95	Endothelial_Art
COX17	6.46192e-99	0.440224	0.642	0.527	9.03053e-95	Endothelial_Art
PDLIM5	8.36866e-99	0.403895	0.516	0.387	1.16952e-94	Endothelial_Art
TNFRSF1B	4.48243e-97	0.414074	0.34	0.222	6.26419e-93	Endothelial_Art
IER2	1.89568e-96	0.538298	0.756	0.697	2.64922e-92	Endothelial_Art
PPT2	1.65865e-95	0.273273	0.168	0.082	2.31796e-91	Endothelial_Art
RABGAP1	3.55084e-94	0.45369	0.363	0.248	4.96229e-90	Endothelial_Art
SLC1A4	3.58284e-93	0.371322	0.206	0.112	5.00702e-89	Endothelial_Art
SEC11C	1.42374e-92	0.434961	0.416	0.295	1.98968e-88	Endothelial_Art
GATA2	1.96547e-92	0.378598	0.354	0.234	2.74674e-88	Endothelial_Art
MMRN2	1.79004e-91	0.392944	0.721	0.641	2.50158e-87	Endothelial_Art
SORT1	5.93316e-91	0.333077	0.248	0.145	8.29159e-87	Endothelial_Art
CTTNBP2NL	9.57871e-89	0.456945	0.489	0.374	1.33862e-84	Endothelial_Art
MEDAG	1.23373e-88	0.317109	0.154	0.075	1.72413e-84	Endothelial_Art
CD151	5.45704e-88	0.377971	0.718	0.639	7.62621e-84	Endothelial_Art
F8	6.52713e-88	0.364894	0.472	0.342	9.12167e-84	Endothelial_Art
MAP2	6.59119e-88	0.332755	0.174	0.09	9.21119e-84	Endothelial_Art
RCAN1	2.65047e-87	0.50829	0.277	0.173	3.70404e-83	Endothelial_Art
KLF4	2.93063e-87	0.429436	0.561	0.434	4.09556e-83	Endothelial_Art
RRAS	1.19362e-84	0.401934	0.493	0.38	1.66808e-80	Endothelial_Art
PCMTD1	3.8826e-84	0.456496	0.514	0.415	5.42594e-80	Endothelial_Art
AKR1B1	4.76497e-84	0.607775	0.421	0.31	6.65904e-80	Endothelial_Art
AMD1	2.22116e-83	0.439062	0.319	0.212	3.10407e-79	Endothelial_Art
SCML1	2.8399e-83	0.418741	0.269	0.168	3.96877e-79	Endothelial_Art
ABL2	2.06094e-82	0.461251	0.41	0.299	2.88017e-78	Endothelial_Art
TMTC1	2.38338e-82	0.379015	0.498	0.373	3.33077e-78	Endothelial_Art
PAPSS2	5.04341e-82	0.337901	0.184	0.099	7.04816e-78	Endothelial_Art
IFI6	4.56904e-81	0.432828	0.639	0.539	6.38523e-77	Endothelial_Art
CST3	1.15898e-80	0.253988	0.751	0.646	1.61968e-76	Endothelial_Art
OAZ2	1.60875e-80	0.563541	0.545	0.465	2.24822e-76	Endothelial_Art
C8orf33	1.69468e-80	0.389254	0.284	0.182	2.36831e-76	Endothelial_Art
POLE4	2.72487e-80	0.377586	0.378	0.266	3.80801e-76	Endothelial_Art
ADIPOR2	6.07947e-80	0.374641	0.398	0.282	8.49606e-76	Endothelial_Art
CRYBG3	7.76804e-80	0.487065	0.308	0.207	1.08558e-75	Endothelial_Art
STON1	1.35683e-79	0.269679	0.172	0.091	1.89618e-75	Endothelial_Art
MYL9	5.14556e-78	0.422376	0.374	0.262	7.19093e-74	Endothelial_Art
PTTG1IP	1.70008e-77	0.368934	0.753	0.681	2.37586e-73	Endothelial_Art
AKAP13	1.27825e-76	0.402428	0.591	0.484	1.78636e-72	Endothelial_Art
TES	1.88053e-76	0.37898	0.307	0.204	2.62805e-72	Endothelial_Art
EMP1	8.60725e-75	0.397583	0.69	0.597	1.20286e-70	Endothelial_Art
FURIN	2.24637e-74	0.33049	0.339	0.233	3.1393e-70	Endothelial_Art
GABARAPL2	1.33355e-73	0.326303	0.733	0.672	1.86364e-69	Endothelial_Art
HABP4	4.55672e-73	0.306639	0.2	0.117	6.36802e-69	Endothelial_Art
CDC42BPA	5.92715e-73	0.42681	0.486	0.386	8.28319e-69	Endothelial_Art
SH3RF1	6.70077e-73	0.262186	0.164	0.088	9.36432e-69	Endothelial_Art
NR4A2	1.67211e-72	0.492094	0.315	0.217	2.33678e-68	Endothelial_Art
SOX13	1.68642e-72	0.283406	0.222	0.132	2.35678e-68	Endothelial_Art
PEMT	3.51022e-72	0.343132	0.202	0.119	4.90553e-68	Endothelial_Art
TBC1D1	1.70115e-71	0.373116	0.424	0.318	2.37735e-67	Endothelial_Art
YBX3	1.99076e-71	0.305535	0.712	0.636	2.78209e-67	Endothelial_Art
CSRNP1	2.38712e-71	0.375266	0.434	0.324	3.336e-67	Endothelial_Art
LMNA	3.84556e-71	0.38346	0.765	0.689	5.37417e-67	Endothelial_Art
EPS8	1.25884e-70	0.340563	0.229	0.14	1.75923e-66	Endothelial_Art
PLEC	2.41015e-70	0.423656	0.549	0.44	3.36818e-66	Endothelial_Art
HOXD9	5.08375e-70	0.422399	0.252	0.163	7.10454e-66	Endothelial_Art
TLK1	5.43591e-70	0.364611	0.319	0.222	7.59668e-66	Endothelial_Art
PLEKHB2	1.82637e-69	0.340906	0.318	0.218	2.55235e-65	Endothelial_Art
ACACB	2.35539e-69	0.360085	0.235	0.146	3.29165e-65	Endothelial_Art
IFI27L2	3.42867e-69	0.347035	0.423	0.314	4.79156e-65	Endothelial_Art
TIPARP	7.98951e-69	0.322951	0.192	0.111	1.11653e-64	Endothelial_Art
CEP85L	2.20118e-68	0.297554	0.181	0.103	3.07615e-64	Endothelial_Art
KPNA2	1.02962e-67	0.406634	0.227	0.142	1.43889e-63	Endothelial_Art
FDFT1	3.14015e-67	0.323824	0.205	0.123	4.38836e-63	Endothelial_Art
LRRFIP1	4.18461e-67	0.316504	0.69	0.597	5.84799e-63	Endothelial_Art
SLC14A1	1.60903e-66	0.618822	0.329	0.227	2.24862e-62	Endothelial_Art
PPP1CB	3.9162e-66	0.428263	0.538	0.457	5.47289e-62	Endothelial_Art
LIMA1	2.31273e-65	0.3711	0.634	0.546	3.23204e-61	Endothelial_Art
MTURN	1.47938e-64	0.272787	0.152	0.083	2.06744e-60	Endothelial_Art
DHRS7B	1.49747e-64	0.287886	0.319	0.221	2.09271e-60	Endothelial_Art
THBD	1.90822e-64	0.361144	0.529	0.412	2.66674e-60	Endothelial_Art
AGTPBP1	3.25296e-64	0.284274	0.17	0.097	4.54601e-60	Endothelial_Art
PTPN14	1.69703e-63	0.357502	0.431	0.33	2.3716e-59	Endothelial_Art
CYTH3	1.78646e-63	0.285278	0.211	0.129	2.49657e-59	Endothelial_Art
MIDN	3.58674e-63	0.425442	0.573	0.494	5.01248e-59	Endothelial_Art
WSB1	4.62678e-63	0.35975	0.672	0.586	6.46592e-59	Endothelial_Art
HERPUD1	4.50197e-62	0.339059	0.739	0.673	6.2915e-58	Endothelial_Art
PPM1D	1.50058e-61	0.307774	0.28	0.189	2.09707e-57	Endothelial_Art
EVA1C	6.88219e-61	0.303867	0.3	0.205	9.61787e-57	Endothelial_Art
KCTD10	4.85256e-60	0.307947	0.221	0.141	6.78145e-56	Endothelial_Art
NTHL1	1.36366e-59	0.390091	0.302	0.213	1.90572e-55	Endothelial_Art
VEGFA	1.61723e-59	0.395613	0.155	0.089	2.26008e-55	Endothelial_Art
ITGA9	2.82422e-59	0.318327	0.275	0.186	3.94685e-55	Endothelial_Art
LAP3	4.73683e-59	0.348339	0.499	0.4	6.61972e-55	Endothelial_Art
TUBA4A	2.04212e-58	0.349577	0.201	0.125	2.85386e-54	Endothelial_Art
EPHA4	5.18135e-58	0.271381	0.294	0.201	7.24094e-54	Endothelial_Art
EHD2	8.58034e-58	0.296283	0.335	0.238	1.1991e-53	Endothelial_Art
CDKN2D	4.19841e-57	0.251884	0.199	0.123	5.86727e-53	Endothelial_Art
C2CD4B	4.30608e-57	0.361693	0.203	0.126	6.01775e-53	Endothelial_Art
SPOCK2	2.43662e-56	0.389028	0.324	0.236	3.40517e-52	Endothelial_Art
NRN1	9.67967e-56	0.310304	0.355	0.258	1.35273e-51	Endothelial_Art
FOXP1	1.05318e-55	0.257325	0.443	0.332	1.47182e-51	Endothelial_Art
IL3RA	1.17021e-55	0.315207	0.461	0.368	1.63537e-51	Endothelial_Art
SYNGR2	3.16837e-55	0.313419	0.443	0.342	4.42779e-51	Endothelial_Art
CNDP2	8.92509e-55	0.319593	0.366	0.274	1.24728e-50	Endothelial_Art
ERC1	2.4889e-54	0.356691	0.308	0.222	3.47824e-50	Endothelial_Art
FOSB	4.72433e-54	0.433219	0.613	0.526	6.60225e-50	Endothelial_Art
SERTAD1	6.32898e-54	0.423181	0.566	0.485	8.84474e-50	Endothelial_Art
CDKN1A	3.98871e-53	0.389296	0.567	0.486	5.57422e-49	Endothelial_Art
C7orf50	1.12167e-52	0.285656	0.295	0.209	1.56753e-48	Endothelial_Art
MT2A	1.78471e-52	0.344898	0.754	0.661	2.49413e-48	Endothelial_Art
ACTN4	2.3291e-52	0.296094	0.723	0.661	3.25491e-48	Endothelial_Art
EMP2	3.60726e-52	0.272657	0.693	0.616	5.04114e-48	Endothelial_Art
SMAD7	7.68897e-52	0.264924	0.223	0.147	1.07453e-47	Endothelial_Art
IL32	8.38865e-52	0.34348	0.512	0.419	1.17231e-47	Endothelial_Art
RGS3	1.65801e-51	0.310692	0.434	0.34	2.31708e-47	Endothelial_Art
HIP1	2.21252e-51	0.33119	0.425	0.333	3.092e-47	Endothelial_Art
TCIRG1	1.30286e-50	0.250438	0.264	0.181	1.82074e-46	Endothelial_Art
FILIP1L	3.19068e-50	0.306294	0.225	0.15	4.45897e-46	Endothelial_Art
RALGAPA1	3.69944e-48	0.340684	0.285	0.206	5.16996e-44	Endothelial_Art
ANKRD28	4.76096e-48	0.420896	0.283	0.205	6.65344e-44	Endothelial_Art
SMS	8.19717e-48	0.344018	0.234	0.16	1.14555e-43	Endothelial_Art
CAMK2D	1.50003e-47	0.252613	0.193	0.124	2.09629e-43	Endothelial_Art
SORBS2	1.67295e-47	0.292271	0.486	0.391	2.33794e-43	Endothelial_Art
C1orf21	1.95635e-47	0.257488	0.287	0.204	2.734e-43	Endothelial_Art
UQCRQ	2.65981e-47	0.292771	0.692	0.625	3.71708e-43	Endothelial_Art
GCNT2	3.48355e-47	0.283958	0.17	0.106	4.86826e-43	Endothelial_Art
RASD1	4.46107e-47	0.435108	0.163	0.1	6.23435e-43	Endothelial_Art
ATOH8	8.52662e-47	0.263546	0.199	0.129	1.19159e-42	Endothelial_Art
CEP68	2.61703e-46	0.313285	0.347	0.264	3.6573e-42	Endothelial_Art
FOSL2	3.09795e-46	0.283854	0.456	0.363	4.32939e-42	Endothelial_Art
ITGAV	3.72878e-46	0.311557	0.301	0.22	5.21098e-42	Endothelial_Art
NRARP	8.17622e-46	0.257515	0.208	0.139	1.14263e-41	Endothelial_Art
SOS1	8.45302e-46	0.373759	0.364	0.282	1.18131e-41	Endothelial_Art
TMBIM1	2.50767e-45	0.299073	0.399	0.313	3.50446e-41	Endothelial_Art
WNK1	2.98073e-45	0.326081	0.45	0.366	4.16557e-41	Endothelial_Art
LMO2	3.86054e-45	0.397764	0.616	0.565	5.39511e-41	Endothelial_Art
ITSN2	1.17162e-44	0.30672	0.437	0.352	1.63734e-40	Endothelial_Art
IFNGR1	2.80082e-44	0.322313	0.517	0.436	3.91414e-40	Endothelial_Art
GNPTAB	1.11041e-43	0.253502	0.266	0.191	1.5518e-39	Endothelial_Art
GADD45A	1.83358e-42	0.386442	0.36	0.283	2.56242e-38	Endothelial_Art
FIS1	4.35427e-42	0.26813	0.699	0.645	6.0851e-38	Endothelial_Art
MX1	4.52487e-42	0.261298	0.315	0.234	6.32351e-38	Endothelial_Art
TTC28	5.5734e-42	0.265079	0.38	0.298	7.78883e-38	Endothelial_Art
MTUS1	5.88945e-42	0.284688	0.611	0.529	8.23051e-38	Endothelial_Art
PPARG	9.68694e-42	0.266138	0.206	0.139	1.35375e-37	Endothelial_Art
VAMP8	1.05752e-41	0.256884	0.383	0.298	1.47789e-37	Endothelial_Art
MGP	1.3626e-41	0.563877	0.805	0.814	1.90423e-37	Endothelial_Art
GFOD1	1.49167e-41	0.270695	0.467	0.386	2.08461e-37	Endothelial_Art
LIMS2	9.23959e-41	0.272681	0.613	0.535	1.29123e-36	Endothelial_Art
PLS3	9.7467e-41	0.376719	0.482	0.408	1.3621e-36	Endothelial_Art
FNBP1	1.05729e-40	0.280068	0.331	0.252	1.47757e-36	Endothelial_Art
INSIG1	1.96452e-40	0.322264	0.226	0.159	2.74542e-36	Endothelial_Art
P2RY1	2.31844e-40	0.285562	0.164	0.106	3.24001e-36	Endothelial_Art
MALL	5.63884e-40	0.259297	0.383	0.298	7.88027e-36	Endothelial_Art
ARID5B	1.12753e-39	0.337366	0.366	0.289	1.57572e-35	Endothelial_Art
CLEC3B	2.41441e-39	0.296967	0.278	0.201	3.37414e-35	Endothelial_Art
FILIP1	2.73887e-39	0.265434	0.329	0.25	3.82757e-35	Endothelial_Art
DOCK9	3.35732e-39	0.264922	0.591	0.508	4.69185e-35	Endothelial_Art
ARHGEF2	6.91519e-39	0.253101	0.269	0.197	9.66397e-35	Endothelial_Art
LTC4S	1.57213e-38	0.380349	0.33	0.253	2.19706e-34	Endothelial_Art
COMT	1.89464e-38	0.300355	0.48	0.411	2.64776e-34	Endothelial_Art
STX12	2.16113e-38	0.264435	0.339	0.263	3.02018e-34	Endothelial_Art
GNAS	3.00941e-38	0.284791	0.826	0.816	4.20565e-34	Endothelial_Art
CCNL1	5.56136e-38	0.364674	0.605	0.549	7.77201e-34	Endothelial_Art
NES	2.35461e-37	0.456836	0.398	0.33	3.29056e-33	Endothelial_Art
IRF1	4.60001e-35	0.36966	0.548	0.481	6.42851e-31	Endothelial_Art
FBN1	5.97576e-35	0.298467	0.312	0.243	8.35112e-31	Endothelial_Art
CTSC	6.69119e-35	0.272557	0.418	0.341	9.35094e-31	Endothelial_Art
PPDPF	8.73823e-35	0.305758	0.648	0.589	1.22117e-30	Endothelial_Art
FKBP9	1.09055e-34	0.28082	0.471	0.398	1.52405e-30	Endothelial_Art
CHRM3	1.50772e-34	0.322001	0.262	0.195	2.10704e-30	Endothelial_Art
ADCY4	1.63321e-33	0.305998	0.398	0.325	2.28241e-29	Endothelial_Art
FLNB	2.75816e-33	0.252454	0.403	0.325	3.85453e-29	Endothelial_Art
PEPD	2.94963e-33	0.252392	0.359	0.287	4.12211e-29	Endothelial_Art
KDM6B	5.71213e-33	0.345633	0.304	0.238	7.9827e-29	Endothelial_Art
CTSH	6.39348e-33	0.338896	0.263	0.199	8.93488e-29	Endothelial_Art
ITPR1	1.78811e-32	0.273658	0.199	0.142	2.49888e-28	Endothelial_Art
MCL1	2.18472e-32	0.272155	0.604	0.542	3.05315e-28	Endothelial_Art
ARC	4.52595e-32	0.313055	0.154	0.102	6.32502e-28	Endothelial_Art
MYLIP	4.60399e-32	0.328645	0.468	0.41	6.43407e-28	Endothelial_Art
PGRMC2	9.65783e-32	0.251988	0.362	0.295	1.34968e-27	Endothelial_Art
MAFF	1.48416e-30	0.317209	0.299	0.235	2.07411e-26	Endothelial_Art
DNAJB1	1.69081e-30	0.349209	0.589	0.526	2.3629e-26	Endothelial_Art
MIF	4.41273e-30	0.271103	0.534	0.46	6.16679e-26	Endothelial_Art
ATF3	1.55907e-29	0.378489	0.345	0.28	2.17881e-25	Endothelial_Art
ENTPD1	1.228e-27	0.269045	0.425	0.36	1.71612e-23	Endothelial_Art
SUN2	2.01671e-27	0.250583	0.341	0.276	2.81835e-23	Endothelial_Art
PPP1R15A	6.70302e-27	0.250239	0.642	0.594	9.36748e-23	Endothelial_Art
ISG15	1.36133e-26	0.313405	0.58	0.528	1.90246e-22	Endothelial_Art
RNF19A	1.37982e-26	0.25533	0.347	0.284	1.9283e-22	Endothelial_Art
TUBB4B	2.74334e-26	0.275858	0.456	0.393	3.83381e-22	Endothelial_Art
CDC42EP3	5.07247e-26	0.291768	0.424	0.365	7.08878e-22	Endothelial_Art
BHLHE40	2.65364e-24	0.290499	0.477	0.42	3.70846e-20	Endothelial_Art
RAPGEF3	2.03267e-23	0.354577	0.313	0.261	2.84065e-19	Endothelial_Art
SNHG7	4.48097e-22	0.284366	0.48	0.427	6.26216e-18	Endothelial_Art
AKR1C3	8.64741e-22	0.342895	0.181	0.137	1.20848e-17	Endothelial_Art
PHLDA3	3.70884e-21	0.375879	0.181	0.139	5.1831e-17	Endothelial_Art
TLE4	6.54528e-21	0.335653	0.208	0.161	9.14703e-17	Endothelial_Art
HEXIM1	9.91279e-21	0.258749	0.303	0.248	1.38531e-16	Endothelial_Art
CD81	4.13224e-19	0.332296	0.778	0.758	5.77481e-15	Endothelial_Art
SOCS2	2.44061e-18	0.289561	0.435	0.389	3.41075e-14	Endothelial_Art
CRYAB	7.27538e-12	0.342598	0.287	0.25	1.01673e-07	Endothelial_Art
SPP1	5.07195e-08	0.41575	0.208	0.182	0.000708805	Endothelial_Art
CLU	0	3.30061	0.76	0.16	0	Endothelial_Vein
CPE	0	2.75689	0.6	0.035	0	Endothelial_Vein
VCAM1	0	2.58964	0.555	0.078	0	Endothelial_Vein
COL3A1	0	2.47152	0.496	0.013	0	Endothelial_Vein
ADIRF	0	2.43315	0.896	0.442	0	Endothelial_Vein
SELE	0	2.18754	0.306	0.054	0	Endothelial_Vein
EFEMP1	0	2.17283	0.201	0.016	0	Endothelial_Vein
NNMT	0	2.1728	0.757	0.249	0	Endothelial_Vein
PTGDS	0	2.09469	0.27	0.04	0	Endothelial_Vein
NR2F2	0	2.0778	0.664	0.165	0	Endothelial_Vein
CCL2	0	1.94204	0.367	0.129	0	Endothelial_Vein
ACTN1	0	1.93701	0.554	0.058	0	Endothelial_Vein
DUSP23	0	1.91227	0.708	0.248	0	Endothelial_Vein
CYP1B1	0	1.88588	0.271	0.016	0	Endothelial_Vein
SELP	0	1.69248	0.506	0.046	0	Endothelial_Vein
VCAN	0	1.67435	0.248	0.011	0	Endothelial_Vein
GPM6A	0	1.63379	0.432	0.018	0	Endothelial_Vein
TFF3	0	1.61384	0.507	0.14	0	Endothelial_Vein
DNASE1L3	0	1.59191	0.585	0.214	0	Endothelial_Vein
EPB41L3	0	1.47035	0.394	0.027	0	Endothelial_Vein
ARL4A	0	1.43232	0.627	0.33	0	Endothelial_Vein
CXCL2	0	1.43097	0.368	0.163	0	Endothelial_Vein
FBLN2	0	1.42715	0.343	0.073	0	Endothelial_Vein
IL1R1	0	1.38186	0.438	0.088	0	Endothelial_Vein
TFPI	0	1.36599	0.583	0.239	0	Endothelial_Vein
PRCP	0	1.32157	0.73	0.312	0	Endothelial_Vein
VWF	0	1.2546	0.858	0.665	0	Endothelial_Vein
SESN3	0	1.24935	0.303	0.052	0	Endothelial_Vein
TPD52L1	0	1.24404	0.375	0.056	0	Endothelial_Vein
CEBPD	0	1.24054	0.722	0.471	0	Endothelial_Vein
RSPO3	0	1.23324	0.264	0.013	0	Endothelial_Vein
PLAC9	0	1.21687	0.354	0.063	0	Endothelial_Vein
NFKBIZ	0	1.21435	0.531	0.234	0	Endothelial_Vein
IL33	0	1.20244	0.421	0.077	0	Endothelial_Vein
S100A10	0	1.19901	0.953	0.767	0	Endothelial_Vein
HSPA2	0	1.19053	0.377	0.08	0	Endothelial_Vein
LITAF	0	1.18317	0.362	0.087	0	Endothelial_Vein
S100A6	0	1.17304	0.989	0.886	0	Endothelial_Vein
ZNF385D	0	1.17278	0.277	0.016	0	Endothelial_Vein
PGM5	0	1.16051	0.395	0.094	0	Endothelial_Vein
NAMPT	0	1.14483	0.546	0.295	0	Endothelial_Vein
RGS16	0	1.13594	0.215	0.042	0	Endothelial_Vein
MPZL2	0	1.13496	0.656	0.413	0	Endothelial_Vein
TIMP1	0	1.11438	0.835	0.686	0	Endothelial_Vein
PMP22	0	1.11337	0.638	0.341	0	Endothelial_Vein
FOXP1	0	1.11139	0.56	0.286	0	Endothelial_Vein
CD55	0	1.10342	0.461	0.167	0	Endothelial_Vein
CPXM2	0	1.08759	0.327	0.068	0	Endothelial_Vein
MYC	0	1.07121	0.337	0.137	0	Endothelial_Vein
PROCR	0	1.06513	0.465	0.218	0	Endothelial_Vein
MMRN1	0	1.04527	0.176	0.048	0	Endothelial_Vein
LTBP2	0	1.02121	0.211	0.008	0	Endothelial_Vein
NDRG1	0	1.00873	0.669	0.443	0	Endothelial_Vein
SNCG	0	0.999241	0.583	0.338	0	Endothelial_Vein
C7	0	0.988555	0.169	0.004	0	Endothelial_Vein
MALL	0	0.981037	0.502	0.254	0	Endothelial_Vein
SDCBP	0	0.974742	0.762	0.524	0	Endothelial_Vein
HAPLN3	0	0.964722	0.258	0.024	0	Endothelial_Vein
NUPR1	0	0.952603	0.252	0.047	0	Endothelial_Vein
BMP4	0	0.947976	0.238	0.067	0	Endothelial_Vein
ELN	0	0.94645	0.29	0.059	0	Endothelial_Vein
IER3	0	0.942121	0.509	0.278	0	Endothelial_Vein
FOXC1	0	0.937819	0.375	0.149	0	Endothelial_Vein
UGCG	0	0.928944	0.425	0.217	0	Endothelial_Vein
YBX3	0	0.926257	0.784	0.606	0	Endothelial_Vein
GFRA1	0	0.921791	0.179	0.002	0	Endothelial_Vein
ANXA1	0	0.906131	0.755	0.538	0	Endothelial_Vein
ADAMTS18	0	0.90439	0.185	0.002	0	Endothelial_Vein
LDHA	0	0.893892	0.827	0.647	0	Endothelial_Vein
LHX6	0	0.892656	0.249	0.028	0	Endothelial_Vein
TCN2	0	0.891209	0.518	0.295	0	Endothelial_Vein
PTMS	0	0.884098	0.809	0.634	0	Endothelial_Vein
LGALS3	0	0.87543	0.612	0.339	0	Endothelial_Vein
PLA1A	0	0.874572	0.335	0.113	0	Endothelial_Vein
MAP3K8	0	0.871482	0.333	0.137	0	Endothelial_Vein
FLNB	0	0.871147	0.516	0.282	0	Endothelial_Vein
PPIC	0	0.850377	0.556	0.343	0	Endothelial_Vein
TLL1	0	0.850205	0.269	0.067	0	Endothelial_Vein
CST3	0	0.844164	0.796	0.621	0	Endothelial_Vein
NPC2	0	0.836021	0.695	0.547	0	Endothelial_Vein
PLSCR4	0	0.833601	0.331	0.094	0	Endothelial_Vein
RAB3C	0	0.824417	0.204	0.005	0	Endothelial_Vein
ANXA2	0	0.821603	0.919	0.782	0	Endothelial_Vein
ASRGL1	0	0.821403	0.329	0.105	0	Endothelial_Vein
KLF4	0	0.808341	0.591	0.412	0	Endothelial_Vein
FKBP1A	0	0.807201	0.951	0.888	0	Endothelial_Vein
NUAK1	0	0.803412	0.485	0.299	0	Endothelial_Vein
CADM3	0	0.800679	0.153	0.001	0	Endothelial_Vein
HS3ST1	0	0.783789	0.241	0.05	0	Endothelial_Vein
DIXDC1	0	0.782978	0.243	0.026	0	Endothelial_Vein
PKM	0	0.77978	0.626	0.459	0	Endothelial_Vein
HIF1A	0	0.778988	0.559	0.387	0	Endothelial_Vein
ZFAS1	0	0.776709	0.592	0.387	0	Endothelial_Vein
MYOF	0	0.774858	0.352	0.143	0	Endothelial_Vein
SOX4	0	0.774521	0.568	0.354	0	Endothelial_Vein
LTC4S	0	0.772815	0.446	0.21	0	Endothelial_Vein
ZFP36L1	0	0.770572	0.805	0.678	0	Endothelial_Vein
TMEM70	0	0.766997	0.288	0.115	0	Endothelial_Vein
RALGAPA2	0	0.764572	0.342	0.15	0	Endothelial_Vein
PALM	0	0.75418	0.28	0.081	0	Endothelial_Vein
ITGB4	0	0.751556	0.296	0.084	0	Endothelial_Vein
ABLIM1	0	0.750866	0.386	0.18	0	Endothelial_Vein
TMSB4X	0	0.748134	0.998	0.989	0	Endothelial_Vein
NR2F1	0	0.746144	0.222	0.062	0	Endothelial_Vein
TPST2	0	0.745459	0.465	0.223	0	Endothelial_Vein
CD59	0	0.745025	0.935	0.822	0	Endothelial_Vein
TNFRSF1A	0	0.741019	0.605	0.417	0	Endothelial_Vein
ALDH1A1	0	0.739577	0.224	0.077	0	Endothelial_Vein
CCNL1	0	0.739308	0.667	0.524	0	Endothelial_Vein
TGFBR3	0	0.736157	0.504	0.317	0	Endothelial_Vein
SEMA3D	0	0.732976	0.185	0.012	0	Endothelial_Vein
SYT15	0	0.732718	0.218	0.022	0	Endothelial_Vein
TSHZ2	0	0.7299	0.359	0.171	0	Endothelial_Vein
PLCB4	0	0.727273	0.261	0.078	0	Endothelial_Vein
RDH10	0	0.713738	0.198	0.039	0	Endothelial_Vein
LY96	0	0.710089	0.335	0.137	0	Endothelial_Vein
CCDC69	0	0.707487	0.379	0.183	0	Endothelial_Vein
IRX3	0	0.702908	0.316	0.117	0	Endothelial_Vein
ANXA4	0	0.702042	0.36	0.169	0	Endothelial_Vein
MDK	0	0.700769	0.304	0.108	0	Endothelial_Vein
TXN	0	0.687311	0.709	0.555	0	Endothelial_Vein
KCNIP4	0	0.685848	0.183	0.013	0	Endothelial_Vein
IGFBP4	0	0.683093	0.919	0.856	0	Endothelial_Vein
TNXB	0	0.673592	0.284	0.109	0	Endothelial_Vein
RASSF9	0	0.671112	0.27	0.105	0	Endothelial_Vein
CRNDE	0	0.668721	0.311	0.13	0	Endothelial_Vein
ZNF521	0	0.646597	0.295	0.124	0	Endothelial_Vein
NACA	0	0.638127	0.935	0.868	0	Endothelial_Vein
GNG12	0	0.626281	0.299	0.115	0	Endothelial_Vein
ICAM4	0	0.61984	0.168	0.049	0	Endothelial_Vein
PTGIS	0	0.61497	0.201	0.043	0	Endothelial_Vein
TMTC2	0	0.60639	0.214	0.053	0	Endothelial_Vein
MYL12A	0	0.605991	0.959	0.896	0	Endothelial_Vein
RAMP3	0	0.600784	0.901	0.784	0	Endothelial_Vein
FLRT2	0	0.597545	0.167	0.013	0	Endothelial_Vein
NPM1	0	0.596423	0.772	0.654	0	Endothelial_Vein
C1orf21	0	0.590977	0.356	0.174	0	Endothelial_Vein
BNC2	0	0.587537	0.187	0.031	0	Endothelial_Vein
CMKLR1	0	0.584678	0.232	0.081	0	Endothelial_Vein
BMP2	0	0.583057	0.172	0.017	0	Endothelial_Vein
GUK1	0	0.580165	0.879	0.797	0	Endothelial_Vein
CCNI	0	0.569859	0.774	0.677	0	Endothelial_Vein
FAM171A1	0	0.547273	0.243	0.09	0	Endothelial_Vein
YBX1	0	0.545082	0.854	0.767	0	Endothelial_Vein
HSP90AB1	0	0.541112	0.916	0.847	0	Endothelial_Vein
TPT1	0	0.530878	0.99	0.972	0	Endothelial_Vein
FN1	0	0.521929	0.793	0.488	0	Endothelial_Vein
GAPDH	0	0.511221	0.959	0.914	0	Endothelial_Vein
FTL	0	0.505568	0.973	0.939	0	Endothelial_Vein
GLUL	0	0.503568	0.508	0.243	0	Endothelial_Vein
ASS1	0	0.502118	0.362	0.169	0	Endothelial_Vein
EEF1A1	0	0.494611	0.997	0.989	0	Endothelial_Vein
EEF1D	0	0.487186	0.873	0.794	0	Endothelial_Vein
AGPAT2	0	0.485421	0.168	0.042	0	Endothelial_Vein
COL5A2	0	0.483512	0.156	0.029	0	Endothelial_Vein
SLC8A1	0	0.474395	0.157	0.032	0	Endothelial_Vein
EIF1	0	0.467186	0.977	0.945	0	Endothelial_Vein
FAU	0	0.463476	0.964	0.922	0	Endothelial_Vein
WLS	0	0.45518	0.198	0.064	0	Endothelial_Vein
KCTD12	0	0.43208	0.386	0.179	0	Endothelial_Vein
ZMAT3	4.88e-308	0.667587	0.265	0.114	6.81981e-304	Endothelial_Vein
RBP5	2.47373e-306	0.624101	0.446	0.247	3.45704e-302	Endothelial_Vein
THBD	1.40502e-305	0.818424	0.567	0.388	1.96352e-301	Endothelial_Vein
EEF1B2	2.00621e-304	0.623393	0.76	0.653	2.80368e-300	Endothelial_Vein
JPH4	5.40238e-304	0.417901	0.163	0.046	7.54983e-300	Endothelial_Vein
RNASE1	1.30205e-297	0.394751	0.963	0.936	1.81962e-293	Endothelial_Vein
NFKBIA	1.4733e-296	0.775104	0.833	0.752	2.05894e-292	Endothelial_Vein
MT1X	1.9796e-296	1.04077	0.461	0.27	2.7665e-292	Endothelial_Vein
SOCS3	2.6576e-295	0.755533	0.725	0.573	3.71399e-291	Endothelial_Vein
LDLRAD3	8.22137e-295	0.548097	0.237	0.095	1.14894e-290	Endothelial_Vein
TM4SF1	5.04003e-294	0.422668	0.91	0.816	7.04344e-290	Endothelial_Vein
RASA4	1.10423e-293	0.666924	0.373	0.196	1.54316e-289	Endothelial_Vein
CDKN1A	1.18555e-292	0.853548	0.619	0.462	1.65681e-288	Endothelial_Vein
METTL7A	1.23474e-290	0.568352	0.293	0.134	1.72555e-286	Endothelial_Vein
AKAP12	1.10658e-287	0.983075	0.492	0.303	1.54644e-283	Endothelial_Vein
TPM4	7.91594e-287	0.586437	0.732	0.605	1.10625e-282	Endothelial_Vein
C2CD4B	1.10989e-283	0.988681	0.247	0.105	1.55108e-279	Endothelial_Vein
ITPR2	1.28093e-283	0.596389	0.277	0.126	1.7901e-279	Endothelial_Vein
LMCD1	1.49187e-280	0.652105	0.487	0.307	2.08489e-276	Endothelial_Vein
PDLIM4	6.82372e-275	0.45008	0.161	0.05	9.53615e-271	Endothelial_Vein
TOMM7	6.97908e-274	0.516171	0.835	0.729	9.75327e-270	Endothelial_Vein
COMMD6	1.95224e-272	0.587553	0.73	0.594	2.72826e-268	Endothelial_Vein
CD109	4.81859e-270	0.556512	0.381	0.208	6.73398e-266	Endothelial_Vein
INMT	7.47085e-268	0.55137	0.244	0.102	1.04405e-263	Endothelial_Vein
TGM2	5.16165e-267	0.696781	0.654	0.52	7.21341e-263	Endothelial_Vein
ICAM1	1.90772e-264	0.926028	0.473	0.313	2.66604e-260	Endothelial_Vein
CFI	3.61351e-264	0.629593	0.36	0.2	5.04988e-260	Endothelial_Vein
LRP5	2.60401e-263	0.525364	0.304	0.149	3.6391e-259	Endothelial_Vein
MAN1A1	3.6836e-261	0.588888	0.364	0.202	5.14783e-257	Endothelial_Vein
SLC3A2	1.67526e-259	0.655588	0.581	0.427	2.34118e-255	Endothelial_Vein
ADAM15	5.21256e-259	0.583052	0.575	0.409	7.28455e-255	Endothelial_Vein
C1QTNF1	2.0068e-258	0.352143	0.152	0.045	2.80451e-254	Endothelial_Vein
MRAS	2.18974e-258	0.501645	0.205	0.08	3.06016e-254	Endothelial_Vein
REV3L	9.38266e-258	0.619577	0.313	0.162	1.31123e-253	Endothelial_Vein
WWP1	1.05799e-256	0.616912	0.352	0.196	1.47855e-252	Endothelial_Vein
SLCO2A1	6.78504e-254	0.556575	0.771	0.666	9.4821e-250	Endothelial_Vein
JAM2	8.42246e-254	0.58298	0.515	0.349	1.17704e-249	Endothelial_Vein
RORA	4.645e-251	0.658971	0.325	0.176	6.49138e-247	Endothelial_Vein
HMGN3	3.91273e-249	0.606829	0.619	0.475	5.46804e-245	Endothelial_Vein
RGS5	6.01305e-249	0.937412	0.278	0.139	8.40324e-245	Endothelial_Vein
FOS	5.85246e-243	0.589554	0.838	0.726	8.17881e-239	Endothelial_Vein
SOD2	1.11967e-242	0.983837	0.481	0.336	1.56475e-238	Endothelial_Vein
COTL1	4.47954e-242	0.616888	0.444	0.271	6.26016e-238	Endothelial_Vein
AKR1C3	3.26594e-241	0.476609	0.249	0.112	4.56415e-237	Endothelial_Vein
CMIP	7.18109e-241	0.60879	0.401	0.246	1.00356e-236	Endothelial_Vein
EVA1C	1.45517e-235	0.550155	0.338	0.184	2.03359e-231	Endothelial_Vein
PPDPF	2.86323e-235	0.551	0.696	0.568	4.00137e-231	Endothelial_Vein
CCDC68	1.99924e-234	0.411568	0.153	0.051	2.79394e-230	Endothelial_Vein
ACKR3	1.4733e-233	0.556816	0.295	0.148	2.05894e-229	Endothelial_Vein
THSD7A	4.23255e-233	0.445141	0.438	0.262	5.915e-229	Endothelial_Vein
PFDN5	6.05431e-233	0.429509	0.88	0.807	8.46089e-229	Endothelial_Vein
WSB1	6.42834e-231	0.545585	0.686	0.573	8.9836e-227	Endothelial_Vein
TACSTD2	1.53404e-230	0.539618	0.19	0.076	2.14383e-226	Endothelial_Vein
IFI16	1.97065e-230	0.569924	0.692	0.577	2.75398e-226	Endothelial_Vein
NFAT5	5.77092e-225	0.628687	0.489	0.348	8.06486e-221	Endothelial_Vein
C4orf48	8.85081e-225	0.631011	0.443	0.288	1.2369e-220	Endothelial_Vein
BTF3	1.66736e-224	0.423081	0.88	0.806	2.33014e-220	Endothelial_Vein
PIR	6.24136e-221	0.598587	0.251	0.123	8.7223e-217	Endothelial_Vein
HLA-DPB1	1.11651e-220	0.425086	0.776	0.638	1.56032e-216	Endothelial_Vein
PPIA	3.75039e-218	0.363173	0.904	0.85	5.24116e-214	Endothelial_Vein
CALM2	4.51665e-218	0.468616	0.759	0.648	6.31202e-214	Endothelial_Vein
MARCKSL1	5.80919e-218	0.460671	0.737	0.592	8.11835e-214	Endothelial_Vein
SERBP1	1.08016e-216	0.487723	0.685	0.573	1.50953e-212	Endothelial_Vein
EIF3E	2.03835e-215	0.552688	0.638	0.513	2.84859e-211	Endothelial_Vein
TSPO	6.39442e-215	0.480588	0.681	0.556	8.9362e-211	Endothelial_Vein
PABPC1	9.61226e-215	0.50478	0.699	0.603	1.34331e-210	Endothelial_Vein
NAP1L1	4.35051e-211	0.521618	0.679	0.566	6.07983e-207	Endothelial_Vein
DUSP5	6.28959e-210	0.728399	0.411	0.27	8.7897e-206	Endothelial_Vein
ENY2	3.53779e-207	0.563494	0.641	0.514	4.94407e-203	Endothelial_Vein
KANK1	5.65466e-207	0.42474	0.159	0.06	7.90239e-203	Endothelial_Vein
PMAIP1	2.21528e-206	0.583625	0.167	0.065	3.09586e-202	Endothelial_Vein
ATF3	6.21445e-206	0.756107	0.403	0.256	8.6847e-202	Endothelial_Vein
EEF2	9.82647e-205	0.416977	0.803	0.741	1.37325e-200	Endothelial_Vein
HYAL2	1.11836e-203	0.486763	0.85	0.808	1.5629e-199	Endothelial_Vein
HEBP2	7.72383e-203	0.596149	0.349	0.212	1.07941e-198	Endothelial_Vein
SULF2	3.24985e-198	0.525693	0.478	0.335	4.54166e-194	Endothelial_Vein
STAB1	7.51752e-198	0.59467	0.449	0.309	1.05057e-193	Endothelial_Vein
ARPC1B	3.11067e-197	0.545184	0.608	0.485	4.34716e-193	Endothelial_Vein
PDLIM1	5.7848e-195	0.674958	0.678	0.584	8.08425e-191	Endothelial_Vein
DNAJA1	2.85003e-194	0.591996	0.739	0.661	3.98291e-190	Endothelial_Vein
FAM167B	1.27e-193	0.458407	0.745	0.607	1.77482e-189	Endothelial_Vein
GADD45B	3.06171e-193	0.660532	0.691	0.572	4.27874e-189	Endothelial_Vein
COL8A1	7.64445e-192	0.928634	0.42	0.287	1.06831e-187	Endothelial_Vein
HNRNPA1	2.02332e-191	0.432553	0.765	0.675	2.8276e-187	Endothelial_Vein
CRIM1	2.48976e-189	0.570964	0.579	0.445	3.47944e-185	Endothelial_Vein
TMSB10	3.96394e-189	0.277898	0.997	0.991	5.53961e-185	Endothelial_Vein
SERPINB1	8.74888e-188	0.657138	0.45	0.317	1.22266e-183	Endothelial_Vein
ARRDC3	1.47783e-185	0.500853	0.528	0.372	2.06527e-181	Endothelial_Vein
SLC38A2	2.19733e-185	0.530448	0.605	0.482	3.07077e-181	Endothelial_Vein
SLC2A3	3.29055e-184	0.522418	0.705	0.589	4.59854e-180	Endothelial_Vein
HSPB1	2.06589e-181	0.268485	0.928	0.842	2.88708e-177	Endothelial_Vein
GULP1	8.84395e-181	0.366501	0.152	0.06	1.23594e-176	Endothelial_Vein
EMP3	9.99836e-180	0.32037	0.479	0.319	1.39727e-175	Endothelial_Vein
SNHG8	6.18072e-179	0.547156	0.449	0.308	8.63756e-175	Endothelial_Vein
HLA-DRA	1.43243e-178	0.313602	0.902	0.792	2.00182e-174	Endothelial_Vein
SLC29A1	1.65445e-177	0.416783	0.237	0.119	2.31209e-173	Endothelial_Vein
CNTNAP3B	1.27791e-175	0.434499	0.245	0.124	1.78588e-171	Endothelial_Vein
CHN1	1.8167e-175	0.322827	0.165	0.069	2.53884e-171	Endothelial_Vein
HLA-DQA1	1.39491e-174	0.471459	0.456	0.297	1.94939e-170	Endothelial_Vein
MCL1	8.85345e-174	0.526292	0.629	0.528	1.23727e-169	Endothelial_Vein
CSF1	9.41206e-172	0.283389	0.164	0.067	1.31534e-167	Endothelial_Vein
GOLM1	5.19167e-170	0.507821	0.305	0.182	7.25535e-166	Endothelial_Vein
CTNNAL1	7.60358e-170	0.450327	0.426	0.283	1.0626e-165	Endothelial_Vein
RAB11A	1.33503e-168	0.427664	0.702	0.601	1.8657e-164	Endothelial_Vein
LEPR	1.77326e-168	0.468251	0.209	0.102	2.47813e-164	Endothelial_Vein
HLA-DPA1	2.11471e-166	0.314373	0.845	0.739	2.95531e-162	Endothelial_Vein
BCL3	1.49847e-165	0.517384	0.255	0.14	2.09411e-161	Endothelial_Vein
RSL1D1	2.36522e-165	0.556574	0.377	0.249	3.3054e-161	Endothelial_Vein
MRPL14	5.55866e-165	0.455565	0.223	0.115	7.76822e-161	Endothelial_Vein
MAFB	6.8841e-163	0.448676	0.246	0.127	9.62052e-159	Endothelial_Vein
TNFRSF10D	1.88e-162	0.579678	0.324	0.198	2.6273e-158	Endothelial_Vein
PDLIM5	4.8323e-161	0.481156	0.502	0.378	6.75314e-157	Endothelial_Vein
SNTB2	2.19552e-159	0.529163	0.431	0.308	3.06824e-155	Endothelial_Vein
FRY	3.21014e-159	0.448462	0.286	0.167	4.48617e-155	Endothelial_Vein
PPP1R15A	6.45064e-159	0.49497	0.68	0.578	9.01477e-155	Endothelial_Vein
S100A11	1.5561e-158	0.338283	0.859	0.788	2.17465e-154	Endothelial_Vein
EGR1	1.42473e-157	0.641494	0.47	0.338	1.99106e-153	Endothelial_Vein
UBA52	3.65657e-156	0.32813	0.917	0.874	5.11005e-152	Endothelial_Vein
LGALS9	3.86312e-155	0.475886	0.329	0.207	5.3987e-151	Endothelial_Vein
JUN	1.36932e-154	0.445246	0.831	0.765	1.91362e-150	Endothelial_Vein
EEA1	4.01633e-153	0.509338	0.35	0.229	5.61282e-149	Endothelial_Vein
PALMD	7.51197e-153	0.427098	0.591	0.47	1.0498e-148	Endothelial_Vein
SLC25A25	1.13222e-152	0.442472	0.196	0.098	1.58228e-148	Endothelial_Vein
ARL4D	1.81492e-149	0.399477	0.154	0.067	2.53635e-145	Endothelial_Vein
POLR2L	9.50946e-149	0.379382	0.785	0.695	1.32895e-144	Endothelial_Vein
TAGLN	4.36873e-147	0.733469	0.163	0.075	6.1053e-143	Endothelial_Vein
PLSCR1	5.13928e-147	0.475789	0.514	0.392	7.18215e-143	Endothelial_Vein
HYAL1	1.99033e-146	0.427307	0.276	0.161	2.78149e-142	Endothelial_Vein
SEMA6A	4.34944e-146	0.39328	0.376	0.246	6.07834e-142	Endothelial_Vein
EPHB4	2.11554e-145	0.485188	0.443	0.325	2.95647e-141	Endothelial_Vein
PKP4	9.6354e-145	0.474556	0.397	0.274	1.34655e-140	Endothelial_Vein
FAM89A	1.18824e-144	0.397326	0.224	0.119	1.66057e-140	Endothelial_Vein
FZD6	1.35894e-144	0.35339	0.198	0.1	1.89912e-140	Endothelial_Vein
TAGLN2	3.67449e-144	0.322107	0.826	0.758	5.13509e-140	Endothelial_Vein
MEDAG	3.89507e-144	0.332281	0.153	0.067	5.44337e-140	Endothelial_Vein
GABARAPL1	7.6057e-144	0.553168	0.443	0.327	1.0629e-139	Endothelial_Vein
FLOT1	3.41183e-143	0.393679	0.583	0.464	4.76803e-139	Endothelial_Vein
SERF2	1.24113e-142	0.283764	0.971	0.945	1.73448e-138	Endothelial_Vein
MYO5C	1.65359e-142	0.315689	0.151	0.066	2.31089e-138	Endothelial_Vein
LYRM1	3.6619e-140	0.374292	0.196	0.099	5.1175e-136	Endothelial_Vein
RAB27A	1.9164e-139	0.396091	0.213	0.114	2.67817e-135	Endothelial_Vein
MT2A	1.9878e-139	0.496727	0.778	0.644	2.77795e-135	Endothelial_Vein
ST13	1.83103e-138	0.433596	0.601	0.5	2.55887e-134	Endothelial_Vein
PDLIM7	4.49369e-138	0.455484	0.305	0.192	6.27994e-134	Endothelial_Vein
SLC40A1	7.90289e-137	0.419465	0.281	0.169	1.10443e-132	Endothelial_Vein
ASPH	1.71374e-135	0.457156	0.392	0.275	2.39495e-131	Endothelial_Vein
PCBP2	1.37351e-132	0.349742	0.714	0.643	1.91947e-128	Endothelial_Vein
C4orf3	2.4706e-132	0.373908	0.697	0.615	3.45266e-128	Endothelial_Vein
JUNB	5.50726e-132	0.37388	0.869	0.808	7.6964e-128	Endothelial_Vein
ZCCHC24	9.28601e-132	0.328368	0.208	0.111	1.29772e-127	Endothelial_Vein
ST6GAL1	1.03775e-130	0.342956	0.4	0.273	1.45026e-126	Endothelial_Vein
TNFRSF10B	2.49518e-130	0.371377	0.206	0.112	3.48702e-126	Endothelial_Vein
VEGFC	4.54442e-130	0.415616	0.307	0.192	6.35082e-126	Endothelial_Vein
SLC25A6	3.04362e-129	0.387583	0.712	0.63	4.25346e-125	Endothelial_Vein
SH3BGRL2	9.09205e-128	0.428952	0.269	0.164	1.27061e-123	Endothelial_Vein
AHNAK	6.32614e-127	0.403955	0.732	0.669	8.84078e-123	Endothelial_Vein
NEURL1B	2.2247e-125	0.322199	0.153	0.072	3.10902e-121	Endothelial_Vein
NDUFA8	2.3749e-125	0.462641	0.464	0.357	3.31893e-121	Endothelial_Vein
SNRPE	3.00001e-125	0.497289	0.453	0.343	4.19251e-121	Endothelial_Vein
ECHDC2	6.26812e-125	0.258359	0.163	0.077	8.75969e-121	Endothelial_Vein
PEBP1	4.80595e-124	0.376091	0.588	0.493	6.71631e-120	Endothelial_Vein
GLIS3	4.57456e-122	0.31131	0.159	0.077	6.39294e-118	Endothelial_Vein
STMN1	6.04294e-122	0.380131	0.32	0.203	8.44501e-118	Endothelial_Vein
GNAQ	2.74825e-121	0.438254	0.556	0.469	3.84068e-117	Endothelial_Vein
SSBP3	3.91126e-121	0.368934	0.235	0.137	5.46599e-117	Endothelial_Vein
PHLDA3	4.42622e-121	0.25597	0.222	0.122	6.18564e-117	Endothelial_Vein
NCL	7.84486e-121	0.42241	0.658	0.573	1.09632e-116	Endothelial_Vein
LMNA	2.29084e-120	0.44712	0.748	0.686	3.20144e-116	Endothelial_Vein
NCOA7	2.41817e-120	0.52756	0.613	0.52	3.37939e-116	Endothelial_Vein
CFH	5.33386e-120	0.389373	0.247	0.146	7.45407e-116	Endothelial_Vein
CARHSP1	8.65975e-120	0.40714	0.601	0.491	1.2102e-115	Endothelial_Vein
RHOJ	1.41076e-119	0.460565	0.353	0.247	1.97154e-115	Endothelial_Vein
JUND	2.04666e-119	0.510359	0.686	0.613	2.8602e-115	Endothelial_Vein
STOX2	3.82855e-119	0.265364	0.15	0.072	5.35039e-115	Endothelial_Vein
CLDN15	8.30682e-119	0.375163	0.209	0.115	1.16088e-114	Endothelial_Vein
NFYB	1.56209e-118	0.401068	0.227	0.132	2.18303e-114	Endothelial_Vein
DDX21	3.21067e-118	0.518907	0.486	0.382	4.48691e-114	Endothelial_Vein
IL6ST	2.21684e-117	0.289107	0.802	0.748	3.09803e-113	Endothelial_Vein
LAP3	2.26627e-116	0.355336	0.505	0.388	3.16711e-112	Endothelial_Vein
PNRC1	2.52618e-115	0.375691	0.716	0.651	3.53033e-111	Endothelial_Vein
BTG1	2.81879e-115	0.345529	0.83	0.792	3.93926e-111	Endothelial_Vein
ZFP36	9.25025e-115	0.507364	0.782	0.725	1.29272e-110	Endothelial_Vein
LY6E	1.57605e-113	0.307654	0.552	0.421	2.20253e-109	Endothelial_Vein
LIMS1	4.4089e-113	0.532535	0.472	0.379	6.16144e-109	Endothelial_Vein
SH3BP5	1.20293e-109	0.282791	0.769	0.686	1.68109e-105	Endothelial_Vein
USP53	2.00393e-108	0.351986	0.215	0.125	2.80049e-104	Endothelial_Vein
STAT6	8.93919e-108	0.310306	0.251	0.154	1.24925e-103	Endothelial_Vein
SNRPF	1.98478e-107	0.421275	0.482	0.382	2.77373e-103	Endothelial_Vein
SFRP1	1.33662e-106	0.350423	0.155	0.079	1.86792e-102	Endothelial_Vein
IL13RA1	6.64723e-106	0.409571	0.376	0.273	9.2895e-102	Endothelial_Vein
DDX3X	3.22993e-105	0.41388	0.631	0.56	4.51382e-101	Endothelial_Vein
BTG2	1.45481e-104	0.45117	0.412	0.304	2.0331e-100	Endothelial_Vein
HSPE1	2.01665e-103	0.373569	0.599	0.504	2.81827e-99	Endothelial_Vein
TIAM1	1.1204e-102	0.311796	0.168	0.088	1.56577e-98	Endothelial_Vein
SUN1	1.15156e-102	0.378011	0.398	0.293	1.60931e-98	Endothelial_Vein
FOSB	1.29029e-102	0.532148	0.603	0.52	1.80318e-98	Endothelial_Vein
PPP2R5A	1.83462e-102	0.378953	0.311	0.213	2.56388e-98	Endothelial_Vein
LYST	2.98001e-102	0.412124	0.233	0.145	4.16456e-98	Endothelial_Vein
ATF4	4.58132e-102	0.368288	0.551	0.459	6.4024e-98	Endothelial_Vein
SHC1	6.84368e-102	0.408578	0.413	0.314	9.56404e-98	Endothelial_Vein
TPM3	8.83015e-102	0.285752	0.788	0.739	1.23401e-97	Endothelial_Vein
EIF3I	3.07263e-101	0.399771	0.509	0.414	4.294e-97	Endothelial_Vein
SLC41A3	1.6989e-100	0.335913	0.212	0.126	2.37421e-96	Endothelial_Vein
FBL	3.95285e-100	0.401432	0.334	0.236	5.5241e-96	Endothelial_Vein
BGN	1.24285e-99	0.523512	0.265	0.171	1.73688e-95	Endothelial_Vein
MAT2A	1.90718e-99	0.435612	0.288	0.193	2.66528e-95	Endothelial_Vein
POLE4	1.78039e-98	0.373709	0.362	0.259	2.4881e-94	Endothelial_Vein
EIF4A1	4.74336e-98	0.418338	0.605	0.526	6.62884e-94	Endothelial_Vein
MZT2B	5.71584e-98	0.400417	0.565	0.478	7.98789e-94	Endothelial_Vein
EBPL	9.16672e-98	0.442821	0.325	0.232	1.28105e-93	Endothelial_Vein
ERMP1	2.50768e-97	0.288959	0.171	0.094	3.50449e-93	Endothelial_Vein
PPP1R14B	4.71249e-97	0.371216	0.285	0.192	6.5857e-93	Endothelial_Vein
IMPDH2	6.31657e-97	0.348551	0.21	0.127	8.8274e-93	Endothelial_Vein
SH3BGRL3	8.63626e-96	0.315006	0.808	0.761	1.20692e-91	Endothelial_Vein
SNHG7	1.463e-94	0.383844	0.509	0.413	2.04455e-90	Endothelial_Vein
PCDH17	1.3368e-93	0.391631	0.548	0.453	1.86818e-89	Endothelial_Vein
ADAMTS9	5.22727e-93	0.717072	0.291	0.204	7.3051e-89	Endothelial_Vein
DDT	2.76144e-92	0.417779	0.4	0.305	3.85911e-88	Endothelial_Vein
NMT2	9.7831e-91	0.279376	0.152	0.082	1.36719e-86	Endothelial_Vein
TUBB4B	2.94545e-90	0.457287	0.469	0.383	4.11626e-86	Endothelial_Vein
EHBP1L1	3.27778e-90	0.326469	0.212	0.131	4.58069e-86	Endothelial_Vein
FBN1	3.61388e-90	0.441505	0.321	0.233	5.0504e-86	Endothelial_Vein
SBNO2	2.18369e-88	0.314159	0.199	0.119	3.0517e-84	Endothelial_Vein
KDM6B	7.67173e-88	0.4917	0.315	0.228	1.07212e-83	Endothelial_Vein
CKS2	9.69681e-88	0.40463	0.181	0.106	1.35513e-83	Endothelial_Vein
NRGN	1.07749e-87	0.299465	0.187	0.11	1.50579e-83	Endothelial_Vein
UXT	3.27059e-87	0.397333	0.423	0.333	4.57064e-83	Endothelial_Vein
SOX7	1.44149e-86	0.405152	0.311	0.22	2.01448e-82	Endothelial_Vein
HLA-DQA2	1.72208e-86	0.370794	0.18	0.102	2.4066e-82	Endothelial_Vein
EFHD2	1.08986e-85	0.391788	0.279	0.194	1.52308e-81	Endothelial_Vein
RSL24D1	1.1888e-85	0.422589	0.403	0.313	1.66134e-81	Endothelial_Vein
FLNA	1.68458e-85	0.348843	0.499	0.409	2.3542e-81	Endothelial_Vein
DNASE1L1	2.28057e-85	0.33322	0.26	0.175	3.18709e-81	Endothelial_Vein
PRNP	3.44076e-85	0.346119	0.252	0.167	4.80846e-81	Endothelial_Vein
LTBP3	3.53272e-85	0.305156	0.326	0.23	4.93698e-81	Endothelial_Vein
ARL6IP1	4.75295e-85	0.469072	0.502	0.426	6.64225e-81	Endothelial_Vein
HLA-DQB1	2.40093e-84	0.349674	0.505	0.406	3.3553e-80	Endothelial_Vein
NET1	6.01635e-84	0.287138	0.276	0.185	8.40785e-80	Endothelial_Vein
RNMT	8.25748e-84	0.36131	0.283	0.195	1.15398e-79	Endothelial_Vein
DNM3	1.3656e-83	0.306155	0.239	0.155	1.90842e-79	Endothelial_Vein
FRMD4B	8.68932e-83	0.344829	0.419	0.325	1.21433e-78	Endothelial_Vein
BCR	1.54125e-82	0.364019	0.246	0.164	2.15389e-78	Endothelial_Vein
TUBB	2.03394e-82	0.371978	0.538	0.461	2.84243e-78	Endothelial_Vein
CHMP4B	2.28422e-82	0.394857	0.35	0.26	3.19219e-78	Endothelial_Vein
PHLDA1	3.07229e-82	0.419177	0.241	0.157	4.29352e-78	Endothelial_Vein
EDF1	1.24167e-81	0.260002	0.785	0.728	1.73524e-77	Endothelial_Vein
EDN1	1.7464e-81	0.561355	0.248	0.161	2.44059e-77	Endothelial_Vein
AHR	3.50462e-81	0.366253	0.335	0.247	4.89771e-77	Endothelial_Vein
SIVA1	1.45556e-80	0.327726	0.532	0.45	2.03414e-76	Endothelial_Vein
UQCRB	2.4232e-80	0.293292	0.817	0.764	3.38642e-76	Endothelial_Vein
CSRP2	5.54258e-80	0.502237	0.212	0.138	7.74576e-76	Endothelial_Vein
RBM3	1.18894e-79	0.308761	0.644	0.572	1.66155e-75	Endothelial_Vein
SNRPD2	2.08022e-79	0.34595	0.584	0.506	2.9071e-75	Endothelial_Vein
EIF3L	4.68118e-79	0.332351	0.489	0.406	6.54195e-75	Endothelial_Vein
ALDH2	7.21614e-79	0.309808	0.296	0.209	1.00846e-74	Endothelial_Vein
OST4	7.36375e-79	0.294659	0.758	0.69	1.02908e-74	Endothelial_Vein
ENSA	1.31077e-78	0.356265	0.474	0.392	1.8318e-74	Endothelial_Vein
IER5	1.31148e-78	0.412831	0.42	0.336	1.83279e-74	Endothelial_Vein
IRF1	1.62345e-77	0.556787	0.538	0.477	2.26877e-73	Endothelial_Vein
CALD1	3.35468e-77	0.300267	0.776	0.72	4.68817e-73	Endothelial_Vein
HMGB2	8.53071e-77	0.364633	0.345	0.256	1.19217e-72	Endothelial_Vein
RAI14	2.86605e-76	0.365184	0.402	0.317	4.0053e-72	Endothelial_Vein
ITPR1	3.41481e-76	0.297211	0.208	0.133	4.7722e-72	Endothelial_Vein
OAZ1	1.21836e-75	0.254742	0.785	0.728	1.70266e-71	Endothelial_Vein
COX7C	3.14705e-75	0.253537	0.814	0.756	4.39801e-71	Endothelial_Vein
TUBB6	4.68659e-75	0.386195	0.366	0.283	6.54951e-71	Endothelial_Vein
NFE2L1	4.89041e-75	0.346922	0.428	0.348	6.83434e-71	Endothelial_Vein
PAWR	1.07952e-74	0.288577	0.155	0.09	1.50862e-70	Endothelial_Vein
SERP1	1.5911e-74	0.322281	0.529	0.455	2.22357e-70	Endothelial_Vein
C11orf96	2.83927e-74	0.758699	0.395	0.317	3.96788e-70	Endothelial_Vein
HMGN2	5.46737e-74	0.333383	0.505	0.421	7.64065e-70	Endothelial_Vein
MAFF	7.38697e-74	0.444711	0.305	0.226	1.03233e-69	Endothelial_Vein
ETV6	1.95146e-73	0.295611	0.243	0.165	2.72716e-69	Endothelial_Vein
INSIG1	2.70448e-73	0.401809	0.226	0.151	3.77951e-69	Endothelial_Vein
ENDOD1	7.17372e-73	0.337913	0.285	0.204	1.00253e-68	Endothelial_Vein
SPTAN1	3.95928e-72	0.338344	0.569	0.512	5.5331e-68	Endothelial_Vein
DAAM1	4.86852e-72	0.303244	0.257	0.176	6.80375e-68	Endothelial_Vein
HSPD1	5.13781e-72	0.414574	0.466	0.389	7.18009e-68	Endothelial_Vein
TRIM44	1.70679e-71	0.344869	0.38	0.296	2.38524e-67	Endothelial_Vein
HAPLN1	2.14008e-71	0.260045	0.171	0.102	2.99076e-67	Endothelial_Vein
SNRPG	5.33143e-71	0.337069	0.575	0.494	7.45067e-67	Endothelial_Vein
YPEL2	3.721e-70	0.517847	0.341	0.268	5.2001e-66	Endothelial_Vein
TGIF1	4.13959e-70	0.308593	0.182	0.114	5.78507e-66	Endothelial_Vein
APOL1	8.2623e-70	0.321934	0.4	0.318	1.15466e-65	Endothelial_Vein
EHD2	1.93258e-69	0.320415	0.316	0.233	2.70079e-65	Endothelial_Vein
ADAMTS1	2.95116e-69	0.315692	0.486	0.391	4.12425e-65	Endothelial_Vein
NEDD8	8.20018e-69	0.289455	0.676	0.611	1.14598e-64	Endothelial_Vein
MKNK2	1.11378e-68	0.339205	0.395	0.316	1.55651e-64	Endothelial_Vein
BHLHE40	2.91805e-68	0.306701	0.494	0.409	4.07798e-64	Endothelial_Vein
RND1	1.31874e-67	0.448068	0.24	0.165	1.84293e-63	Endothelial_Vein
MBNL1	1.39682e-66	0.35231	0.509	0.446	1.95206e-62	Endothelial_Vein
ANP32B	2.5756e-66	0.310373	0.516	0.444	3.5994e-62	Endothelial_Vein
GALNT1	3.24639e-66	0.388368	0.295	0.222	4.53683e-62	Endothelial_Vein
TMEM205	4.0032e-66	0.312349	0.449	0.368	5.59447e-62	Endothelial_Vein
PRDX6	6.02677e-66	0.304507	0.544	0.475	8.42241e-62	Endothelial_Vein
HOXB4	8.98592e-66	0.312873	0.194	0.126	1.25578e-61	Endothelial_Vein
MIR22HG	1.30144e-65	0.299116	0.22	0.148	1.81876e-61	Endothelial_Vein
HRCT1	1.58316e-65	0.35527	0.233	0.16	2.21247e-61	Endothelial_Vein
VAT1	1.05265e-64	0.337583	0.47	0.397	1.47107e-60	Endothelial_Vein
SMIM10	1.22773e-64	0.263978	0.152	0.092	1.71575e-60	Endothelial_Vein
FNIP2	7.20483e-64	0.390695	0.359	0.285	1.00688e-59	Endothelial_Vein
BRI3	1.98687e-63	0.299823	0.599	0.532	2.77665e-59	Endothelial_Vein
WWTR1	2.26607e-63	0.302679	0.69	0.639	3.16683e-59	Endothelial_Vein
SPATS2L	5.82641e-63	0.326524	0.308	0.233	8.14241e-59	Endothelial_Vein
FAM3C	6.42869e-63	0.318705	0.361	0.285	8.9841e-59	Endothelial_Vein
ARL5B	8.95505e-63	0.353081	0.218	0.15	1.25147e-58	Endothelial_Vein
ODC1	1.88351e-62	0.282225	0.192	0.126	2.63221e-58	Endothelial_Vein
UBE2S	1.95846e-62	0.391584	0.294	0.222	2.73694e-58	Endothelial_Vein
TAF1D	3.45258e-62	0.313056	0.407	0.329	4.82498e-58	Endothelial_Vein
BCLAF1	3.91598e-62	0.326672	0.521	0.459	5.47258e-58	Endothelial_Vein
SPNS2	8.87469e-62	0.297333	0.191	0.125	1.24024e-57	Endothelial_Vein
LTBR	3.97495e-61	0.2908	0.312	0.236	5.55499e-57	Endothelial_Vein
ZNF593	8.4436e-61	0.351618	0.196	0.132	1.17999e-56	Endothelial_Vein
SFT2D2	1.12131e-60	0.290537	0.276	0.202	1.56703e-56	Endothelial_Vein
CIB1	1.83946e-60	0.311675	0.41	0.336	2.57065e-56	Endothelial_Vein
ZFYVE21	9.29145e-60	0.317806	0.374	0.298	1.29848e-55	Endothelial_Vein
NOC3L	1.312e-59	0.277297	0.175	0.113	1.83352e-55	Endothelial_Vein
NUFIP2	2.28503e-59	0.366806	0.377	0.306	3.19333e-55	Endothelial_Vein
KLF6	1.11069e-58	0.405611	0.677	0.628	1.55219e-54	Endothelial_Vein
STAT3	1.91522e-58	0.280358	0.614	0.562	2.67652e-54	Endothelial_Vein
NRN1	6.75272e-58	0.30452	0.331	0.255	9.43693e-54	Endothelial_Vein
FGFR1	1.35661e-57	0.342596	0.482	0.421	1.89586e-53	Endothelial_Vein
CLEC2B	1.70871e-57	0.416565	0.53	0.469	2.38792e-53	Endothelial_Vein
SUMO3	5.9727e-57	0.297198	0.428	0.357	8.34685e-53	Endothelial_Vein
CCDC50	7.25544e-57	0.277511	0.538	0.475	1.01395e-52	Endothelial_Vein
FAM110D	9.47428e-57	0.407215	0.323	0.254	1.32403e-52	Endothelial_Vein
NFIA	1.37529e-56	0.28232	0.543	0.489	1.92196e-52	Endothelial_Vein
PRDX2	2.48933e-56	0.271347	0.561	0.499	3.47884e-52	Endothelial_Vein
UQCRH	3.42448e-56	0.280485	0.633	0.572	4.78571e-52	Endothelial_Vein
PXN	5.09199e-56	0.292393	0.467	0.4	7.11606e-52	Endothelial_Vein
TMTC1	6.81446e-56	0.266503	0.454	0.374	9.52321e-52	Endothelial_Vein
FAM162A	7.68716e-56	0.298711	0.283	0.212	1.07428e-51	Endothelial_Vein
CYB5B	1.52637e-55	0.303227	0.366	0.293	2.1331e-51	Endothelial_Vein
SLC4A7	1.64635e-55	0.291798	0.172	0.113	2.30078e-51	Endothelial_Vein
SRSF7	1.71762e-55	0.278655	0.619	0.563	2.40038e-51	Endothelial_Vein
PIM3	2.70898e-55	0.358613	0.428	0.356	3.7858e-51	Endothelial_Vein
NARF	3.7011e-55	0.31166	0.272	0.203	5.17228e-51	Endothelial_Vein
DNAJB4	5.51489e-55	0.308169	0.329	0.255	7.70706e-51	Endothelial_Vein
GLS	1.11132e-54	0.301485	0.376	0.305	1.55307e-50	Endothelial_Vein
TEAD1	1.11889e-54	0.273382	0.246	0.177	1.56365e-50	Endothelial_Vein
INO80C	1.26966e-54	0.292656	0.191	0.129	1.77435e-50	Endothelial_Vein
MRPL32	3.05616e-54	0.337733	0.3	0.232	4.27098e-50	Endothelial_Vein
GBP2	3.47143e-54	0.274583	0.252	0.183	4.85132e-50	Endothelial_Vein
ARL6IP5	4.58525e-54	0.268805	0.587	0.534	6.40789e-50	Endothelial_Vein
LSM2	5.04413e-54	0.318558	0.354	0.284	7.04917e-50	Endothelial_Vein
EIF3A	6.39932e-54	0.286598	0.486	0.422	8.94305e-50	Endothelial_Vein
IRF2BP2	7.58061e-54	0.299529	0.463	0.398	1.05939e-49	Endothelial_Vein
KIF1C	1.30227e-53	0.278385	0.271	0.202	1.81992e-49	Endothelial_Vein
APRT	1.26103e-52	0.309521	0.476	0.409	1.76229e-48	Endothelial_Vein
RAPH1	3.00434e-52	0.251009	0.227	0.162	4.19857e-48	Endothelial_Vein
IFI44L	3.56539e-52	0.275764	0.352	0.274	4.98263e-48	Endothelial_Vein
ABHD5	3.69692e-52	0.296259	0.237	0.172	5.16645e-48	Endothelial_Vein
LSM5	1.25394e-51	0.330089	0.306	0.239	1.75238e-47	Endothelial_Vein
DNAJC15	1.43696e-51	0.277067	0.483	0.416	2.00815e-47	Endothelial_Vein
YWHAG	1.53411e-51	0.305592	0.361	0.295	2.14392e-47	Endothelial_Vein
MTUS1	1.91581e-51	0.279436	0.588	0.527	2.67735e-47	Endothelial_Vein
TRAPPC6A	2.00721e-51	0.281877	0.174	0.117	2.80508e-47	Endothelial_Vein
AHI1	2.31463e-51	0.265891	0.254	0.186	3.2347e-47	Endothelial_Vein
HSD17B12	2.76525e-51	0.291819	0.441	0.379	3.86444e-47	Endothelial_Vein
SYNGR2	2.90003e-50	0.273763	0.412	0.341	4.05279e-46	Endothelial_Vein
EIF3H	6.97987e-50	0.28136	0.496	0.435	9.75437e-46	Endothelial_Vein
KLF9	1.67696e-49	0.279639	0.65	0.615	2.34355e-45	Endothelial_Vein
TRIM22	2.42406e-49	0.253756	0.276	0.209	3.38762e-45	Endothelial_Vein
DHRS7	2.92309e-49	0.270184	0.373	0.302	4.08502e-45	Endothelial_Vein
FUS	3.04421e-49	0.298901	0.677	0.648	4.25428e-45	Endothelial_Vein
SRSF3	4.12356e-49	0.252981	0.646	0.606	5.76267e-45	Endothelial_Vein
TIMM9	6.03361e-49	0.261158	0.181	0.124	8.43197e-45	Endothelial_Vein
S100A13	1.54304e-48	0.303978	0.64	0.59	2.1564e-44	Endothelial_Vein
AFAP1	4.72675e-48	0.262593	0.28	0.215	6.60563e-44	Endothelial_Vein
ZFAND1	5.93925e-48	0.250368	0.222	0.161	8.3001e-44	Endothelial_Vein
ARHGAP26	7.8283e-48	0.290199	0.274	0.209	1.094e-43	Endothelial_Vein
AAK1	2.16699e-47	0.269165	0.296	0.229	3.02836e-43	Endothelial_Vein
DDX3Y	2.41613e-47	0.361075	0.328	0.267	3.37654e-43	Endothelial_Vein
NXT1	2.92665e-47	0.294748	0.205	0.147	4.08999e-43	Endothelial_Vein
FAM89B	4.38403e-47	0.32499	0.256	0.195	6.12668e-43	Endothelial_Vein
HNRNPAB	5.00911e-47	0.307123	0.411	0.349	7.00024e-43	Endothelial_Vein
SFPQ	4.38342e-46	0.269677	0.608	0.567	6.12582e-42	Endothelial_Vein
MDFIC	2.26986e-45	0.262344	0.277	0.215	3.17213e-41	Endothelial_Vein
PHPT1	1.2888e-44	0.280294	0.468	0.409	1.8011e-40	Endothelial_Vein
CHIC2	2.47947e-44	0.279603	0.252	0.191	3.46506e-40	Endothelial_Vein
SQSTM1	4.68423e-44	0.259007	0.627	0.591	6.54621e-40	Endothelial_Vein
ODF2L	1.22133e-43	0.256547	0.451	0.389	1.70681e-39	Endothelial_Vein
HSPH1	1.42659e-43	0.298821	0.414	0.347	1.99366e-39	Endothelial_Vein
MFGE8	6.10391e-43	0.269859	0.244	0.184	8.53021e-39	Endothelial_Vein
EIF2S2	6.52502e-43	0.269053	0.542	0.486	9.11871e-39	Endothelial_Vein
KPNB1	1.33838e-42	0.254149	0.429	0.37	1.87038e-38	Endothelial_Vein
SEC11A	2.85825e-42	0.250444	0.557	0.507	3.9944e-38	Endothelial_Vein
RBP1	2.96082e-42	0.271693	0.339	0.273	4.13775e-38	Endothelial_Vein
NR4A2	5.73983e-42	0.332201	0.279	0.218	8.02141e-38	Endothelial_Vein
NHP2	2.28855e-41	0.301167	0.393	0.334	3.19824e-37	Endothelial_Vein
CISD1	3.30209e-41	0.348737	0.266	0.209	4.61466e-37	Endothelial_Vein
HEG1	3.84631e-40	0.327602	0.636	0.614	5.37521e-36	Endothelial_Vein
APEX1	9.79962e-40	0.264919	0.297	0.239	1.3695e-35	Endothelial_Vein
CDV3	2.06334e-39	0.29228	0.352	0.294	2.88352e-35	Endothelial_Vein
SNHG15	1.16219e-38	0.268521	0.173	0.123	1.62417e-34	Endothelial_Vein
GADD45A	2.34645e-38	0.375392	0.339	0.281	3.27917e-34	Endothelial_Vein
CAMLG	2.24293e-37	0.274719	0.353	0.297	3.13449e-33	Endothelial_Vein
ARF6	2.89223e-37	0.252123	0.346	0.29	4.0419e-33	Endothelial_Vein
MRPL51	4.01423e-37	0.258149	0.495	0.444	5.60989e-33	Endothelial_Vein
CDC42EP5	7.56211e-37	0.251778	0.319	0.262	1.05681e-32	Endothelial_Vein
RWDD1	9.15362e-37	0.273244	0.503	0.452	1.27922e-32	Endothelial_Vein
GNL3	1.4374e-36	0.301088	0.199	0.149	2.00876e-32	Endothelial_Vein
DDIT3	2.7627e-36	0.261569	0.174	0.125	3.86088e-32	Endothelial_Vein
FOSL2	1.56472e-34	0.29886	0.415	0.365	2.1867e-30	Endothelial_Vein
TP53TG1	1.64701e-34	0.263529	0.225	0.174	2.3017e-30	Endothelial_Vein
ETHE1	2.97489e-34	0.256352	0.217	0.167	4.15741e-30	Endothelial_Vein
FLYWCH2	8.24179e-34	0.264054	0.319	0.265	1.15179e-29	Endothelial_Vein
MRPL11	3.25457e-33	0.257698	0.249	0.199	4.54826e-29	Endothelial_Vein
GGT5	6.50591e-33	0.254273	0.215	0.165	9.09201e-29	Endothelial_Vein
KLF10	9.88853e-33	0.310421	0.448	0.404	1.38192e-28	Endothelial_Vein
TIMM13	1.23065e-31	0.27527	0.357	0.305	1.71983e-27	Endothelial_Vein
MZT2A	3.01271e-30	0.260878	0.218	0.171	4.21026e-26	Endothelial_Vein
SNRPD1	1.13346e-29	0.292871	0.401	0.352	1.58401e-25	Endothelial_Vein
PDCD5	3.96423e-28	0.261476	0.402	0.357	5.54001e-24	Endothelial_Vein
PFDN2	1.30558e-27	0.275946	0.467	0.425	1.82455e-23	Endothelial_Vein
ZFP36L2	1.60584e-27	0.271816	0.575	0.55	2.24416e-23	Endothelial_Vein
DLC1	2.48478e-27	0.266629	0.535	0.503	3.47248e-23	Endothelial_Vein
NME1	4.68116e-26	0.259612	0.238	0.194	6.54193e-22	Endothelial_Vein
BAZ1A	8.07253e-25	0.254143	0.299	0.256	1.12814e-20	Endothelial_Vein
SERTAD1	5.66565e-24	0.301853	0.514	0.492	7.91775e-20	Endothelial_Vein
CNKSR3	4.95869e-23	0.331413	0.204	0.166	6.92977e-19	Endothelial_Vein
TRIB1	3.91732e-21	0.256578	0.174	0.138	5.47446e-17	Endothelial_Vein
UPP1	3.66238e-20	0.258429	0.449	0.411	5.11818e-16	Endothelial_Vein
ZC3HAV1	7.22993e-20	0.286392	0.315	0.279	1.01038e-15	Endothelial_Vein
MT1M	1.13071e-17	0.250053	0.208	0.168	1.58016e-13	Endothelial_Vein
NME2	8.34493e-12	0.267591	0.169	0.143	1.1662e-07	Endothelial_Vein
PNP	1.15146e-09	0.250559	0.339	0.318	1.60916e-05	Endothelial_Vein
ENPP2	0	2.13927	0.659	0.259	0	Endothelial_Cap_IGFBP3
IGFBP3	0	1.9023	0.633	0.237	0	Endothelial_Cap_IGFBP3
ANGPT2	0	1.87118	0.71	0.24	0	Endothelial_Cap_IGFBP3
ESM1	0	1.8142	0.875	0.409	0	Endothelial_Cap_IGFBP3
STC1	0	1.81027	0.714	0.222	0	Endothelial_Cap_IGFBP3
INHBB	0	1.78602	0.666	0.18	0	Endothelial_Cap_IGFBP3
INSR	0	1.61338	0.94	0.568	0	Endothelial_Cap_IGFBP3
GJA1	0	1.50616	0.8	0.427	0	Endothelial_Cap_IGFBP3
KCNE3	0	1.48705	0.535	0.157	0	Endothelial_Cap_IGFBP3
SCARB1	0	1.46657	0.515	0.134	0	Endothelial_Cap_IGFBP3
FLT1	0	1.41973	0.958	0.764	0	Endothelial_Cap_IGFBP3
SPARCL1	0	1.37602	0.933	0.643	0	Endothelial_Cap_IGFBP3
CXCR4	0	1.33011	0.464	0.144	0	Endothelial_Cap_IGFBP3
RBP7	0	1.27752	0.845	0.559	0	Endothelial_Cap_IGFBP3
PRSS23	0	1.26412	0.874	0.571	0	Endothelial_Cap_IGFBP3
EDNRB	0	1.22877	0.786	0.39	0	Endothelial_Cap_IGFBP3
IVNS1ABP	0	1.21057	0.724	0.361	0	Endothelial_Cap_IGFBP3
EFNB2	0	1.19586	0.824	0.492	0	Endothelial_Cap_IGFBP3
SPOCK2	0	1.1939	0.528	0.184	0	Endothelial_Cap_IGFBP3
OAZ2	0	1.18415	0.762	0.41	0	Endothelial_Cap_IGFBP3
BTNL9	0	1.14694	0.799	0.422	0	Endothelial_Cap_IGFBP3
ANGPTL2	0	1.12986	0.44	0.145	0	Endothelial_Cap_IGFBP3
THBS1	0	1.11481	0.476	0.196	0	Endothelial_Cap_IGFBP3
UNC5B	0	1.07585	0.613	0.268	0	Endothelial_Cap_IGFBP3
HES4	0	1.06251	0.63	0.245	0	Endothelial_Cap_IGFBP3
MLEC	0	1.05786	0.631	0.308	0	Endothelial_Cap_IGFBP3
PLVAP	0	1.03108	0.959	0.731	0	Endothelial_Cap_IGFBP3
GDF6	0	1.02814	0.232	0.032	0	Endothelial_Cap_IGFBP3
GRB10	0	0.987147	0.775	0.465	0	Endothelial_Cap_IGFBP3
OSBPL1A	0	0.985458	0.643	0.302	0	Endothelial_Cap_IGFBP3
A2M	0	0.976324	0.971	0.867	0	Endothelial_Cap_IGFBP3
ITGA1	0	0.969719	0.722	0.43	0	Endothelial_Cap_IGFBP3
SERPINI1	0	0.969337	0.39	0.132	0	Endothelial_Cap_IGFBP3
F8	0	0.965181	0.634	0.297	0	Endothelial_Cap_IGFBP3
AREG	0	0.944732	0.218	0.063	0	Endothelial_Cap_IGFBP3
PDGFD	0	0.936816	0.766	0.437	0	Endothelial_Cap_IGFBP3
FYN	0	0.93521	0.69	0.396	0	Endothelial_Cap_IGFBP3
DLL4	0	0.929395	0.701	0.373	0	Endothelial_Cap_IGFBP3
IDO1	0	0.90907	0.24	0.086	0	Endothelial_Cap_IGFBP3
HEY1	0	0.892065	0.518	0.193	0	Endothelial_Cap_IGFBP3
NETO2	0	0.890701	0.394	0.156	0	Endothelial_Cap_IGFBP3
IQGAP2	0	0.883364	0.383	0.133	0	Endothelial_Cap_IGFBP3
RGCC	0	0.840753	0.869	0.539	0	Endothelial_Cap_IGFBP3
NRP1	0	0.830568	0.799	0.559	0	Endothelial_Cap_IGFBP3
SLC45A4	0	0.822879	0.294	0.072	0	Endothelial_Cap_IGFBP3
HMCN1	0	0.810994	0.319	0.112	0	Endothelial_Cap_IGFBP3
CX3CL1	0	0.797922	0.666	0.41	0	Endothelial_Cap_IGFBP3
NOTCH4	0	0.781057	0.876	0.639	0	Endothelial_Cap_IGFBP3
GALNT18	0	0.77827	0.5	0.217	0	Endothelial_Cap_IGFBP3
LAMC1	0	0.759954	0.585	0.344	0	Endothelial_Cap_IGFBP3
F2R	0	0.757369	0.617	0.393	0	Endothelial_Cap_IGFBP3
FILIP1	0	0.756663	0.471	0.213	0	Endothelial_Cap_IGFBP3
CA2	0	0.730726	0.568	0.298	0	Endothelial_Cap_IGFBP3
KDR	0	0.730476	0.822	0.587	0	Endothelial_Cap_IGFBP3
ARHGAP18	0	0.719129	0.58	0.332	0	Endothelial_Cap_IGFBP3
DKK3	0	0.708932	0.331	0.113	0	Endothelial_Cap_IGFBP3
TNFRSF4	0	0.708134	0.498	0.242	0	Endothelial_Cap_IGFBP3
BCAM	0	0.707725	0.85	0.681	0	Endothelial_Cap_IGFBP3
MAGI1	0	0.705122	0.512	0.277	0	Endothelial_Cap_IGFBP3
SMTN	0	0.702898	0.579	0.317	0	Endothelial_Cap_IGFBP3
YWHAH	0	0.70255	0.78	0.588	0	Endothelial_Cap_IGFBP3
TMEM150C	0	0.691426	0.565	0.331	0	Endothelial_Cap_IGFBP3
JAG2	0	0.688257	0.546	0.292	0	Endothelial_Cap_IGFBP3
SPARC	0	0.688175	0.986	0.92	0	Endothelial_Cap_IGFBP3
ITIH5	0	0.687908	0.372	0.153	0	Endothelial_Cap_IGFBP3
EFNA1	0	0.682568	0.751	0.51	0	Endothelial_Cap_IGFBP3
TMCC3	0	0.680946	0.497	0.26	0	Endothelial_Cap_IGFBP3
GSN	0	0.67443	0.961	0.873	0	Endothelial_Cap_IGFBP3
MGLL	0	0.672431	0.579	0.334	0	Endothelial_Cap_IGFBP3
NPTX2	0	0.664946	0.212	0.062	0	Endothelial_Cap_IGFBP3
DEPTOR	0	0.649326	0.328	0.112	0	Endothelial_Cap_IGFBP3
CPM	0	0.645783	0.41	0.201	0	Endothelial_Cap_IGFBP3
TSPAN13	0	0.635096	0.537	0.306	0	Endothelial_Cap_IGFBP3
COL15A1	0	0.630451	0.609	0.342	0	Endothelial_Cap_IGFBP3
APOLD1	0	0.628947	0.757	0.528	0	Endothelial_Cap_IGFBP3
ACE	0	0.615698	0.355	0.16	0	Endothelial_Cap_IGFBP3
LNX1	0	0.60255	0.303	0.1	0	Endothelial_Cap_IGFBP3
SLC1A4	0	0.597553	0.264	0.093	0	Endothelial_Cap_IGFBP3
IGFBP7	0	0.580287	0.982	0.85	0	Endothelial_Cap_IGFBP3
CD1D	0	0.573128	0.251	0.074	0	Endothelial_Cap_IGFBP3
ATOH8	0	0.564863	0.285	0.105	0	Endothelial_Cap_IGFBP3
EPAS1	0	0.550283	0.953	0.896	0	Endothelial_Cap_IGFBP3
DGKI	0	0.524714	0.205	0.058	0	Endothelial_Cap_IGFBP3
ITGB1	0	0.516479	0.942	0.864	0	Endothelial_Cap_IGFBP3
VIM	0	0.431369	0.979	0.858	0	Endothelial_Cap_IGFBP3
VWF	0	0.407528	0.931	0.657	0	Endothelial_Cap_IGFBP3
PPP1CB	4.28877e-304	0.628968	0.635	0.43	5.99355e-300	Endothelial_Cap_IGFBP3
APLP2	6.22604e-298	0.533043	0.833	0.677	8.70089e-294	Endothelial_Cap_IGFBP3
TPD52	8.16156e-293	0.588305	0.179	0.055	1.14058e-288	Endothelial_Cap_IGFBP3
B3GNT5	2.34978e-290	0.566136	0.304	0.133	3.28382e-286	Endothelial_Cap_IGFBP3
GNAS	1.15548e-288	0.48156	0.907	0.796	1.61478e-284	Endothelial_Cap_IGFBP3
LAMA4	3.02539e-287	0.587159	0.608	0.384	4.22798e-283	Endothelial_Cap_IGFBP3
HOXD9	5.42554e-283	0.587594	0.316	0.143	7.58219e-279	Endothelial_Cap_IGFBP3
APCDD1	5.56662e-278	0.45278	0.196	0.066	7.77935e-274	Endothelial_Cap_IGFBP3
FCN3	1.17141e-273	0.386548	0.642	0.405	1.63704e-269	Endothelial_Cap_IGFBP3
NFIB	1.49589e-268	0.526695	0.771	0.586	2.09051e-264	Endothelial_Cap_IGFBP3
ARHGAP25	1.83674e-268	0.490265	0.272	0.116	2.56685e-264	Endothelial_Cap_IGFBP3
PRDM1	1.86123e-268	0.594678	0.474	0.268	2.60107e-264	Endothelial_Cap_IGFBP3
SIPA1L2	2.65227e-263	0.550595	0.445	0.245	3.70654e-259	Endothelial_Cap_IGFBP3
MYO1B	2.53369e-261	0.498072	0.4	0.207	3.54084e-257	Endothelial_Cap_IGFBP3
P2RY1	8.69858e-258	0.510229	0.227	0.088	1.21563e-253	Endothelial_Cap_IGFBP3
FSTL1	2.12285e-257	0.696238	0.597	0.409	2.96668e-253	Endothelial_Cap_IGFBP3
TSC22D1	8.9268e-254	0.403469	0.919	0.793	1.24752e-249	Endothelial_Cap_IGFBP3
GPR160	1.18272e-251	0.35291	0.204	0.074	1.65285e-247	Endothelial_Cap_IGFBP3
SPRY4	2.56732e-245	0.508257	0.502	0.298	3.58783e-241	Endothelial_Cap_IGFBP3
DGKH	4.7346e-244	0.562783	0.51	0.314	6.61661e-240	Endothelial_Cap_IGFBP3
DPYSL3	3.12415e-243	0.515904	0.369	0.191	4.366e-239	Endothelial_Cap_IGFBP3
ARL15	5.62646e-242	0.438059	0.469	0.267	7.86297e-238	Endothelial_Cap_IGFBP3
BCAP29	3.12414e-241	0.506618	0.626	0.429	4.36598e-237	Endothelial_Cap_IGFBP3
IL3RA	8.14388e-241	0.490712	0.548	0.343	1.13811e-236	Endothelial_Cap_IGFBP3
PTP4A3	2.1725e-239	0.536627	0.398	0.216	3.03607e-235	Endothelial_Cap_IGFBP3
CTSD	5.8203e-239	0.651641	0.683	0.509	8.13387e-235	Endothelial_Cap_IGFBP3
SLC22A23	3.04955e-238	0.422682	0.291	0.133	4.26174e-234	Endothelial_Cap_IGFBP3
NTN4	1.43716e-235	0.490527	0.498	0.29	2.00843e-231	Endothelial_Cap_IGFBP3
ADAMTS5	1.37175e-234	0.587216	0.305	0.145	1.91702e-230	Endothelial_Cap_IGFBP3
CD46	5.09731e-234	0.557042	0.687	0.516	7.12349e-230	Endothelial_Cap_IGFBP3
ADIPOR2	2.28097e-233	0.489552	0.454	0.263	3.18766e-229	Endothelial_Cap_IGFBP3
PLD1	4.69761e-233	0.473517	0.269	0.121	6.56492e-229	Endothelial_Cap_IGFBP3
MYO6	1.13458e-226	0.494908	0.608	0.417	1.58558e-222	Endothelial_Cap_IGFBP3
PGM2L1	1.79988e-226	0.533441	0.418	0.238	2.51533e-222	Endothelial_Cap_IGFBP3
FNDC3B	1.66917e-225	0.556193	0.562	0.375	2.33266e-221	Endothelial_Cap_IGFBP3
UXS1	3.61672e-225	0.467946	0.324	0.163	5.05437e-221	Endothelial_Cap_IGFBP3
PLXNA2	4.03654e-224	0.525624	0.504	0.315	5.64107e-220	Endothelial_Cap_IGFBP3
LAYN	6.64622e-224	0.491725	0.373	0.202	9.2881e-220	Endothelial_Cap_IGFBP3
DGKD	7.70881e-224	0.427547	0.304	0.146	1.07731e-219	Endothelial_Cap_IGFBP3
KCNC4	7.85834e-224	0.435528	0.244	0.105	1.0982e-219	Endothelial_Cap_IGFBP3
CD36	1.49072e-221	0.969761	0.185	0.069	2.08328e-217	Endothelial_Cap_IGFBP3
SORT1	3.46338e-219	0.406703	0.282	0.132	4.84008e-215	Endothelial_Cap_IGFBP3
SEC14L1	3.12646e-214	0.354275	0.901	0.8	4.36922e-210	Endothelial_Cap_IGFBP3
PTPRK	3.22034e-213	0.473741	0.395	0.222	4.50043e-209	Endothelial_Cap_IGFBP3
ARHGEF17	5.56388e-213	0.365205	0.166	0.058	7.77552e-209	Endothelial_Cap_IGFBP3
HSPG2	2.40419e-211	0.359108	0.932	0.81	3.35986e-207	Endothelial_Cap_IGFBP3
CDC42EP3	1.67147e-210	0.498837	0.529	0.338	2.33588e-206	Endothelial_Cap_IGFBP3
REEP3	4.28645e-209	0.462544	0.564	0.379	5.99032e-205	Endothelial_Cap_IGFBP3
CTNNB1	8.27374e-209	0.466812	0.757	0.599	1.15625e-204	Endothelial_Cap_IGFBP3
ASAH1	3.26309e-207	0.470319	0.579	0.394	4.56017e-203	Endothelial_Cap_IGFBP3
CYB5A	4.19081e-206	0.51175	0.641	0.48	5.85666e-202	Endothelial_Cap_IGFBP3
KCNN3	4.64402e-206	0.500977	0.523	0.334	6.49002e-202	Endothelial_Cap_IGFBP3
NID1	1.01888e-205	0.481386	0.523	0.337	1.42389e-201	Endothelial_Cap_IGFBP3
FGD4	2.61378e-201	0.405074	0.244	0.11	3.65276e-197	Endothelial_Cap_IGFBP3
LTBP1	5.08195e-200	0.627065	0.271	0.133	7.10202e-196	Endothelial_Cap_IGFBP3
GPR4	1.33457e-198	0.45456	0.441	0.268	1.86506e-194	Endothelial_Cap_IGFBP3
TMEM47	6.23844e-198	0.509059	0.584	0.41	8.71822e-194	Endothelial_Cap_IGFBP3
RAPGEF1	9.87466e-197	0.485127	0.478	0.305	1.37998e-192	Endothelial_Cap_IGFBP3
COL8A1	2.05118e-195	0.397106	0.472	0.281	2.86652e-191	Endothelial_Cap_IGFBP3
NDST1	2.31938e-195	0.442724	0.361	0.201	3.24134e-191	Endothelial_Cap_IGFBP3
TSC22D3	3.91778e-195	0.490479	0.832	0.716	5.4751e-191	Endothelial_Cap_IGFBP3
ITGB5	1.35872e-194	0.449015	0.475	0.297	1.8988e-190	Endothelial_Cap_IGFBP3
RILPL2	1.13778e-192	0.429679	0.648	0.48	1.59005e-188	Endothelial_Cap_IGFBP3
DUSP6	1.7411e-192	0.464345	0.656	0.474	2.43318e-188	Endothelial_Cap_IGFBP3
EVA1B	3.44253e-192	0.463274	0.618	0.446	4.81093e-188	Endothelial_Cap_IGFBP3
C15orf39	2.08243e-191	0.375688	0.215	0.094	2.9102e-187	Endothelial_Cap_IGFBP3
CNOT6L	4.75712e-190	0.481438	0.468	0.299	6.64807e-186	Endothelial_Cap_IGFBP3
PITPNC1	1.85653e-189	0.419704	0.515	0.336	2.5945e-185	Endothelial_Cap_IGFBP3
RFK	4.09836e-188	0.649542	0.508	0.347	5.72746e-184	Endothelial_Cap_IGFBP3
TP53INP2	1.93032e-186	0.35691	0.269	0.132	2.69762e-182	Endothelial_Cap_IGFBP3
EPS8	1.95709e-186	0.419234	0.262	0.128	2.73504e-182	Endothelial_Cap_IGFBP3
MED13L	2.12673e-186	0.468117	0.456	0.288	2.9721e-182	Endothelial_Cap_IGFBP3
UACA	4.415e-186	0.469489	0.764	0.609	6.16996e-182	Endothelial_Cap_IGFBP3
CAV1	1.28908e-185	0.363934	0.727	0.551	1.80149e-181	Endothelial_Cap_IGFBP3
COL18A1	1.57353e-184	0.466367	0.631	0.452	2.199e-180	Endothelial_Cap_IGFBP3
VWA1	5.89558e-183	0.290082	0.804	0.602	8.23908e-179	Endothelial_Cap_IGFBP3
CYB5R3	5.99261e-183	0.449528	0.747	0.602	8.37467e-179	Endothelial_Cap_IGFBP3
MECOM	1.29207e-182	0.407817	0.414	0.246	1.80567e-178	Endothelial_Cap_IGFBP3
SORBS2	3.54815e-182	0.455151	0.551	0.371	4.95853e-178	Endothelial_Cap_IGFBP3
CCDC85A	1.73434e-181	0.344739	0.195	0.082	2.42373e-177	Endothelial_Cap_IGFBP3
SRGN	1.83279e-181	0.351266	0.835	0.706	2.56133e-177	Endothelial_Cap_IGFBP3
A4GALT	1.07588e-180	0.445314	0.414	0.251	1.50354e-176	Endothelial_Cap_IGFBP3
NOTCH1	2.1117e-179	0.542839	0.513	0.351	2.95111e-175	Endothelial_Cap_IGFBP3
SLC1A5	2.20634e-179	0.403861	0.254	0.124	3.08336e-175	Endothelial_Cap_IGFBP3
SPRY1	3.78922e-178	0.326958	0.855	0.694	5.29543e-174	Endothelial_Cap_IGFBP3
SEMA3F	4.18279e-178	0.461238	0.527	0.353	5.84544e-174	Endothelial_Cap_IGFBP3
GABRD	2.4173e-177	0.332437	0.269	0.131	3.37818e-173	Endothelial_Cap_IGFBP3
SULF1	5.20211e-177	0.394368	0.29	0.148	7.26995e-173	Endothelial_Cap_IGFBP3
ABCG2	6.76782e-177	0.535058	0.344	0.196	9.45802e-173	Endothelial_Cap_IGFBP3
TCF4	1.03183e-175	0.376635	0.88	0.773	1.44199e-171	Endothelial_Cap_IGFBP3
PLLP	3.31647e-175	0.386234	0.327	0.177	4.63477e-171	Endothelial_Cap_IGFBP3
ARHGEF7	6.49334e-174	0.46526	0.447	0.283	9.07444e-170	Endothelial_Cap_IGFBP3
GNAI1	2.53342e-171	0.436333	0.371	0.218	3.54046e-167	Endothelial_Cap_IGFBP3
CYBA	1.87062e-169	0.377095	0.641	0.454	2.61419e-165	Endothelial_Cap_IGFBP3
CCND2	1.07536e-168	0.299009	0.155	0.06	1.50281e-164	Endothelial_Cap_IGFBP3
LAMB1	1.78765e-167	0.395962	0.438	0.27	2.49824e-163	Endothelial_Cap_IGFBP3
PLAU	3.68201e-167	0.320253	0.224	0.105	5.14561e-163	Endothelial_Cap_IGFBP3
NDRG2	3.83753e-167	0.339855	0.402	0.237	5.36295e-163	Endothelial_Cap_IGFBP3
TSPAN7	5.41703e-167	0.39994	0.701	0.534	7.57029e-163	Endothelial_Cap_IGFBP3
CSGALNACT1	3.18308e-166	0.411518	0.346	0.2	4.44835e-162	Endothelial_Cap_IGFBP3
JAG1	6.14048e-165	0.276663	0.561	0.372	8.58132e-161	Endothelial_Cap_IGFBP3
FOLH1	9.68051e-165	0.342943	0.275	0.141	1.35285e-160	Endothelial_Cap_IGFBP3
RAB31	1.6124e-163	0.418632	0.421	0.264	2.25333e-159	Endothelial_Cap_IGFBP3
IGF2R	2.06351e-161	0.423743	0.362	0.215	2.88375e-157	Endothelial_Cap_IGFBP3
ARHGAP5	1.79586e-160	0.419021	0.441	0.286	2.50971e-156	Endothelial_Cap_IGFBP3
TMEM204	1.10095e-159	0.311044	0.826	0.678	1.53858e-155	Endothelial_Cap_IGFBP3
C12orf57	1.26237e-159	0.409825	0.74	0.61	1.76416e-155	Endothelial_Cap_IGFBP3
HIPK2	2.38673e-157	0.462622	0.612	0.448	3.33546e-153	Endothelial_Cap_IGFBP3
PINK1	1.13805e-156	0.372875	0.695	0.54	1.59042e-152	Endothelial_Cap_IGFBP3
LXN	1.66026e-155	0.334477	0.35	0.202	2.32022e-151	Endothelial_Cap_IGFBP3
CLCN4	4.40622e-155	0.303766	0.155	0.062	6.15769e-151	Endothelial_Cap_IGFBP3
HTRA1	6.85628e-155	0.38073	0.763	0.6	9.58165e-151	Endothelial_Cap_IGFBP3
IFNGR1	2.33387e-153	0.392049	0.586	0.416	3.26159e-149	Endothelial_Cap_IGFBP3
SCGB3A1	1.51967e-152	0.343873	0.254	0.129	2.12373e-148	Endothelial_Cap_IGFBP3
SDC3	1.48845e-151	0.361346	0.281	0.152	2.08011e-147	Endothelial_Cap_IGFBP3
ANKRD26	1.77589e-150	0.400812	0.304	0.171	2.4818e-146	Endothelial_Cap_IGFBP3
RAPGEF2	1.92813e-150	0.420408	0.417	0.268	2.69456e-146	Endothelial_Cap_IGFBP3
FLT4	2.37114e-150	0.344443	0.485	0.316	3.31366e-146	Endothelial_Cap_IGFBP3
PLXND1	4.41467e-150	0.385472	0.682	0.519	6.16951e-146	Endothelial_Cap_IGFBP3
RABGAP1	6.6714e-150	0.393757	0.385	0.237	9.32328e-146	Endothelial_Cap_IGFBP3
NPTN	1.45228e-149	0.37843	0.403	0.252	2.02957e-145	Endothelial_Cap_IGFBP3
RASGRP3	2.2005e-149	0.341392	0.511	0.34	3.07521e-145	Endothelial_Cap_IGFBP3
MCF2L	1.3715e-148	0.337339	0.425	0.265	1.91668e-144	Endothelial_Cap_IGFBP3
MCAM	5.22157e-148	0.455434	0.52	0.361	7.29715e-144	Endothelial_Cap_IGFBP3
KL	1.92078e-147	0.31949	0.204	0.097	2.68429e-143	Endothelial_Cap_IGFBP3
LRRC8A	1.67243e-145	0.388788	0.52	0.363	2.33722e-141	Endothelial_Cap_IGFBP3
CTDSPL	1.15145e-144	0.339435	0.233	0.119	1.60916e-140	Endothelial_Cap_IGFBP3
PON2	1.04741e-143	0.396895	0.522	0.368	1.46375e-139	Endothelial_Cap_IGFBP3
JAM3	5.1748e-142	0.353758	0.438	0.286	7.23178e-138	Endothelial_Cap_IGFBP3
SLC46A3	6.39905e-140	0.313047	0.178	0.081	8.94268e-136	Endothelial_Cap_IGFBP3
LDB2	2.17944e-139	0.300031	0.839	0.718	3.04577e-135	Endothelial_Cap_IGFBP3
STOM	5.6514e-139	0.338884	0.836	0.733	7.89783e-135	Endothelial_Cap_IGFBP3
TSPAN5	1.77867e-138	0.326537	0.249	0.132	2.48569e-134	Endothelial_Cap_IGFBP3
CRIM1	3.37375e-137	0.442049	0.602	0.446	4.71481e-133	Endothelial_Cap_IGFBP3
CLSTN1	2.10841e-134	0.376014	0.502	0.353	2.9465e-130	Endothelial_Cap_IGFBP3
ESAM	9.62643e-134	0.283227	0.864	0.767	1.34529e-129	Endothelial_Cap_IGFBP3
SLC35B4	1.24204e-133	0.297018	0.189	0.09	1.73575e-129	Endothelial_Cap_IGFBP3
MFSD6	2.16906e-133	0.330659	0.276	0.156	3.03126e-129	Endothelial_Cap_IGFBP3
ADD1	4.24156e-133	0.372958	0.632	0.482	5.92757e-129	Endothelial_Cap_IGFBP3
ABCG1	4.31426e-133	0.364649	0.42	0.275	6.02918e-129	Endothelial_Cap_IGFBP3
F2RL3	4.91434e-133	0.285634	0.461	0.297	6.86779e-129	Endothelial_Cap_IGFBP3
CDKN2A	1.17582e-132	0.392282	0.206	0.103	1.64321e-128	Endothelial_Cap_IGFBP3
ARHGAP29	5.16171e-130	0.300215	0.851	0.734	7.21349e-126	Endothelial_Cap_IGFBP3
CREB3L2	7.02019e-130	0.357128	0.352	0.22	9.81071e-126	Endothelial_Cap_IGFBP3
AGFG2	2.50121e-129	0.304583	0.227	0.118	3.49545e-125	Endothelial_Cap_IGFBP3
SAT1	6.35144e-129	0.573834	0.739	0.631	8.87614e-125	Endothelial_Cap_IGFBP3
LIFR	7.39749e-129	0.414271	0.6	0.444	1.0338e-124	Endothelial_Cap_IGFBP3
ARHGDIB	4.32597e-128	0.302035	0.817	0.703	6.04555e-124	Endothelial_Cap_IGFBP3
ETS1	7.81403e-128	0.333916	0.707	0.553	1.09201e-123	Endothelial_Cap_IGFBP3
ARHGEF12	8.67434e-127	0.370816	0.602	0.459	1.21224e-122	Endothelial_Cap_IGFBP3
TACC2	8.67487e-126	0.259814	0.203	0.102	1.21231e-121	Endothelial_Cap_IGFBP3
IL27RA	1.73148e-125	0.256456	0.24	0.129	2.41974e-121	Endothelial_Cap_IGFBP3
ID2	2.29215e-125	0.382489	0.761	0.634	3.20327e-121	Endothelial_Cap_IGFBP3
ELMO1	3.73102e-125	0.340967	0.473	0.325	5.21411e-121	Endothelial_Cap_IGFBP3
SYNM	1.99423e-124	0.332508	0.29	0.17	2.78693e-120	Endothelial_Cap_IGFBP3
CYYR1	5.5786e-124	0.333456	0.715	0.577	7.79609e-120	Endothelial_Cap_IGFBP3
ME3	9.87678e-124	0.283144	0.175	0.083	1.38028e-119	Endothelial_Cap_IGFBP3
BOC	6.99425e-123	0.331414	0.328	0.2	9.77447e-119	Endothelial_Cap_IGFBP3
CLEC14A	9.14808e-122	0.258284	0.864	0.743	1.27844e-117	Endothelial_Cap_IGFBP3
SDF4	1.12061e-121	0.357512	0.602	0.462	1.56605e-117	Endothelial_Cap_IGFBP3
SEMA6B	1.51103e-121	0.355203	0.346	0.217	2.11166e-117	Endothelial_Cap_IGFBP3
PTPN9	5.45722e-121	0.268417	0.189	0.094	7.62647e-117	Endothelial_Cap_IGFBP3
PAM	1.00742e-120	0.346968	0.475	0.331	1.40788e-116	Endothelial_Cap_IGFBP3
BID	1.06211e-120	0.3029	0.334	0.205	1.4843e-116	Endothelial_Cap_IGFBP3
SHC2	1.1558e-120	0.313522	0.261	0.148	1.61523e-116	Endothelial_Cap_IGFBP3
CAV2	9.63432e-120	0.343395	0.571	0.43	1.3464e-115	Endothelial_Cap_IGFBP3
DIAPH2	2.50045e-119	0.341987	0.294	0.175	3.49438e-115	Endothelial_Cap_IGFBP3
SHROOM1	2.51921e-119	0.290228	0.235	0.126	3.52059e-115	Endothelial_Cap_IGFBP3
TMEM233	3.35539e-119	0.315839	0.385	0.246	4.68916e-115	Endothelial_Cap_IGFBP3
GOLIM4	6.7185e-119	0.364378	0.533	0.389	9.3891e-115	Endothelial_Cap_IGFBP3
ITGA6	2.52143e-118	0.310989	0.731	0.571	3.5237e-114	Endothelial_Cap_IGFBP3
NPR3	3.19749e-118	0.312521	0.177	0.086	4.46849e-114	Endothelial_Cap_IGFBP3
LIPA	3.55189e-118	0.368205	0.47	0.331	4.96377e-114	Endothelial_Cap_IGFBP3
MGAT4A	3.85752e-117	0.359393	0.434	0.297	5.39089e-113	Endothelial_Cap_IGFBP3
CD93	4.08393e-117	0.305736	0.795	0.651	5.70729e-113	Endothelial_Cap_IGFBP3
RSU1	2.43467e-116	0.323866	0.516	0.371	3.40245e-112	Endothelial_Cap_IGFBP3
HECW2	2.02156e-115	0.274228	0.529	0.367	2.82513e-111	Endothelial_Cap_IGFBP3
PTPN12	3.96971e-115	0.36008	0.58	0.444	5.54767e-111	Endothelial_Cap_IGFBP3
KCNJ2	4.67331e-114	0.383348	0.192	0.099	6.53095e-110	Endothelial_Cap_IGFBP3
NOX4	8.67804e-114	0.267035	0.206	0.108	1.21276e-109	Endothelial_Cap_IGFBP3
CDH13	9.64618e-114	0.332902	0.541	0.383	1.34805e-109	Endothelial_Cap_IGFBP3
PHF10	1.98653e-113	0.278196	0.258	0.148	2.77617e-109	Endothelial_Cap_IGFBP3
CD59	3.71435e-111	0.28835	0.917	0.832	5.1908e-107	Endothelial_Cap_IGFBP3
JUP	5.20119e-111	0.289772	0.56	0.402	7.26867e-107	Endothelial_Cap_IGFBP3
TMOD2	2.92898e-110	0.259184	0.315	0.192	4.09325e-106	Endothelial_Cap_IGFBP3
FAM107B	7.15828e-110	0.402012	0.322	0.206	1.00037e-105	Endothelial_Cap_IGFBP3
PLOD1	1.7853e-109	0.303754	0.362	0.235	2.49496e-105	Endothelial_Cap_IGFBP3
KLHL5	3.92101e-108	0.288219	0.477	0.335	5.47961e-104	Endothelial_Cap_IGFBP3
MAFK	1.44445e-107	0.319508	0.268	0.159	2.01862e-103	Endothelial_Cap_IGFBP3
ST8SIA4	1.56952e-107	0.258924	0.226	0.126	2.19341e-103	Endothelial_Cap_IGFBP3
FOXF1	2.71913e-107	0.264137	0.162	0.079	3.79998e-103	Endothelial_Cap_IGFBP3
DOCK9	2.74065e-107	0.320816	0.637	0.492	3.83006e-103	Endothelial_Cap_IGFBP3
RCN2	2.96492e-107	0.323989	0.498	0.362	4.14348e-103	Endothelial_Cap_IGFBP3
S1PR1	3.1268e-107	0.312342	0.668	0.535	4.3697e-103	Endothelial_Cap_IGFBP3
PHC2	8.40451e-107	0.301179	0.423	0.29	1.17453e-102	Endothelial_Cap_IGFBP3
GPRC5B	1.16223e-106	0.31512	0.393	0.262	1.62422e-102	Endothelial_Cap_IGFBP3
PROS1	1.43708e-105	0.326226	0.445	0.313	2.00832e-101	Endothelial_Cap_IGFBP3
PIK3R3	1.71038e-105	0.33209	0.644	0.508	2.39026e-101	Endothelial_Cap_IGFBP3
NCK1	3.42152e-104	0.300678	0.384	0.256	4.78158e-100	Endothelial_Cap_IGFBP3
MATN2	2.1735e-103	0.464544	0.348	0.233	3.03746e-99	Endothelial_Cap_IGFBP3
ACKR3	2.80237e-103	0.440714	0.269	0.161	3.91632e-99	Endothelial_Cap_IGFBP3
ST3GAL4	3.36172e-103	0.300658	0.227	0.129	4.698e-99	Endothelial_Cap_IGFBP3
PTPN14	8.3267e-103	0.3846	0.448	0.321	1.16366e-98	Endothelial_Cap_IGFBP3
ADM	9.38413e-103	0.32306	0.441	0.305	1.31143e-98	Endothelial_Cap_IGFBP3
COPS8	1.92509e-102	0.292989	0.423	0.291	2.69031e-98	Endothelial_Cap_IGFBP3
FZD4	6.31032e-102	0.324299	0.606	0.466	8.81868e-98	Endothelial_Cap_IGFBP3
ADAM9	2.13732e-101	0.303737	0.278	0.169	2.98691e-97	Endothelial_Cap_IGFBP3
MPZL1	2.66465e-101	0.292946	0.399	0.272	3.72385e-97	Endothelial_Cap_IGFBP3
ZNF704	4.47749e-101	0.291594	0.339	0.218	6.25729e-97	Endothelial_Cap_IGFBP3
MPDZ	7.55365e-101	0.324685	0.371	0.251	1.05562e-96	Endothelial_Cap_IGFBP3
JAK1	7.60236e-101	0.292674	0.684	0.555	1.06243e-96	Endothelial_Cap_IGFBP3
CTSC	1.626e-100	0.318698	0.46	0.327	2.27234e-96	Endothelial_Cap_IGFBP3
RNF130	4.99368e-100	0.287865	0.443	0.312	6.97867e-96	Endothelial_Cap_IGFBP3
PKIG	2.42606e-99	0.281937	0.547	0.409	3.39043e-95	Endothelial_Cap_IGFBP3
AGRN	8.0507e-99	0.311045	0.427	0.298	1.12508e-94	Endothelial_Cap_IGFBP3
TSPAN12	8.37613e-99	0.266717	0.418	0.286	1.17056e-94	Endothelial_Cap_IGFBP3
RALB	1.16929e-98	0.286143	0.474	0.339	1.63408e-94	Endothelial_Cap_IGFBP3
DOCK6	1.00628e-97	0.292343	0.545	0.409	1.40627e-93	Endothelial_Cap_IGFBP3
RASGRF2	1.27633e-97	0.254693	0.273	0.167	1.78367e-93	Endothelial_Cap_IGFBP3
LGALS8	1.50772e-97	0.311785	0.347	0.231	2.10704e-93	Endothelial_Cap_IGFBP3
HERPUD1	5.61307e-97	0.325687	0.772	0.662	7.84427e-93	Endothelial_Cap_IGFBP3
THEM6	2.07738e-96	0.334127	0.345	0.229	2.90313e-92	Endothelial_Cap_IGFBP3
HSP90B1	1.84434e-95	0.276587	0.864	0.779	2.57747e-91	Endothelial_Cap_IGFBP3
SH3GLB1	1.86867e-95	0.295657	0.658	0.535	2.61147e-91	Endothelial_Cap_IGFBP3
SLC26A2	1.92666e-95	0.291576	0.27	0.165	2.6925e-91	Endothelial_Cap_IGFBP3
AKAP13	1.98876e-95	0.328668	0.61	0.475	2.77929e-91	Endothelial_Cap_IGFBP3
DGKE	2.73596e-95	0.30558	0.363	0.243	3.82351e-91	Endothelial_Cap_IGFBP3
MXD4	2.82269e-94	0.273219	0.57	0.436	3.94471e-90	Endothelial_Cap_IGFBP3
IKBIP	1.31527e-93	0.27651	0.394	0.269	1.83809e-89	Endothelial_Cap_IGFBP3
HOXD8	1.79819e-92	0.311847	0.344	0.231	2.51297e-88	Endothelial_Cap_IGFBP3
DYSF	9.21464e-92	0.258106	0.523	0.381	1.28775e-87	Endothelial_Cap_IGFBP3
TMEM132A	2.17577e-91	0.252059	0.207	0.117	3.04063e-87	Endothelial_Cap_IGFBP3
LAMA5	1.02223e-90	0.288096	0.408	0.285	1.42857e-86	Endothelial_Cap_IGFBP3
ARRDC2	1.02666e-90	0.262188	0.469	0.338	1.43476e-86	Endothelial_Cap_IGFBP3
TNFAIP8L1	1.34588e-90	0.281161	0.401	0.278	1.88086e-86	Endothelial_Cap_IGFBP3
CAP1	6.34944e-90	0.277171	0.635	0.511	8.87335e-86	Endothelial_Cap_IGFBP3
GBP4	6.18572e-87	0.357893	0.652	0.528	8.64455e-83	Endothelial_Cap_IGFBP3
ATP1B1	1.96718e-86	0.37049	0.289	0.188	2.74914e-82	Endothelial_Cap_IGFBP3
CBLB	2.14572e-86	0.2606	0.272	0.171	2.99864e-82	Endothelial_Cap_IGFBP3
TGFB1	9.22055e-85	0.287981	0.525	0.397	1.28857e-80	Endothelial_Cap_IGFBP3
ERLEC1	1.62235e-84	0.252496	0.511	0.384	2.26723e-80	Endothelial_Cap_IGFBP3
RBMS2	6.7985e-84	0.283286	0.46	0.338	9.50091e-80	Endothelial_Cap_IGFBP3
PREX2	1.04863e-83	0.323211	0.427	0.308	1.46546e-79	Endothelial_Cap_IGFBP3
ITGA5	3.17584e-83	0.271268	0.612	0.481	4.43824e-79	Endothelial_Cap_IGFBP3
VOPP1	7.05906e-83	0.264152	0.487	0.362	9.86503e-79	Endothelial_Cap_IGFBP3
BTBD3	5.81837e-82	0.27555	0.412	0.295	8.13118e-78	Endothelial_Cap_IGFBP3
PPT1	4.51436e-81	0.250702	0.388	0.273	6.30882e-77	Endothelial_Cap_IGFBP3
ITPRIPL2	1.02219e-80	0.313819	0.36	0.254	1.42851e-76	Endothelial_Cap_IGFBP3
EDEM3	2.73204e-80	0.258698	0.304	0.201	3.81802e-76	Endothelial_Cap_IGFBP3
SNRK	3.17539e-80	0.3034	0.554	0.434	4.43761e-76	Endothelial_Cap_IGFBP3
UBE2K	1.87362e-79	0.261859	0.412	0.297	2.61838e-75	Endothelial_Cap_IGFBP3
LRRC8C	7.71935e-78	0.294168	0.348	0.241	1.07878e-73	Endothelial_Cap_IGFBP3
TACC1	1.39134e-77	0.293492	0.826	0.75	1.9444e-73	Endothelial_Cap_IGFBP3
HLA-F	9.16883e-77	0.269924	0.593	0.474	1.28134e-72	Endothelial_Cap_IGFBP3
PLCG2	2.86401e-75	0.382441	0.354	0.251	4.00246e-71	Endothelial_Cap_IGFBP3
FKBP9	8.5544e-74	0.255844	0.503	0.386	1.19548e-69	Endothelial_Cap_IGFBP3
CCPG1	2.45464e-73	0.252181	0.616	0.504	3.43036e-69	Endothelial_Cap_IGFBP3
ADAMTS4	5.73332e-73	0.315366	0.251	0.161	8.01231e-69	Endothelial_Cap_IGFBP3
ARHGEF10	8.15265e-72	0.254543	0.307	0.208	1.13933e-67	Endothelial_Cap_IGFBP3
GFOD1	1.65997e-71	0.27755	0.49	0.376	2.31981e-67	Endothelial_Cap_IGFBP3
IL4R	1.53566e-70	0.265869	0.448	0.333	2.14609e-66	Endothelial_Cap_IGFBP3
PDZD2	1.65355e-69	0.258281	0.2	0.121	2.31084e-65	Endothelial_Cap_IGFBP3
PLK2	3.66377e-69	0.251678	0.664	0.548	5.12012e-65	Endothelial_Cap_IGFBP3
CREM	1.15829e-68	0.253126	0.367	0.263	1.6187e-64	Endothelial_Cap_IGFBP3
SERPINB6	2.06992e-68	0.299978	0.792	0.706	2.89272e-64	Endothelial_Cap_IGFBP3
MEF2C	3.90598e-68	0.266891	0.724	0.631	5.45861e-64	Endothelial_Cap_IGFBP3
RNF145	4.06279e-67	0.264024	0.479	0.37	5.67774e-63	Endothelial_Cap_IGFBP3
UBE2J1	4.1939e-66	0.263761	0.533	0.424	5.86098e-62	Endothelial_Cap_IGFBP3
MYO10	5.18127e-66	0.270351	0.385	0.283	7.24082e-62	Endothelial_Cap_IGFBP3
SOS1	1.70312e-65	0.252664	0.374	0.275	2.38011e-61	Endothelial_Cap_IGFBP3
ARRDC3	3.99437e-65	0.342852	0.495	0.388	5.58213e-61	Endothelial_Cap_IGFBP3
RIMKLB	3.34347e-62	0.260586	0.338	0.242	4.67251e-58	Endothelial_Cap_IGFBP3
SOX18	4.84716e-58	0.281742	0.63	0.533	6.77391e-54	Endothelial_Cap_IGFBP3
ALPL	1.23499e-54	0.266072	0.2	0.128	1.7259e-50	Endothelial_Cap_IGFBP3
SPP1	2.36987e-49	0.953478	0.243	0.172	3.3119e-45	Endothelial_Cap_IGFBP3
GPX3	4.93997e-48	0.344986	0.423	0.329	6.90361e-44	Endothelial_Cap_IGFBP3
XIST	4.32643e-45	0.328614	0.176	0.116	6.04618e-41	Endothelial_Cap_IGFBP3
FABP5	5.58722e-41	0.474046	0.188	0.129	7.80815e-37	Endothelial_Cap_IGFBP3
COL4A1	0	1.75124	0.887	0.647	0	Endothelial_Cap_THY1
THY1	0	1.73922	0.649	0.211	0	Endothelial_Cap_THY1
CA4	0	1.57148	0.359	0.1	0	Endothelial_Cap_THY1
VWA1	0	1.53166	0.89	0.542	0	Endothelial_Cap_THY1
RGCC	0	1.51243	0.904	0.482	0	Endothelial_Cap_THY1
COL4A2	0	1.41736	0.878	0.644	0	Endothelial_Cap_THY1
LBH	0	1.35723	0.595	0.253	0	Endothelial_Cap_THY1
CA2	0	1.30945	0.575	0.26	0	Endothelial_Cap_THY1
TP53I11	0	1.28809	0.636	0.267	0	Endothelial_Cap_THY1
COL15A1	0	1.22409	0.67	0.283	0	Endothelial_Cap_THY1
CCND1	0	1.19032	0.659	0.403	0	Endothelial_Cap_THY1
NRP2	0	1.1177	0.588	0.268	0	Endothelial_Cap_THY1
PLVAP	0	1.11331	0.96	0.701	0	Endothelial_Cap_THY1
MCAM	0	1.0462	0.577	0.317	0	Endothelial_Cap_THY1
CDH13	0	0.993733	0.627	0.328	0	Endothelial_Cap_THY1
PIEZO2	0	0.982147	0.372	0.106	0	Endothelial_Cap_THY1
GABRD	0	0.979403	0.334	0.088	0	Endothelial_Cap_THY1
F2RL3	0	0.959761	0.546	0.242	0	Endothelial_Cap_THY1
HSPG2	0	0.940821	0.951	0.786	0	Endothelial_Cap_THY1
IVNS1ABP	0	0.918423	0.631	0.35	0	Endothelial_Cap_THY1
EDNRB	0	0.917824	0.688	0.378	0	Endothelial_Cap_THY1
PXDN	0	0.90108	0.454	0.201	0	Endothelial_Cap_THY1
JUP	0	0.901004	0.649	0.346	0	Endothelial_Cap_THY1
FOLH1	0	0.865115	0.31	0.109	0	Endothelial_Cap_THY1
FSCN1	0	0.847522	0.642	0.392	0	Endothelial_Cap_THY1
COL21A1	0	0.825801	0.304	0.102	0	Endothelial_Cap_THY1
TM4SF18	0	0.819597	0.792	0.557	0	Endothelial_Cap_THY1
SPARC	0	0.818132	0.986	0.911	0	Endothelial_Cap_THY1
ARHGAP18	0	0.817169	0.55	0.311	0	Endothelial_Cap_THY1
MCF2L	0	0.81607	0.483	0.221	0	Endothelial_Cap_THY1
LYVE1	0	0.770732	0.263	0.082	0	Endothelial_Cap_THY1
LAMB1	0	0.744463	0.449	0.244	0	Endothelial_Cap_THY1
KDR	0	0.737353	0.807	0.562	0	Endothelial_Cap_THY1
LOXL2	0	0.733013	0.326	0.133	0	Endothelial_Cap_THY1
PDGFB	0	0.725027	0.477	0.246	0	Endothelial_Cap_THY1
ETS1	0	0.720804	0.732	0.523	0	Endothelial_Cap_THY1
NID2	0	0.711916	0.291	0.099	0	Endothelial_Cap_THY1
SPG7	0	0.711198	0.538	0.314	0	Endothelial_Cap_THY1
PCDH12	0	0.70971	0.497	0.259	0	Endothelial_Cap_THY1
APOLD1	0	0.706818	0.732	0.508	0	Endothelial_Cap_THY1
DYSF	0	0.703617	0.584	0.338	0	Endothelial_Cap_THY1
MYO1B	0	0.700873	0.397	0.183	0	Endothelial_Cap_THY1
TMEM233	0	0.691905	0.435	0.208	0	Endothelial_Cap_THY1
APLNR	0	0.685114	0.489	0.24	0	Endothelial_Cap_THY1
COTL1	0	0.685081	0.477	0.245	0	Endothelial_Cap_THY1
PDGFD	0	0.682474	0.686	0.426	0	Endothelial_Cap_THY1
AFAP1L1	0	0.675469	0.495	0.272	0	Endothelial_Cap_THY1
P2RY8	0	0.663792	0.31	0.106	0	Endothelial_Cap_THY1
STC2	0	0.662078	0.306	0.109	0	Endothelial_Cap_THY1
TMEM150C	0	0.659883	0.532	0.313	0	Endothelial_Cap_THY1
LAMA4	0	0.652688	0.565	0.372	0	Endothelial_Cap_THY1
CHST15	0	0.652133	0.262	0.072	0	Endothelial_Cap_THY1
TMOD2	0	0.650159	0.361	0.157	0	Endothelial_Cap_THY1
TCF4	0	0.642803	0.882	0.759	0	Endothelial_Cap_THY1
GSN	0	0.632145	0.961	0.862	0	Endothelial_Cap_THY1
RASGRP3	0	0.631842	0.537	0.307	0	Endothelial_Cap_THY1
MAP4K4	0	0.631336	0.555	0.374	0	Endothelial_Cap_THY1
MARCKSL1	0	0.611185	0.748	0.577	0	Endothelial_Cap_THY1
EVA1B	0	0.605851	0.608	0.427	0	Endothelial_Cap_THY1
SPRY4	0	0.602589	0.475	0.282	0	Endothelial_Cap_THY1
EHD4	0	0.599761	0.729	0.522	0	Endothelial_Cap_THY1
CD200	0	0.595827	0.394	0.187	0	Endothelial_Cap_THY1
ITGA6	0	0.593233	0.719	0.555	0	Endothelial_Cap_THY1
ARHGAP29	0	0.591014	0.862	0.714	0	Endothelial_Cap_THY1
NID1	0	0.589465	0.515	0.316	0	Endothelial_Cap_THY1
HTRA1	0	0.58048	0.754	0.583	0	Endothelial_Cap_THY1
KLHL5	0	0.577888	0.517	0.301	0	Endothelial_Cap_THY1
IGFBP7	0	0.573385	0.983	0.832	0	Endothelial_Cap_THY1
TNFAIP8L1	0	0.57204	0.441	0.246	0	Endothelial_Cap_THY1
PLXND1	0	0.551721	0.677	0.5	0	Endothelial_Cap_THY1
CALM1	0	0.550616	0.946	0.903	0	Endothelial_Cap_THY1
PODXL	0	0.54549	0.838	0.727	0	Endothelial_Cap_THY1
CYBA	0	0.541458	0.642	0.429	0	Endothelial_Cap_THY1
SPRED1	0	0.540294	0.379	0.203	0	Endothelial_Cap_THY1
NRP1	0	0.537308	0.748	0.548	0	Endothelial_Cap_THY1
CMTM3	0	0.534242	0.335	0.149	0	Endothelial_Cap_THY1
SPRY1	0	0.534022	0.847	0.676	0	Endothelial_Cap_THY1
YWHAH	0	0.525907	0.75	0.575	0	Endothelial_Cap_THY1
DGKD	0	0.510945	0.295	0.129	0	Endothelial_Cap_THY1
NDST1	0	0.509405	0.361	0.18	0	Endothelial_Cap_THY1
MEF2C	0	0.508986	0.771	0.601	0	Endothelial_Cap_THY1
FRMD8	0	0.503393	0.384	0.202	0	Endothelial_Cap_THY1
CETP	0	0.493007	0.293	0.128	0	Endothelial_Cap_THY1
INSR	0	0.481118	0.82	0.566	0	Endothelial_Cap_THY1
GMFG	0	0.466387	0.732	0.52	0	Endothelial_Cap_THY1
CD34	0	0.452289	0.844	0.725	0	Endothelial_Cap_THY1
ARHGAP6	0	0.443205	0.194	0.054	0	Endothelial_Cap_THY1
KCNQ1	0	0.435515	0.193	0.058	0	Endothelial_Cap_THY1
GNG2	0	0.400711	0.218	0.076	0	Endothelial_Cap_THY1
ADAMTS7	0	0.393395	0.173	0.05	0	Endothelial_Cap_THY1
FLT1	0	0.317263	0.912	0.757	0	Endothelial_Cap_THY1
PALD1	5.17162e-306	0.421278	0.23	0.088	7.22734e-302	Endothelial_Cap_THY1
NCKIPSD	4.11409e-305	0.398302	0.236	0.092	5.74944e-301	Endothelial_Cap_THY1
PLCB1	8.62831e-300	0.620551	0.469	0.293	1.20581e-295	Endothelial_Cap_THY1
RASSF2	4.06834e-293	0.361662	0.168	0.053	5.68551e-289	Endothelial_Cap_THY1
PMEPA1	9.08123e-291	0.602657	0.349	0.186	1.2691e-286	Endothelial_Cap_THY1
NES	8.47449e-289	0.553315	0.475	0.286	1.18431e-284	Endothelial_Cap_THY1
OLFML2A	4.47352e-288	0.476924	0.418	0.234	6.25174e-284	Endothelial_Cap_THY1
TSPAN18	5.92893e-286	0.503953	0.376	0.203	8.28568e-282	Endothelial_Cap_THY1
TSPAN15	1.3249e-281	0.474118	0.386	0.208	1.85155e-277	Endothelial_Cap_THY1
LXN	7.07637e-277	0.501452	0.348	0.183	9.88923e-273	Endothelial_Cap_THY1
DOCK6	2.08072e-275	0.502269	0.567	0.382	2.9078e-271	Endothelial_Cap_THY1
SERPINH1	2.40452e-275	0.531599	0.689	0.541	3.36031e-271	Endothelial_Cap_THY1
ROBO4	2.88938e-274	0.47347	0.7	0.538	4.03791e-270	Endothelial_Cap_THY1
CD276	4.04429e-272	0.360337	0.152	0.047	5.65189e-268	Endothelial_Cap_THY1
APLN	2.00715e-262	0.610013	0.183	0.067	2.80499e-258	Endothelial_Cap_THY1
MSN	3.20302e-262	0.422059	0.818	0.716	4.47622e-258	Endothelial_Cap_THY1
CTNNB1	1.0661e-260	0.508714	0.742	0.585	1.48988e-256	Endothelial_Cap_THY1
JAK1	1.15596e-259	0.450458	0.689	0.536	1.61545e-255	Endothelial_Cap_THY1
MMP14	2.97954e-259	0.50781	0.283	0.139	4.16391e-255	Endothelial_Cap_THY1
ADAMTSL2	2.87863e-257	0.384341	0.226	0.096	4.02288e-253	Endothelial_Cap_THY1
PPM1F	1.52074e-254	0.470233	0.442	0.27	2.12524e-250	Endothelial_Cap_THY1
MICALL2	2.00606e-254	0.37968	0.205	0.082	2.80347e-250	Endothelial_Cap_THY1
CALCRL	1.52751e-250	0.492659	0.778	0.653	2.13469e-246	Endothelial_Cap_THY1
FLT4	3.06779e-249	0.430594	0.48	0.296	4.28724e-245	Endothelial_Cap_THY1
SH3PXD2A	5.56995e-248	0.418794	0.257	0.121	7.784e-244	Endothelial_Cap_THY1
SMOX	4.71042e-245	0.360331	0.233	0.103	6.58281e-241	Endothelial_Cap_THY1
RAB13	1.05315e-241	0.436673	0.775	0.669	1.47178e-237	Endothelial_Cap_THY1
PCDH17	3.99985e-241	0.615097	0.587	0.431	5.5898e-237	Endothelial_Cap_THY1
SMTN	2.73195e-238	0.435862	0.498	0.314	3.8179e-234	Endothelial_Cap_THY1
SNTB1	3.72241e-237	0.334953	0.175	0.066	5.20207e-233	Endothelial_Cap_THY1
PDE2A	2.70119e-235	0.418716	0.481	0.298	3.77491e-231	Endothelial_Cap_THY1
FHOD1	6.66436e-235	0.373504	0.258	0.123	9.31345e-231	Endothelial_Cap_THY1
GYPC	5.04612e-234	0.45844	0.6	0.422	7.05195e-230	Endothelial_Cap_THY1
NOTCH4	1.36517e-233	0.353161	0.818	0.631	1.90782e-229	Endothelial_Cap_THY1
CLIC1	5.60393e-233	0.366432	0.844	0.763	7.83149e-229	Endothelial_Cap_THY1
EXOC3L1	9.98873e-233	0.381664	0.352	0.194	1.39592e-228	Endothelial_Cap_THY1
FMNL3	1.76653e-232	0.450421	0.387	0.228	2.46873e-228	Endothelial_Cap_THY1
ESM1	2.6165e-232	0.421357	0.65	0.437	3.65656e-228	Endothelial_Cap_THY1
EGFL7	8.82323e-231	0.347104	0.92	0.847	1.23305e-226	Endothelial_Cap_THY1
BCL6B	1.29848e-230	0.439268	0.375	0.219	1.81463e-226	Endothelial_Cap_THY1
GPR4	1.58444e-230	0.441598	0.418	0.254	2.21425e-226	Endothelial_Cap_THY1
NPNT	2.56112e-228	0.366655	0.189	0.077	3.57917e-224	Endothelial_Cap_THY1
RHBDF2	9.71261e-227	0.36346	0.238	0.11	1.35734e-222	Endothelial_Cap_THY1
LAPTM5	5.85376e-225	0.452752	0.356	0.205	8.18063e-221	Endothelial_Cap_THY1
EDIL3	6.0973e-224	0.413272	0.308	0.162	8.52097e-220	Endothelial_Cap_THY1
VASH1	3.09432e-223	0.431229	0.336	0.188	4.32432e-219	Endothelial_Cap_THY1
SEMA3F	1.47532e-222	0.483021	0.502	0.34	2.06176e-218	Endothelial_Cap_THY1
PTPRG	1.52878e-222	0.487658	0.634	0.482	2.13647e-218	Endothelial_Cap_THY1
ST8SIA4	4.99686e-222	0.343597	0.235	0.109	6.98311e-218	Endothelial_Cap_THY1
TMEM204	1.59967e-221	0.31967	0.821	0.66	2.23554e-217	Endothelial_Cap_THY1
COLGALT1	1.25633e-219	0.363987	0.212	0.095	1.75572e-215	Endothelial_Cap_THY1
MLEC	1.41033e-219	0.452339	0.492	0.321	1.97093e-215	Endothelial_Cap_THY1
C1orf54	3.06256e-219	0.482933	0.403	0.247	4.27993e-215	Endothelial_Cap_THY1
ACTB	3.24239e-219	0.404997	0.974	0.957	4.53124e-215	Endothelial_Cap_THY1
BID	8.20554e-219	0.394029	0.336	0.187	1.14672e-214	Endothelial_Cap_THY1
PRDM1	1.76787e-217	0.418096	0.428	0.259	2.47059e-213	Endothelial_Cap_THY1
MAP1B	2.30952e-216	0.42378	0.428	0.266	3.22756e-212	Endothelial_Cap_THY1
PLAU	5.56001e-216	0.354732	0.212	0.094	7.77011e-212	Endothelial_Cap_THY1
SYNM	4.61944e-214	0.425794	0.29	0.154	6.45567e-210	Endothelial_Cap_THY1
ITGA1	3.92827e-210	0.405925	0.61	0.436	5.48975e-206	Endothelial_Cap_THY1
MYO6	4.17715e-210	0.39866	0.576	0.404	5.83756e-206	Endothelial_Cap_THY1
GPRC5C	7.58599e-210	0.3588	0.18	0.075	1.06014e-205	Endothelial_Cap_THY1
ASAP1	1.52397e-209	0.426841	0.625	0.477	2.12975e-205	Endothelial_Cap_THY1
LAYN	8.14707e-209	0.374623	0.342	0.192	1.13855e-204	Endothelial_Cap_THY1
PREX1	2.02266e-208	0.414157	0.495	0.326	2.82667e-204	Endothelial_Cap_THY1
NOX4	8.83561e-207	0.349677	0.207	0.094	1.23478e-202	Endothelial_Cap_THY1
NT5E	4.62278e-205	0.367188	0.264	0.136	6.46033e-201	Endothelial_Cap_THY1
GNG7	1.13207e-204	0.310553	0.244	0.118	1.58207e-200	Endothelial_Cap_THY1
MGLL	2.58973e-204	0.497198	0.495	0.335	3.61915e-200	Endothelial_Cap_THY1
TSPAN12	7.8138e-203	0.398288	0.423	0.267	1.09198e-198	Endothelial_Cap_THY1
TSC22D1	1.22626e-200	0.401937	0.884	0.791	1.7137e-196	Endothelial_Cap_THY1
DGKH	4.61373e-200	0.469528	0.464	0.307	6.44769e-196	Endothelial_Cap_THY1
TNK2	9.09281e-199	0.291012	0.173	0.071	1.27072e-194	Endothelial_Cap_THY1
MMP15	1.24917e-197	0.342837	0.213	0.1	1.74571e-193	Endothelial_Cap_THY1
ARHGDIB	2.3265e-196	0.334286	0.812	0.69	3.25128e-192	Endothelial_Cap_THY1
IDH2	3.18837e-194	0.348405	0.342	0.199	4.45575e-190	Endothelial_Cap_THY1
RAPGEF2	9.27221e-194	0.427165	0.402	0.254	1.29579e-189	Endothelial_Cap_THY1
PTP4A3	1.31174e-193	0.357736	0.357	0.208	1.83315e-189	Endothelial_Cap_THY1
MMP2	6.87966e-192	0.570332	0.277	0.151	9.61432e-188	Endothelial_Cap_THY1
PLEKHG1	1.50091e-190	0.415065	0.434	0.283	2.09753e-186	Endothelial_Cap_THY1
GRB10	1.69943e-190	0.35045	0.649	0.475	2.37496e-186	Endothelial_Cap_THY1
COL6A2	7.90366e-190	0.413479	0.22	0.107	1.10454e-185	Endothelial_Cap_THY1
SH3BP5	5.41298e-189	0.375034	0.793	0.67	7.56464e-185	Endothelial_Cap_THY1
CDKN2B	3.70089e-188	0.327671	0.17	0.072	5.172e-184	Endothelial_Cap_THY1
NETO2	4.6681e-187	0.371414	0.297	0.163	6.52366e-183	Endothelial_Cap_THY1
NDRG2	4.17198e-184	0.343215	0.375	0.227	5.83034e-180	Endothelial_Cap_THY1
PGM2L1	3.8657e-183	0.441945	0.373	0.232	5.40231e-179	Endothelial_Cap_THY1
HECW2	7.45918e-183	0.334807	0.523	0.348	1.04242e-178	Endothelial_Cap_THY1
CCDC85B	2.23011e-182	0.347814	0.833	0.753	3.11657e-178	Endothelial_Cap_THY1
CXCL12	7.76455e-182	0.508791	0.254	0.132	1.0851e-177	Endothelial_Cap_THY1
VAV3	8.4849e-182	0.311009	0.207	0.099	1.18577e-177	Endothelial_Cap_THY1
TMEM88	9.0043e-181	0.426922	0.732	0.583	1.25835e-176	Endothelial_Cap_THY1
SLC27A3	2.31827e-180	0.359822	0.318	0.184	3.23978e-176	Endothelial_Cap_THY1
CSTB	4.71521e-179	0.413912	0.705	0.581	6.5895e-175	Endothelial_Cap_THY1
ESAM	6.33843e-179	0.320336	0.85	0.759	8.85795e-175	Endothelial_Cap_THY1
MPZL1	1.35187e-178	0.358648	0.399	0.255	1.88924e-174	Endothelial_Cap_THY1
MAPRE2	1.821e-178	0.331711	0.333	0.197	2.54485e-174	Endothelial_Cap_THY1
S100A16	5.00029e-177	0.386422	0.729	0.618	6.9879e-173	Endothelial_Cap_THY1
COL18A1	1.01696e-175	0.441645	0.595	0.443	1.4212e-171	Endothelial_Cap_THY1
CD93	3.53793e-174	0.338385	0.782	0.638	4.94426e-170	Endothelial_Cap_THY1
PDE8A	1.46777e-173	0.354447	0.309	0.18	2.05121e-169	Endothelial_Cap_THY1
PLEKHA1	6.97635e-173	0.375964	0.459	0.314	9.74946e-169	Endothelial_Cap_THY1
ADM	8.19061e-173	0.692781	0.429	0.293	1.14464e-168	Endothelial_Cap_THY1
SLC12A2	1.28905e-172	0.391115	0.294	0.169	1.80145e-168	Endothelial_Cap_THY1
MAF	1.32925e-171	0.359314	0.426	0.28	1.85763e-167	Endothelial_Cap_THY1
ABCG1	5.77353e-171	0.401401	0.404	0.262	8.0685e-167	Endothelial_Cap_THY1
VASP	1.62825e-169	0.380245	0.457	0.316	2.27548e-165	Endothelial_Cap_THY1
ADD3	3.89402e-169	0.334784	0.392	0.249	5.44189e-165	Endothelial_Cap_THY1
DUSP6	7.80109e-169	0.360345	0.621	0.464	1.0902e-164	Endothelial_Cap_THY1
LYSMD2	8.84978e-169	0.365074	0.366	0.23	1.23676e-164	Endothelial_Cap_THY1
ANKRD11	2.29057e-167	0.391002	0.594	0.456	3.20108e-163	Endothelial_Cap_THY1
SCN1B	1.21595e-166	0.283006	0.176	0.081	1.6993e-162	Endothelial_Cap_THY1
MGMT	1.11402e-165	0.341582	0.454	0.309	1.55684e-161	Endothelial_Cap_THY1
PLXNA2	1.46648e-165	0.408967	0.452	0.311	2.0494e-161	Endothelial_Cap_THY1
TNFRSF4	8.99937e-165	0.593186	0.389	0.252	1.25766e-160	Endothelial_Cap_THY1
RAP2A	1.2498e-164	0.350709	0.31	0.186	1.7466e-160	Endothelial_Cap_THY1
TAX1BP3	2.06437e-164	0.41672	0.467	0.327	2.88496e-160	Endothelial_Cap_THY1
RASGRF2	5.96353e-164	0.328135	0.272	0.153	8.33403e-160	Endothelial_Cap_THY1
SOX18	2.80311e-163	0.447198	0.643	0.515	3.91735e-159	Endothelial_Cap_THY1
SCARF1	3.55728e-162	0.360384	0.435	0.292	4.9713e-158	Endothelial_Cap_THY1
KANK2	5.94121e-162	0.342846	0.269	0.151	8.30284e-158	Endothelial_Cap_THY1
TRIM2	6.84908e-161	0.33933	0.253	0.14	9.57159e-157	Endothelial_Cap_THY1
FCGRT	4.22332e-160	0.325946	0.779	0.675	5.90209e-156	Endothelial_Cap_THY1
HOPX	2.0355e-159	0.316187	0.203	0.101	2.84461e-155	Endothelial_Cap_THY1
HAPLN1	3.23194e-158	0.549513	0.186	0.09	4.51664e-154	Endothelial_Cap_THY1
ADAMTS5	2.7581e-157	0.52515	0.256	0.143	3.85444e-153	Endothelial_Cap_THY1
PDE4B	4.47311e-156	0.300531	0.226	0.119	6.25118e-152	Endothelial_Cap_THY1
PRMT1	7.0022e-156	0.31429	0.601	0.456	9.78557e-152	Endothelial_Cap_THY1
WDFY1	9.29886e-156	0.335352	0.356	0.225	1.29952e-151	Endothelial_Cap_THY1
NFIB	2.18712e-155	0.341053	0.726	0.58	3.0565e-151	Endothelial_Cap_THY1
OSBPL3	4.81941e-153	0.253902	0.15	0.066	6.73513e-149	Endothelial_Cap_THY1
CDC42EP1	4.88403e-152	0.332433	0.426	0.285	6.82543e-148	Endothelial_Cap_THY1
LAMC1	1.08317e-151	0.385429	0.49	0.35	1.51373e-147	Endothelial_Cap_THY1
ITIH5	4.47955e-151	0.492662	0.275	0.162	6.26018e-147	Endothelial_Cap_THY1
CPNE5	2.23833e-150	0.308426	0.213	0.111	3.12806e-146	Endothelial_Cap_THY1
HIC1	3.38747e-148	0.26409	0.183	0.09	4.73399e-144	Endothelial_Cap_THY1
JDP2	7.51937e-148	0.318393	0.285	0.169	1.05083e-143	Endothelial_Cap_THY1
SLC23A2	4.22929e-146	0.264729	0.191	0.096	5.91043e-142	Endothelial_Cap_THY1
GRAMD1A	2.83148e-145	0.329724	0.416	0.283	3.957e-141	Endothelial_Cap_THY1
KCNE3	3.9542e-145	0.382845	0.319	0.193	5.52599e-141	Endothelial_Cap_THY1
SVIL	6.46122e-145	0.279565	0.357	0.226	9.02955e-141	Endothelial_Cap_THY1
KIFC3	8.37023e-145	0.320508	0.379	0.248	1.16974e-140	Endothelial_Cap_THY1
SLC22A23	1.03897e-144	0.275363	0.241	0.132	1.45196e-140	Endothelial_Cap_THY1
ITPKB	5.34042e-144	0.278561	0.244	0.136	7.46323e-140	Endothelial_Cap_THY1
ARHGEF12	2.39048e-142	0.335921	0.581	0.449	3.3407e-138	Endothelial_Cap_THY1
TBXA2R	3.70501e-141	0.258001	0.3	0.179	5.17775e-137	Endothelial_Cap_THY1
DENND3	4.73783e-141	0.32648	0.358	0.231	6.62112e-137	Endothelial_Cap_THY1
TSPAN13	1.51852e-140	0.323713	0.454	0.309	2.12214e-136	Endothelial_Cap_THY1
MTSS1	5.38432e-140	0.291588	0.445	0.306	7.52459e-136	Endothelial_Cap_THY1
ADAM10	6.52904e-140	0.338902	0.492	0.36	9.12433e-136	Endothelial_Cap_THY1
KCNN3	4.19993e-139	0.279064	0.474	0.329	5.8694e-135	Endothelial_Cap_THY1
OAF	1.29903e-138	0.299783	0.272	0.161	1.8154e-134	Endothelial_Cap_THY1
MPRIP	2.20338e-138	0.330367	0.433	0.302	3.07922e-134	Endothelial_Cap_THY1
CAP1	3.58684e-137	0.308363	0.629	0.496	5.0126e-133	Endothelial_Cap_THY1
GNAI1	3.67213e-135	0.319686	0.333	0.213	5.1318e-131	Endothelial_Cap_THY1
FKBP10	4.09874e-135	0.294138	0.27	0.161	5.72799e-131	Endothelial_Cap_THY1
JAM3	6.46504e-135	0.306993	0.409	0.278	9.03489e-131	Endothelial_Cap_THY1
STIM2	1.12276e-134	0.332802	0.387	0.265	1.56906e-130	Endothelial_Cap_THY1
DDI2	1.60471e-134	0.271505	0.198	0.105	2.24258e-130	Endothelial_Cap_THY1
FAM174B	1.97242e-134	0.268588	0.159	0.076	2.75646e-130	Endothelial_Cap_THY1
TWF2	1.00558e-133	0.265586	0.271	0.161	1.4053e-129	Endothelial_Cap_THY1
KANK3	6.28707e-133	0.306256	0.521	0.385	8.78618e-129	Endothelial_Cap_THY1
MAP1S	1.04526e-132	0.273509	0.208	0.113	1.46075e-128	Endothelial_Cap_THY1
HDAC1	1.13888e-132	0.30615	0.437	0.307	1.59158e-128	Endothelial_Cap_THY1
FNBP1L	1.95661e-132	0.317453	0.39	0.263	2.73436e-128	Endothelial_Cap_THY1
ACOT7	1.96903e-132	0.293393	0.262	0.155	2.75172e-128	Endothelial_Cap_THY1
AGRN	3.32035e-131	0.343818	0.413	0.286	4.64018e-127	Endothelial_Cap_THY1
TBCD	4.34782e-131	0.339072	0.323	0.207	6.07608e-127	Endothelial_Cap_THY1
RASAL2	5.52387e-131	0.315199	0.523	0.388	7.71961e-127	Endothelial_Cap_THY1
UACA	2.02038e-129	0.280254	0.734	0.6	2.82348e-125	Endothelial_Cap_THY1
EIF4EBP1	8.27633e-129	0.28638	0.257	0.152	1.15662e-124	Endothelial_Cap_THY1
PLEKHO1	1.60702e-128	0.309091	0.321	0.205	2.24581e-124	Endothelial_Cap_THY1
GOLIM4	5.37359e-128	0.324735	0.509	0.38	7.50959e-124	Endothelial_Cap_THY1
ARHGEF7	7.15351e-128	0.326297	0.406	0.278	9.99703e-124	Endothelial_Cap_THY1
FRMD4A	1.20188e-127	0.297086	0.347	0.227	1.67963e-123	Endothelial_Cap_THY1
RAMP3	1.33758e-127	0.277619	0.864	0.789	1.86926e-123	Endothelial_Cap_THY1
KITLG	1.14086e-125	0.273252	0.175	0.09	1.59435e-121	Endothelial_Cap_THY1
VPS37A	2.89845e-124	0.281581	0.315	0.202	4.05058e-120	Endothelial_Cap_THY1
TNS3	6.75329e-124	0.268206	0.305	0.193	9.43772e-120	Endothelial_Cap_THY1
ARHGEF10	9.21766e-123	0.310669	0.306	0.196	1.28817e-118	Endothelial_Cap_THY1
KIAA1217	1.37622e-121	0.28431	0.328	0.213	1.92326e-117	Endothelial_Cap_THY1
AKIP1	6.43636e-121	0.262267	0.259	0.156	8.99481e-117	Endothelial_Cap_THY1
GNAI2	1.34575e-120	0.280736	0.819	0.739	1.88069e-116	Endothelial_Cap_THY1
CREM	2.92126e-120	0.325009	0.367	0.25	4.08246e-116	Endothelial_Cap_THY1
TMEM255B	6.83012e-120	0.282627	0.533	0.399	9.5451e-116	Endothelial_Cap_THY1
DGKZ	8.45388e-120	0.289843	0.427	0.301	1.18143e-115	Endothelial_Cap_THY1
ATP11A	1.10186e-119	0.292262	0.31	0.201	1.53985e-115	Endothelial_Cap_THY1
RAPGEF4	1.12777e-119	0.296879	0.408	0.282	1.57605e-115	Endothelial_Cap_THY1
ABHD17A	2.4234e-119	0.29173	0.479	0.353	3.3867e-115	Endothelial_Cap_THY1
CPM	1.98663e-118	0.289723	0.325	0.208	2.77632e-114	Endothelial_Cap_THY1
CDH5	3.32595e-118	0.281703	0.735	0.627	4.64802e-114	Endothelial_Cap_THY1
SNRK	4.0798e-118	0.296428	0.551	0.42	5.70152e-114	Endothelial_Cap_THY1
CBLB	1.40153e-117	0.307811	0.262	0.162	1.95863e-113	Endothelial_Cap_THY1
LNX1	2.0183e-117	0.30732	0.203	0.113	2.82058e-113	Endothelial_Cap_THY1
LGALS1	5.20936e-117	0.576681	0.691	0.586	7.28007e-113	Endothelial_Cap_THY1
HLX	9.55241e-117	0.308709	0.294	0.187	1.33495e-112	Endothelial_Cap_THY1
WASF2	7.87918e-116	0.264117	0.711	0.603	1.10112e-111	Endothelial_Cap_THY1
MYADM	3.81522e-115	0.342598	0.315	0.207	5.33177e-111	Endothelial_Cap_THY1
CLIC4	4.03367e-115	0.282295	0.678	0.565	5.63706e-111	Endothelial_Cap_THY1
FZD4	4.81792e-115	0.318132	0.583	0.456	6.73304e-111	Endothelial_Cap_THY1
FAM167B	3.33923e-114	0.303394	0.732	0.602	4.66657e-110	Endothelial_Cap_THY1
NIN	9.67371e-114	0.271818	0.317	0.207	1.3519e-109	Endothelial_Cap_THY1
CARHSP1	5.16139e-113	0.264218	0.607	0.481	7.21304e-109	Endothelial_Cap_THY1
CAPN2	2.04802e-112	0.292192	0.537	0.414	2.86211e-108	Endothelial_Cap_THY1
PRKAR1A	5.66426e-112	0.276025	0.621	0.502	7.9158e-108	Endothelial_Cap_THY1
BAX	1.44267e-111	0.317971	0.504	0.384	2.01613e-107	Endothelial_Cap_THY1
CDKN2A	2.3706e-111	0.318022	0.182	0.099	3.31291e-107	Endothelial_Cap_THY1
DAB2	8.89675e-111	0.275651	0.561	0.444	1.24332e-106	Endothelial_Cap_THY1
CD81	2.43123e-110	0.270882	0.817	0.739	3.39764e-106	Endothelial_Cap_THY1
ABI3	2.97553e-110	0.276606	0.429	0.308	4.1583e-106	Endothelial_Cap_THY1
HOMER3	4.94371e-110	0.321254	0.193	0.109	6.90884e-106	Endothelial_Cap_THY1
ISG20	1.56546e-109	0.311124	0.277	0.175	2.18774e-105	Endothelial_Cap_THY1
TMEM184B	3.23399e-109	0.288534	0.4	0.285	4.5195e-105	Endothelial_Cap_THY1
PFN1	4.37252e-109	0.324915	0.882	0.829	6.1106e-105	Endothelial_Cap_THY1
NRIP1	2.04955e-108	0.295602	0.295	0.193	2.86425e-104	Endothelial_Cap_THY1
GRAP	7.56478e-108	0.267129	0.25	0.153	1.05718e-103	Endothelial_Cap_THY1
TCEAL8	7.18342e-107	0.260152	0.458	0.337	1.00388e-102	Endothelial_Cap_THY1
SHANK3	7.69652e-107	0.322076	0.431	0.316	1.07559e-102	Endothelial_Cap_THY1
TRIM24	8.27692e-106	0.250132	0.227	0.137	1.1567e-101	Endothelial_Cap_THY1
TEX264	1.04249e-105	0.260319	0.407	0.291	1.45688e-101	Endothelial_Cap_THY1
LDHB	2.90631e-105	0.290306	0.524	0.407	4.06157e-101	Endothelial_Cap_THY1
ITPRIPL2	6.91954e-105	0.286404	0.351	0.244	9.67005e-101	Endothelial_Cap_THY1
CKLF	8.87189e-105	0.284197	0.353	0.244	1.23985e-100	Endothelial_Cap_THY1
PHLDB1	1.09856e-104	0.25875	0.314	0.209	1.53524e-100	Endothelial_Cap_THY1
TSPAN14	6.82511e-102	0.269178	0.606	0.489	9.53809e-98	Endothelial_Cap_THY1
PEA15	3.55941e-101	0.264936	0.662	0.547	4.97428e-97	Endothelial_Cap_THY1
DHRS3	4.01741e-101	0.365822	0.514	0.402	5.61433e-97	Endothelial_Cap_THY1
MEF2A	8.58144e-100	0.287454	0.553	0.442	1.19926e-95	Endothelial_Cap_THY1
YES1	4.58076e-98	0.272498	0.476	0.362	6.40161e-94	Endothelial_Cap_THY1
DLL1	9.50099e-97	0.308468	0.312	0.212	1.32776e-92	Endothelial_Cap_THY1
ARHGEF15	2.97664e-96	0.263499	0.435	0.321	4.15985e-92	Endothelial_Cap_THY1
FLNA	5.92163e-95	0.257503	0.514	0.396	8.27547e-91	Endothelial_Cap_THY1
SMAD1	1.13117e-93	0.260278	0.262	0.17	1.58081e-89	Endothelial_Cap_THY1
IGF2R	1.74511e-93	0.252186	0.315	0.214	2.43879e-89	Endothelial_Cap_THY1
GRPEL2	2.00837e-93	0.259552	0.197	0.117	2.80669e-89	Endothelial_Cap_THY1
RBPMS	3.34855e-92	0.251597	0.461	0.349	4.6796e-88	Endothelial_Cap_THY1
SH2D3C	2.14944e-91	0.257833	0.411	0.301	3.00385e-87	Endothelial_Cap_THY1
CSNK1E	1.60791e-90	0.251787	0.372	0.267	2.24705e-86	Endothelial_Cap_THY1
INMT	2.96808e-90	0.370181	0.189	0.113	4.1479e-86	Endothelial_Cap_THY1
FAM118A	7.34629e-90	0.303562	0.255	0.166	1.02664e-85	Endothelial_Cap_THY1
AP2S1	2.72219e-88	0.250907	0.631	0.529	3.80426e-84	Endothelial_Cap_THY1
MBNL2	1.15308e-87	0.266405	0.438	0.332	1.61143e-83	Endothelial_Cap_THY1
ZEB1	3.25785e-87	0.252947	0.608	0.509	4.55284e-83	Endothelial_Cap_THY1
CTTN	2.68216e-86	0.250504	0.462	0.354	3.74832e-82	Endothelial_Cap_THY1
GCC2	4.77359e-85	0.256882	0.479	0.37	6.6711e-81	Endothelial_Cap_THY1
MXD4	6.54552e-85	0.254042	0.54	0.431	9.14736e-81	Endothelial_Cap_THY1
SERPINI1	1.99461e-84	0.370443	0.241	0.157	2.78746e-80	Endothelial_Cap_THY1
MACF1	1.99056e-82	0.289742	0.679	0.593	2.78181e-78	Endothelial_Cap_THY1
EIF4G3	4.01823e-81	0.255463	0.389	0.29	5.61547e-77	Endothelial_Cap_THY1
TNFAIP3	2.83939e-79	0.320024	0.318	0.228	3.96805e-75	Endothelial_Cap_THY1
PINK1	6.86946e-79	0.250459	0.644	0.54	9.60008e-75	Endothelial_Cap_THY1
ITGA2	6.41103e-77	0.252116	0.203	0.128	8.95942e-73	Endothelial_Cap_THY1
RGS3	6.48713e-77	0.32393	0.424	0.326	9.06576e-73	Endothelial_Cap_THY1
RHOU	2.67629e-75	0.251226	0.296	0.207	3.74011e-71	Endothelial_Cap_THY1
PLK2	2.89116e-75	0.294614	0.64	0.542	4.0404e-71	Endothelial_Cap_THY1
TUBA1A	2.62156e-71	0.286439	0.523	0.429	3.66363e-67	Endothelial_Cap_THY1
SERPINE1	3.65287e-44	0.306609	0.323	0.253	5.10489e-40	Endothelial_Cap_THY1
IL32	3.76144e-42	0.445762	0.481	0.413	5.25661e-38	Endothelial_Cap_THY1
RBP5	2.47265e-19	0.291378	0.319	0.282	3.45553e-15	Endothelial_Cap_THY1
CRHBP	0	4.32891	0.838	0.116	0	Endothelial_Cap_CRHBP
SOST	0	4.07291	0.673	0.014	0	Endothelial_Cap_CRHBP
EHD3	0	3.64003	0.737	0.081	0	Endothelial_Cap_CRHBP
PLAT	0	3.21459	0.889	0.429	0	Endothelial_Cap_CRHBP
EMCN	0	2.95649	0.973	0.762	0	Endothelial_Cap_CRHBP
IGFBP5	0	2.79054	0.984	0.495	0	Endothelial_Cap_CRHBP
IL13RA2	0	2.47547	0.331	0.027	0	Endothelial_Cap_CRHBP
SYNE1	0	2.21546	0.764	0.36	0	Endothelial_Cap_CRHBP
MEG3	0	2.19424	0.451	0.053	0	Endothelial_Cap_CRHBP
IL1RL1	0	2.00106	0.233	0.017	0	Endothelial_Cap_CRHBP
LINC00551	0	1.83914	0.326	0.018	0	Endothelial_Cap_CRHBP
FCN3	0	1.83526	0.683	0.411	0	Endothelial_Cap_CRHBP
SLC14A1	0	1.78798	0.589	0.184	0	Endothelial_Cap_CRHBP
MT1E	0	1.76457	0.602	0.237	0	Endothelial_Cap_CRHBP
LGALS3BP	0	1.67876	0.476	0.087	0	Endothelial_Cap_CRHBP
TBX3	0	1.63394	0.439	0.091	0	Endothelial_Cap_CRHBP
TGFBR2	0	1.58916	0.921	0.797	0	Endothelial_Cap_CRHBP
NTN4	0	1.58708	0.619	0.281	0	Endothelial_Cap_CRHBP
PRX	0	1.57703	0.368	0.059	0	Endothelial_Cap_CRHBP
MT1M	0	1.53384	0.454	0.131	0	Endothelial_Cap_CRHBP
SGK1	0	1.46497	0.752	0.504	0	Endothelial_Cap_CRHBP
CEBPB	0	1.46468	0.592	0.366	0	Endothelial_Cap_CRHBP
HLA-DQA1	0	1.36262	0.639	0.282	0	Endothelial_Cap_CRHBP
CD74	0	1.35295	0.992	0.931	0	Endothelial_Cap_CRHBP
ANO6	0	1.28152	0.494	0.284	0	Endothelial_Cap_CRHBP
HLA-DPA1	0	1.26463	0.904	0.739	0	Endothelial_Cap_CRHBP
DNAJB1	0	1.25805	0.661	0.515	0	Endothelial_Cap_CRHBP
SERPING1	0	1.24092	0.466	0.189	0	Endothelial_Cap_CRHBP
HLA-DRA	0	1.23906	0.955	0.794	0	Endothelial_Cap_CRHBP
EFNB1	0	1.21458	0.597	0.335	0	Endothelial_Cap_CRHBP
ITGA8	0	1.21279	0.486	0.262	0	Endothelial_Cap_CRHBP
GATA5	0	1.20845	0.26	0.014	0	Endothelial_Cap_CRHBP
HSPA1A	0	1.20705	0.799	0.702	0	Endothelial_Cap_CRHBP
HLA-DRB5	0	1.20629	0.67	0.502	0	Endothelial_Cap_CRHBP
CMTM8	0	1.18373	0.547	0.321	0	Endothelial_Cap_CRHBP
MT2A	0	1.17435	0.847	0.646	0	Endothelial_Cap_CRHBP
HLA-DRB1	0	1.16331	0.955	0.847	0	Endothelial_Cap_CRHBP
HLA-DPB1	0	1.12744	0.848	0.64	0	Endothelial_Cap_CRHBP
FKBP5	0	1.12168	0.59	0.367	0	Endothelial_Cap_CRHBP
CKB	0	1.11678	0.272	0.063	0	Endothelial_Cap_CRHBP
FGL2	0	1.08599	0.468	0.228	0	Endothelial_Cap_CRHBP
RXFP1	0	1.08518	0.233	0.019	0	Endothelial_Cap_CRHBP
PBX1	0	1.0591	0.626	0.423	0	Endothelial_Cap_CRHBP
TFPI2	0	1.03619	0.223	0.047	0	Endothelial_Cap_CRHBP
SYNE2	0	1.0198	0.743	0.607	0	Endothelial_Cap_CRHBP
TEK	0	0.989543	0.604	0.431	0	Endothelial_Cap_CRHBP
WFDC1	0	0.977899	0.216	0.044	0	Endothelial_Cap_CRHBP
MEIS2	0	0.963195	0.714	0.488	0	Endothelial_Cap_CRHBP
HLA-DMA	0	0.939711	0.703	0.504	0	Endothelial_Cap_CRHBP
S100A4	0	0.923387	0.526	0.278	0	Endothelial_Cap_CRHBP
VIPR1	0	0.912547	0.172	0.008	0	Endothelial_Cap_CRHBP
FXYD6	0	0.87241	0.6	0.405	0	Endothelial_Cap_CRHBP
TMEM204	0	0.867939	0.824	0.686	0	Endothelial_Cap_CRHBP
SLC9A3R2	0	0.844328	0.932	0.858	0	Endothelial_Cap_CRHBP
BST2	0	0.841116	0.874	0.791	0	Endothelial_Cap_CRHBP
ID1	0	0.811291	0.82	0.71	0	Endothelial_Cap_CRHBP
NOSTRIN	0	0.811247	0.732	0.606	0	Endothelial_Cap_CRHBP
MGP	0	0.803133	0.883	0.801	0	Endothelial_Cap_CRHBP
HLA-C	0	0.789136	0.982	0.978	0	Endothelial_Cap_CRHBP
IL6ST	0	0.767449	0.818	0.751	0	Endothelial_Cap_CRHBP
HLA-E	0	0.705984	0.981	0.976	0	Endothelial_Cap_CRHBP
PTPRB	0	0.703271	0.84	0.775	0	Endothelial_Cap_CRHBP
RNASE1	0	0.693189	0.944	0.942	0	Endothelial_Cap_CRHBP
B2M	0	0.608383	0.999	0.999	0	Endothelial_Cap_CRHBP
IFI27	0	0.584184	0.969	0.956	0	Endothelial_Cap_CRHBP
IFITM3	0	0.569751	0.989	0.986	0	Endothelial_Cap_CRHBP
HLA-B	0	0.524824	0.993	0.993	0	Endothelial_Cap_CRHBP
ITM2B	0	0.403631	0.975	0.979	0	Endothelial_Cap_CRHBP
HECW2	7.85627e-303	0.917126	0.562	0.37	1.09791e-298	Endothelial_Cap_CRHBP
APP	5.07614e-297	0.522511	0.955	0.946	7.09391e-293	Endothelial_Cap_CRHBP
ARRDC2	2.53793e-296	1.12004	0.521	0.336	3.54676e-292	Endothelial_Cap_CRHBP
HLA-DQA2	4.68036e-281	0.949429	0.26	0.097	6.5408e-277	Endothelial_Cap_CRHBP
ETS2	6.64308e-280	0.820176	0.725	0.627	9.28371e-276	Endothelial_Cap_CRHBP
TSPAN7	1.35767e-276	0.80931	0.682	0.546	1.89734e-272	Endothelial_Cap_CRHBP
CCND1	2.3783e-276	0.832677	0.638	0.448	3.32367e-272	Endothelial_Cap_CRHBP
MT1G	2.80286e-271	1.04466	0.198	0.061	3.917e-267	Endothelial_Cap_CRHBP
PDIA5	9.88933e-265	0.884539	0.368	0.187	1.38203e-260	Endothelial_Cap_CRHBP
UBB	1.34254e-255	0.612386	0.895	0.884	1.8762e-251	Endothelial_Cap_CRHBP
C1QTNF1	7.6838e-255	0.70299	0.174	0.052	1.07381e-250	Endothelial_Cap_CRHBP
HSPA1B	1.52406e-251	1.1134	0.655	0.518	2.12988e-247	Endothelial_Cap_CRHBP
PRKCA	4.16946e-247	0.839929	0.187	0.062	5.82681e-243	Endothelial_Cap_CRHBP
RAMP2	2.31442e-240	0.482555	0.929	0.92	3.2344e-236	Endothelial_Cap_CRHBP
RASD1	1.30452e-238	0.905687	0.229	0.089	1.82306e-234	Endothelial_Cap_CRHBP
DUSP1	5.36498e-238	0.690556	0.882	0.85	7.49756e-234	Endothelial_Cap_CRHBP
RCSD1	1.21041e-235	0.695548	0.184	0.062	1.69154e-231	Endothelial_Cap_CRHBP
CD9	3.04446e-232	0.567939	0.861	0.778	4.25464e-228	Endothelial_Cap_CRHBP
HSP90AA1	2.44455e-229	0.602671	0.895	0.885	3.41626e-225	Endothelial_Cap_CRHBP
BEX5	1.51803e-224	0.846339	0.329	0.158	2.12144e-220	Endothelial_Cap_CRHBP
EMID1	1.25483e-220	0.766047	0.293	0.14	1.75363e-216	Endothelial_Cap_CRHBP
DUSP11	2.35564e-220	0.890201	0.348	0.19	3.292e-216	Endothelial_Cap_CRHBP
F8	3.48148e-214	0.743489	0.52	0.335	4.86537e-210	Endothelial_Cap_CRHBP
HLA-DOA	9.52138e-211	0.705427	0.228	0.094	1.33061e-206	Endothelial_Cap_CRHBP
AKAP12	5.36563e-209	0.665916	0.51	0.319	7.49846e-205	Endothelial_Cap_CRHBP
MYLK	5.35984e-204	0.837411	0.447	0.297	7.49038e-200	Endothelial_Cap_CRHBP
PTGIS	7.40913e-202	0.716671	0.178	0.063	1.03543e-197	Endothelial_Cap_CRHBP
FTH1	3.996e-201	0.353542	0.968	0.964	5.58441e-197	Endothelial_Cap_CRHBP
TMOD1	1.97805e-200	0.59813	0.179	0.064	2.76433e-196	Endothelial_Cap_CRHBP
LDB2	2.90004e-199	0.589163	0.785	0.733	4.0528e-195	Endothelial_Cap_CRHBP
ID2	4.50443e-198	0.732211	0.739	0.645	6.29495e-194	Endothelial_Cap_CRHBP
PPFIBP1	6.26715e-198	0.713743	0.676	0.581	8.75834e-194	Endothelial_Cap_CRHBP
SLC44A1	2.84637e-193	0.882198	0.464	0.333	3.9778e-189	Endothelial_Cap_CRHBP
EPAS1	3.37674e-189	0.412098	0.928	0.903	4.71899e-185	Endothelial_Cap_CRHBP
PDK4	1.79315e-187	0.933057	0.616	0.503	2.50593e-183	Endothelial_Cap_CRHBP
ST6GAL1	1.88053e-187	0.908387	0.423	0.282	2.62805e-183	Endothelial_Cap_CRHBP
CEACAM1	1.22146e-184	0.643394	0.451	0.279	1.707e-180	Endothelial_Cap_CRHBP
MYO1C	3.15877e-180	0.787722	0.579	0.483	4.41438e-176	Endothelial_Cap_CRHBP
CLEC3B	4.58049e-178	0.867112	0.341	0.191	6.40123e-174	Endothelial_Cap_CRHBP
SGCE	1.10157e-170	0.550547	0.161	0.059	1.53944e-166	Endothelial_Cap_CRHBP
KDR	2.67989e-169	0.416045	0.762	0.61	3.74515e-165	Endothelial_Cap_CRHBP
RGL1	4.7927e-169	0.815349	0.325	0.19	6.6978e-165	Endothelial_Cap_CRHBP
CSRNP1	1.09161e-168	0.814065	0.456	0.321	1.52552e-164	Endothelial_Cap_CRHBP
PSEN2	2.21594e-166	0.636315	0.213	0.097	3.09677e-162	Endothelial_Cap_CRHBP
TBC1D8	8.73261e-164	0.85579	0.314	0.179	1.22038e-159	Endothelial_Cap_CRHBP
GPX3	9.98341e-164	0.967912	0.468	0.327	1.39518e-159	Endothelial_Cap_CRHBP
KHDRBS3	6.48521e-159	0.605232	0.192	0.083	9.06308e-155	Endothelial_Cap_CRHBP
GNG11	1.78866e-155	0.361048	0.932	0.935	2.49966e-151	Endothelial_Cap_CRHBP
FHL1	1.80539e-153	0.619826	0.271	0.142	2.52304e-149	Endothelial_Cap_CRHBP
TPCN1	2.5585e-153	0.591602	0.163	0.065	3.57551e-149	Endothelial_Cap_CRHBP
KCNMB4	4.11686e-144	0.576134	0.192	0.086	5.75331e-140	Endothelial_Cap_CRHBP
HLA-DQB1	6.66643e-144	0.639349	0.541	0.41	9.31634e-140	Endothelial_Cap_CRHBP
TIAM1	2.62044e-136	0.581092	0.196	0.091	3.66206e-132	Endothelial_Cap_CRHBP
GMFG	2.8065e-136	0.550415	0.667	0.565	3.92209e-132	Endothelial_Cap_CRHBP
HLA-A	2.31406e-131	0.332537	0.981	0.984	3.2339e-127	Endothelial_Cap_CRHBP
INPP5K	8.7471e-131	0.755115	0.327	0.212	1.22241e-126	Endothelial_Cap_CRHBP
APLNR	7.98029e-128	0.587045	0.429	0.291	1.11525e-123	Endothelial_Cap_CRHBP
MTSS1	8.52745e-128	0.703135	0.439	0.33	1.19171e-123	Endothelial_Cap_CRHBP
TIMP3	1.68867e-127	0.291331	0.961	0.916	2.35992e-123	Endothelial_Cap_CRHBP
TPRKB	3.57845e-126	0.758329	0.427	0.317	5.00088e-122	Endothelial_Cap_CRHBP
TRIB2	1.13145e-122	0.663987	0.317	0.202	1.5812e-118	Endothelial_Cap_CRHBP
CNN3	7.28674e-120	0.542885	0.769	0.735	1.01832e-115	Endothelial_Cap_CRHBP
ARHGDIB	4.9288e-119	0.488446	0.761	0.718	6.888e-115	Endothelial_Cap_CRHBP
LY6E	2.33862e-115	0.629475	0.538	0.437	3.26822e-111	Endothelial_Cap_CRHBP
AP1S2	5.3282e-114	0.620408	0.578	0.527	7.44616e-110	Endothelial_Cap_CRHBP
RCAN2	1.33476e-111	0.624145	0.256	0.151	1.86533e-107	Endothelial_Cap_CRHBP
JUN	1.41886e-111	0.599338	0.811	0.775	1.98286e-107	Endothelial_Cap_CRHBP
ANKS1A	2.14587e-111	0.719659	0.276	0.171	2.99885e-107	Endothelial_Cap_CRHBP
POMP	6.20149e-111	0.467239	0.757	0.738	8.66659e-107	Endothelial_Cap_CRHBP
MAF	5.37291e-109	0.695362	0.412	0.306	7.50865e-105	Endothelial_Cap_CRHBP
SEMA6A	1.59613e-107	0.735633	0.367	0.261	2.23059e-103	Endothelial_Cap_CRHBP
MAFB	2.08473e-103	0.769907	0.241	0.14	2.9134e-99	Endothelial_Cap_CRHBP
ANTXR2	3.09756e-102	0.580467	0.224	0.128	4.32884e-98	Endothelial_Cap_CRHBP
DNAJC1	7.58707e-100	0.668328	0.491	0.419	1.06029e-95	Endothelial_Cap_CRHBP
LIFR	2.60839e-99	0.500607	0.559	0.459	3.64522e-95	Endothelial_Cap_CRHBP
CD14	7.20218e-98	0.589997	0.197	0.106	1.0065e-93	Endothelial_Cap_CRHBP
CHRM3	6.3279e-96	0.578851	0.296	0.189	8.84325e-92	Endothelial_Cap_CRHBP
HIPK2	4.64096e-95	0.600411	0.54	0.469	6.48575e-91	Endothelial_Cap_CRHBP
TINAGL1	5.67722e-94	0.519941	0.601	0.539	7.93391e-90	Endothelial_Cap_CRHBP
VAMP5	1.18343e-93	0.34655	0.847	0.835	1.65385e-89	Endothelial_Cap_CRHBP
AR	1.76692e-93	0.533906	0.188	0.102	2.46927e-89	Endothelial_Cap_CRHBP
NINJ1	1.82823e-93	0.637536	0.293	0.197	2.55495e-89	Endothelial_Cap_CRHBP
GIMAP7	1.04922e-90	0.412468	0.774	0.747	1.46628e-86	Endothelial_Cap_CRHBP
ZBTB16	5.62109e-90	0.635604	0.495	0.412	7.85548e-86	Endothelial_Cap_CRHBP
RHOB	1.27403e-89	0.460678	0.799	0.784	1.78046e-85	Endothelial_Cap_CRHBP
CNST	1.40483e-87	0.649238	0.304	0.212	1.96325e-83	Endothelial_Cap_CRHBP
HIF3A	1.65065e-85	0.630632	0.235	0.145	2.30678e-81	Endothelial_Cap_CRHBP
CASKIN2	1.23203e-83	0.556346	0.493	0.421	1.72176e-79	Endothelial_Cap_CRHBP
PLIN2	1.10076e-81	0.70557	0.446	0.373	1.53831e-77	Endothelial_Cap_CRHBP
CDC42EP4	4.99219e-81	0.623842	0.336	0.246	6.97658e-77	Endothelial_Cap_CRHBP
PIP4K2A	7.83189e-80	0.573337	0.273	0.185	1.09451e-75	Endothelial_Cap_CRHBP
RBMS1	4.15018e-79	0.516089	0.601	0.577	5.79988e-75	Endothelial_Cap_CRHBP
TSPAN4	5.49313e-78	0.55552	0.564	0.524	7.67665e-74	Endothelial_Cap_CRHBP
KLF2	8.13881e-78	0.404242	0.752	0.719	1.1374e-73	Endothelial_Cap_CRHBP
UBA7	4.07191e-77	0.517899	0.208	0.126	5.6905e-73	Endothelial_Cap_CRHBP
GJA4	5.94244e-77	0.399792	0.352	0.243	8.30456e-73	Endothelial_Cap_CRHBP
GIMAP8	1.88265e-76	0.634379	0.471	0.405	2.631e-72	Endothelial_Cap_CRHBP
GAS6	1.7637e-75	0.483501	0.646	0.618	2.46478e-71	Endothelial_Cap_CRHBP
PSME1	9.36246e-75	0.45113	0.693	0.691	1.3084e-70	Endothelial_Cap_CRHBP
PSMB9	1.18569e-74	0.475615	0.627	0.594	1.657e-70	Endothelial_Cap_CRHBP
TLR4	1.22832e-73	0.548766	0.266	0.18	1.71658e-69	Endothelial_Cap_CRHBP
SQLE	6.54572e-72	0.64484	0.248	0.167	9.14764e-68	Endothelial_Cap_CRHBP
BTNL9	7.43569e-72	0.336393	0.595	0.477	1.03914e-67	Endothelial_Cap_CRHBP
STARD8	8.74192e-71	0.645009	0.291	0.21	1.22168e-66	Endothelial_Cap_CRHBP
HLA-DMB	2.71067e-70	0.571028	0.336	0.25	3.78816e-66	Endothelial_Cap_CRHBP
LIMCH1	9.83689e-70	0.449511	0.633	0.599	1.37471e-65	Endothelial_Cap_CRHBP
ICAM2	8.0811e-67	0.390446	0.681	0.663	1.12933e-62	Endothelial_Cap_CRHBP
MSI2	7.42991e-66	0.584809	0.325	0.249	1.03833e-61	Endothelial_Cap_CRHBP
HEXIM1	1.02787e-63	0.684774	0.32	0.246	1.43645e-59	Endothelial_Cap_CRHBP
SPATA13	2.74977e-63	0.481309	0.178	0.109	3.8428e-59	Endothelial_Cap_CRHBP
SMAD6	3.32387e-63	0.562723	0.259	0.181	4.64511e-59	Endothelial_Cap_CRHBP
PLXDC2	9.16782e-63	0.523901	0.285	0.202	1.2812e-58	Endothelial_Cap_CRHBP
RAPGEF4	1.43434e-62	0.575703	0.378	0.307	2.00449e-58	Endothelial_Cap_CRHBP
AFMID	3.41157e-61	0.420659	0.157	0.091	4.76767e-57	Endothelial_Cap_CRHBP
FBXO21	1.0503e-60	0.647404	0.291	0.219	1.4678e-56	Endothelial_Cap_CRHBP
DNAJA4	2.49309e-59	0.630859	0.193	0.125	3.4841e-55	Endothelial_Cap_CRHBP
CDKN1C	2.67098e-59	0.560429	0.347	0.273	3.7327e-55	Endothelial_Cap_CRHBP
CNBP	1.08575e-57	0.400646	0.657	0.661	1.51734e-53	Endothelial_Cap_CRHBP
PSMB10	2.75775e-56	0.537385	0.243	0.171	3.85395e-52	Endothelial_Cap_CRHBP
SEMA3G	9.02528e-56	0.270369	0.284	0.192	1.26128e-51	Endothelial_Cap_CRHBP
MT1X	3.73761e-55	0.277342	0.391	0.301	5.22331e-51	Endothelial_Cap_CRHBP
TPST2	8.7633e-55	0.469648	0.343	0.268	1.22467e-50	Endothelial_Cap_CRHBP
TNFSF10	2.92935e-54	0.461056	0.623	0.602	4.09376e-50	Endothelial_Cap_CRHBP
DHRS3	3.98549e-54	0.441745	0.486	0.425	5.56972e-50	Endothelial_Cap_CRHBP
TBXA2R	4.72163e-54	0.494196	0.274	0.203	6.59848e-50	Endothelial_Cap_CRHBP
RND3	2.52779e-51	0.487152	0.261	0.188	3.53258e-47	Endothelial_Cap_CRHBP
LGMN	2.96915e-50	0.678758	0.341	0.286	4.14939e-46	Endothelial_Cap_CRHBP
PPP1R14A	5.06017e-48	0.261936	0.272	0.191	7.07159e-44	Endothelial_Cap_CRHBP
DAZAP2	2.38786e-46	0.438339	0.565	0.557	3.33704e-42	Endothelial_Cap_CRHBP
GABARAP	1.82026e-45	0.540559	0.277	0.208	2.54381e-41	Endothelial_Cap_CRHBP
ITGA3	1.13579e-44	0.46926	0.212	0.15	1.58727e-40	Endothelial_Cap_CRHBP
RTN4	2.7517e-43	0.380888	0.681	0.707	3.8455e-39	Endothelial_Cap_CRHBP
SH3BP5	1.45166e-42	0.298236	0.718	0.703	2.02869e-38	Endothelial_Cap_CRHBP
APOL3	1.21066e-41	0.512333	0.392	0.347	1.6919e-37	Endothelial_Cap_CRHBP
SNED1	2.15103e-40	0.5184	0.267	0.211	3.00606e-36	Endothelial_Cap_CRHBP
BRD2	1.10999e-38	0.553643	0.519	0.519	1.55121e-34	Endothelial_Cap_CRHBP
IFITM2	1.62298e-38	0.270641	0.912	0.936	2.26812e-34	Endothelial_Cap_CRHBP
NUCB2	2.38795e-38	0.491175	0.519	0.509	3.33716e-34	Endothelial_Cap_CRHBP
ANKRD44	4.11917e-38	0.408095	0.168	0.114	5.75654e-34	Endothelial_Cap_CRHBP
FAM110A	1.07849e-36	0.352924	0.16	0.109	1.50718e-32	Endothelial_Cap_CRHBP
MGST3	1.12617e-36	0.300169	0.727	0.746	1.57382e-32	Endothelial_Cap_CRHBP
CETP	1.29232e-36	0.410955	0.225	0.166	1.80601e-32	Endothelial_Cap_CRHBP
TBC1D20	1.07507e-34	0.463839	0.279	0.228	1.50241e-30	Endothelial_Cap_CRHBP
NDUFB9	1.15046e-34	0.430446	0.531	0.522	1.60777e-30	Endothelial_Cap_CRHBP
PIK3C2A	1.16063e-34	0.414335	0.529	0.517	1.62198e-30	Endothelial_Cap_CRHBP
PIK3IP1	2.86607e-34	0.40236	0.173	0.122	4.00534e-30	Endothelial_Cap_CRHBP
CPEB4	3.56972e-34	0.538698	0.256	0.208	4.98868e-30	Endothelial_Cap_CRHBP
TRMT1	6.31946e-33	0.383527	0.157	0.109	8.83144e-29	Endothelial_Cap_CRHBP
COMTD1	1.42009e-31	0.433692	0.233	0.183	1.98458e-27	Endothelial_Cap_CRHBP
DUSP7	2.05762e-31	0.460046	0.209	0.161	2.87552e-27	Endothelial_Cap_CRHBP
GYPC	2.63501e-31	0.384435	0.501	0.468	3.68243e-27	Endothelial_Cap_CRHBP
SAP18	6.41183e-31	0.367867	0.628	0.656	8.96053e-27	Endothelial_Cap_CRHBP
INTS6	2.34822e-30	1.00841	0.367	0.353	3.28164e-26	Endothelial_Cap_CRHBP
EIF4A2	6.62246e-30	0.372744	0.61	0.641	9.25488e-26	Endothelial_Cap_CRHBP
CSRP1	6.79041e-30	0.42152	0.412	0.382	9.48959e-26	Endothelial_Cap_CRHBP
NPR1	1.22136e-28	0.413461	0.378	0.342	1.70685e-24	Endothelial_Cap_CRHBP
GIMAP5	1.47362e-28	0.44511	0.221	0.173	2.05939e-24	Endothelial_Cap_CRHBP
GIMAP6	1.5433e-28	0.428115	0.454	0.443	2.15677e-24	Endothelial_Cap_CRHBP
GIMAP1	1.78749e-28	0.408178	0.487	0.473	2.49801e-24	Endothelial_Cap_CRHBP
UBE2L6	3.33209e-27	0.444753	0.392	0.365	4.6566e-23	Endothelial_Cap_CRHBP
HSPH1	4.88426e-27	0.562672	0.384	0.359	6.82576e-23	Endothelial_Cap_CRHBP
CRYAB	5.12556e-27	0.751398	0.291	0.249	7.16297e-23	Endothelial_Cap_CRHBP
PTPRN2	1.43308e-26	0.428704	0.316	0.28	2.00273e-22	Endothelial_Cap_CRHBP
GAS2L1	5.07679e-26	0.53482	0.323	0.294	7.09481e-22	Endothelial_Cap_CRHBP
SEC62	9.96e-26	0.266681	0.789	0.825	1.39191e-21	Endothelial_Cap_CRHBP
KRTCAP2	1.28252e-24	0.413235	0.503	0.503	1.79232e-20	Endothelial_Cap_CRHBP
ROBO4	5.26188e-24	0.308406	0.59	0.583	7.35348e-20	Endothelial_Cap_CRHBP
GADD45B	5.65488e-24	0.394502	0.597	0.6	7.90269e-20	Endothelial_Cap_CRHBP
LAPTM4B	5.83166e-24	0.470288	0.303	0.271	8.14974e-20	Endothelial_Cap_CRHBP
HSPA8	5.24081e-23	0.29699	0.709	0.74	7.32403e-19	Endothelial_Cap_CRHBP
TMEM47	6.95536e-22	0.41459	0.456	0.441	9.72011e-18	Endothelial_Cap_CRHBP
SOD1	8.41445e-21	0.283477	0.641	0.669	1.17592e-16	Endothelial_Cap_CRHBP
GIMAP4	1.23442e-20	0.280202	0.643	0.668	1.7251e-16	Endothelial_Cap_CRHBP
EPS15L1	6.1722e-20	0.418454	0.181	0.145	8.62565e-16	Endothelial_Cap_CRHBP
NDUFA12	1.06781e-19	0.3544	0.573	0.599	1.49226e-15	Endothelial_Cap_CRHBP
SATB1	2.45387e-19	0.326132	0.185	0.148	3.42929e-15	Endothelial_Cap_CRHBP
IFIT2	3.16434e-19	0.323933	0.157	0.12	4.42217e-15	Endothelial_Cap_CRHBP
TNS3	1.13464e-18	0.374074	0.254	0.22	1.58566e-14	Endothelial_Cap_CRHBP
NCKIPSD	2.81204e-17	0.31389	0.162	0.128	3.92983e-13	Endothelial_Cap_CRHBP
TIMP2	1.24191e-16	0.297047	0.569	0.597	1.73557e-12	Endothelial_Cap_CRHBP
SLC40A1	1.30407e-16	0.362666	0.223	0.19	1.82243e-12	Endothelial_Cap_CRHBP
CX3CL1	1.31787e-16	0.261676	0.476	0.456	1.84172e-12	Endothelial_Cap_CRHBP
CD109	3.78725e-16	0.308389	0.278	0.243	5.29268e-12	Endothelial_Cap_CRHBP
RIN2	5.67954e-16	0.388064	0.351	0.336	7.93715e-12	Endothelial_Cap_CRHBP
MAP3K6	4.42363e-15	0.381975	0.277	0.249	6.18202e-11	Endothelial_Cap_CRHBP
CALCOCO2	6.61492e-15	0.349223	0.483	0.49	9.24436e-11	Endothelial_Cap_CRHBP
ATF3	1.35395e-14	0.404857	0.313	0.286	1.89214e-10	Endothelial_Cap_CRHBP
TMEM140	1.40921e-14	0.33725	0.199	0.171	1.96937e-10	Endothelial_Cap_CRHBP
OSTF1	1.46996e-14	0.370741	0.38	0.376	2.05426e-10	Endothelial_Cap_CRHBP
SPRED2	4.73728e-14	0.325103	0.188	0.16	6.62035e-10	Endothelial_Cap_CRHBP
MRPS18A	1.38705e-13	0.415266	0.183	0.156	1.9384e-09	Endothelial_Cap_CRHBP
DAAM1	4.21295e-13	0.367804	0.217	0.191	5.88759e-09	Endothelial_Cap_CRHBP
PRKCE	9.86866e-13	0.352538	0.184	0.157	1.37915e-08	Endothelial_Cap_CRHBP
RRAS	2.13514e-12	0.335996	0.398	0.397	2.98386e-08	Endothelial_Cap_CRHBP
IFI27L2	3.61073e-12	0.359244	0.342	0.328	5.046e-08	Endothelial_Cap_CRHBP
SNAI1	4.3638e-12	0.41541	0.222	0.198	6.09841e-08	Endothelial_Cap_CRHBP
DAB2	1.33446e-11	0.329187	0.469	0.479	1.8649e-07	Endothelial_Cap_CRHBP
NDUFA1	1.47078e-11	0.265064	0.604	0.639	2.05541e-07	Endothelial_Cap_CRHBP
IFI35	1.85483e-11	0.353605	0.28	0.264	2.59213e-07	Endothelial_Cap_CRHBP
LIMS2	4.35623e-11	0.27912	0.528	0.55	6.08783e-07	Endothelial_Cap_CRHBP
IER5	5.76475e-11	0.431965	0.356	0.355	8.05624e-07	Endothelial_Cap_CRHBP
TLE2	9.40551e-11	0.322897	0.172	0.149	1.31442e-06	Endothelial_Cap_CRHBP
BNIP3L	9.46108e-11	0.360032	0.346	0.344	1.32219e-06	Endothelial_Cap_CRHBP
CAT	1.13696e-10	0.34282	0.273	0.257	1.5889e-06	Endothelial_Cap_CRHBP
SBDS	3.54841e-10	0.28051	0.513	0.542	4.9589e-06	Endothelial_Cap_CRHBP
NDEL1	4.15485e-10	0.350673	0.189	0.169	5.8064e-06	Endothelial_Cap_CRHBP
U2AF1	1.21615e-09	0.308785	0.157	0.134	1.69956e-05	Endothelial_Cap_CRHBP
IQSEC1	1.45389e-09	0.323506	0.245	0.228	2.03181e-05	Endothelial_Cap_CRHBP
LTC4S	2.02161e-09	0.272441	0.284	0.261	2.82519e-05	Endothelial_Cap_CRHBP
IL4R	6.92208e-09	0.327871	0.355	0.355	9.6736e-05	Endothelial_Cap_CRHBP
GIMAP2	7.84542e-09	0.291604	0.15	0.129	0.00010964	Endothelial_Cap_CRHBP
ZFAND2A	1.04837e-08	0.349185	0.193	0.173	0.00014651	Endothelial_Cap_CRHBP
DSTYK	1.24891e-08	0.323817	0.181	0.163	0.000174535	Endothelial_Cap_CRHBP
PIAS1	1.68224e-08	0.378258	0.315	0.311	0.000235093	Endothelial_Cap_CRHBP
EML1	2.06473e-08	0.332236	0.303	0.295	0.000288546	Endothelial_Cap_CRHBP
BAIAP2	3.14443e-08	0.349943	0.306	0.298	0.000439434	Endothelial_Cap_CRHBP
NR3C1	3.81421e-08	0.316686	0.381	0.386	0.000533036	Endothelial_Cap_CRHBP
TAF7	6.25514e-08	0.320038	0.29	0.277	0.000874156	Endothelial_Cap_CRHBP
MRPL23	1.33555e-07	0.290409	0.201	0.184	0.00186643	Endothelial_Cap_CRHBP
NUTM2A-AS1	1.51656e-07	0.309783	0.172	0.154	0.00211939	Endothelial_Cap_CRHBP
HIGD1A	4.13736e-07	0.316241	0.225	0.212	0.00578195	Endothelial_Cap_CRHBP
LAMB2	5.60495e-07	0.251629	0.494	0.52	0.00783291	Endothelial_Cap_CRHBP
ATP2B4	6.43974e-07	0.331498	0.33	0.332	0.00899954	Endothelial_Cap_CRHBP
KLF7	6.78507e-07	0.301922	0.349	0.354	0.00948213	Endothelial_Cap_CRHBP
FLT4	5.49444e-06	0.284494	0.346	0.349	0.0767848	Endothelial_Cap_CRHBP
TAF11	5.94132e-06	0.319047	0.233	0.225	0.0830299	Endothelial_Cap_CRHBP
CPQ	8.249e-06	0.269711	0.228	0.218	0.11528	Endothelial_Cap_CRHBP
GNG7	8.71123e-06	0.250074	0.166	0.152	0.121739	Endothelial_Cap_CRHBP
HIBCH	9.92124e-06	0.28877	0.195	0.182	0.138649	Endothelial_Cap_CRHBP
AQP1	9.96727e-06	0.256784	0.519	0.53	0.139293	Endothelial_Cap_CRHBP
TOB1	1.1088e-05	0.307162	0.207	0.197	0.154955	Endothelial_Cap_CRHBP
ZEB1	1.1779e-05	0.266048	0.508	0.542	0.164612	Endothelial_Cap_CRHBP
CD58	1.49531e-05	0.301801	0.254	0.247	0.20897	Endothelial_Cap_CRHBP
RARB	3.82439e-05	0.27112	0.249	0.242	0.534458	Endothelial_Cap_CRHBP
NDUFAF3	4.68646e-05	0.262983	0.454	0.489	0.654933	Endothelial_Cap_CRHBP
HMBOX1	5.6182e-05	0.291238	0.312	0.318	0.785143	Endothelial_Cap_CRHBP
FRMD4A	0.00011568	0.281441	0.263	0.261	1	Endothelial_Cap_CRHBP
MAP4K5	0.000118908	0.282169	0.247	0.244	1	Endothelial_Cap_CRHBP
AGTRAP	0.00015966	0.275528	0.243	0.241	1	Endothelial_Cap_CRHBP
PPP1R10	0.000222582	0.316252	0.344	0.357	1	Endothelial_Cap_CRHBP
EFEMP2	0.000250397	0.26838	0.199	0.193	1	Endothelial_Cap_CRHBP
LPAR6	0.000276948	0.297699	0.352	0.364	1	Endothelial_Cap_CRHBP
TMEM179B	0.00054601	0.262166	0.422	0.451	1	Endothelial_Cap_CRHBP
CHCHD10	0.000566537	0.275296	0.193	0.186	1	Endothelial_Cap_CRHBP
CPNE2	0.000788083	0.291903	0.369	0.394	1	Endothelial_Cap_CRHBP
COX16	0.000870756	0.251655	0.151	0.142	1	Endothelial_Cap_CRHBP
FNBP1	0.000967965	0.279566	0.262	0.264	1	Endothelial_Cap_CRHBP
[truncated: 14 more rows]
