# Supplementary material for: Metabolic heterogeneity in clear cell renal cell carcinoma revealed by single-cell RNA sequencing and spatial transcriptomics
Source: J Transl Med. 2024 Feb 27;22:210. doi: 10.1186/s12967-024-04848-x (PMC10900752; doi:10.1186/s12967-024-04848-x)
Supplement: Supplementary file 10 — Additional file 10. Table S3. Listing of gene names encompassed in the feature gene set employed in the study. [file 12967_2024_4848_MOESM10_ESM.xlsx]

## Sheet: Metabolism genesets
Alanine, aspartate and glutamate metabolism	Amino sugar and nucleotide sugar metabolism	Arachidonic acid metabolism	Arginine and proline metabolism	Arginine biosynthesis	beta-Alanine metabolism	Biotin metabolism	Butanoate metabolism	Citrate cycle (TCA cycle)	Cysteine and methionine metabolism	Ether lipid metabolism	Fatty acid biosynthesis	Fatty acid degradation	Fatty acid elongation	Fructose and mannose metabolism	Galactose metabolism	Glutathione metabolism	Glycerolipid metabolism	Glycerophospholipid metabolism	Glycine, serine and threonine metabolism	Glycolysis	Histidine metabolism	Inositol phosphate metabolism	Linoleic acid metabolism	Lysine degradation	Oxidative phosphorylation	Pentose and glucurote interconversions	Pentose phosphate pathway	Phenylalanine metabolism	Phenylalanine, tyrosine and tryptophan biosynthesis	Propanoate metabolism	Purine metabolism	Pyrimidine metabolism	Pyruvate metabolism	Sphingolipid metabolism	Thiamine metabolism	Tryptophan metabolism	Tyrosine metabolism	Valine, leucine and isoleucine degradation
GOT1	CHIA	PLA2G10	GATM	OTC	GADL1	OXSM	ACAT2	CS	CTH	AGPS	ACACA	ACAT2	ACAA2	MPI	GALM	GGT7	GLYCTK	GPD1L	SHMT2	HK3	HAL	PIK3C3	PLA2G10	AASS	ND1	GUSB	GPI	PAH	GOT1	ACSS1	NUDT9	CAD	ACSS1	SPTLC1	NFS1	TDO2	GOT1	BCAT2
GOT2	CHIT1	PLA2G2D	GAMT	ASS1	GAD1	HLCS	ACAT1	ACLY	CBS	PLPP1	ACACB	ACAT1	HADHB	PMM2	GALK1	GGT6	ALDH2	GPD1	SHMT1	HK1	UROC1	MTM1	PLA2G2D	ALDH7A1	ND2	KL	G6PD	DDC	GOT2	ACSS2	ADPRM	DHODH	ACSS2	SPTLC2	NTPCR	IDO1	GOT2	BCAT1
IL4I1	HEXA	PLA2G2E	CKM	ASL	GAD2	BTD	HADH	ACO2	CBSL	PLPP3	MCAT	ACAA1	HADH	PMM1	GALT	GGT1	ALDH3A2	GPD2	AGXT	HK2	AMDHD1	MTMR1	PLA2G2E	AADAT	ND3	UGT2A1	PGLS	AOC3	TAT	ACSS3	NUDT5	UMPS	PDHA2	SPTLC3	ALPL	IDO2	TAT	IL4I1
DDO	HEXB	PLA2G3	CKMT1A	ARG2	CNDP1		HADHA	ACO1	BHMT	PLPP2	FASN	ACAA2	HADHA	GMPPB	GALE	GGT5	ALDH1B1	GPAM	GRHPR	HKDC1	FTCD	MTMR2	PLA2G3	OGDHL	ND4	UGT2A3	H6PD	AOC2	IL4I1	BCKDHA	PGM1	CMPK1	PDHA1	KDSR	ALPI	AFMID	IL4I1	BCKDHA
ASNS	GK	PLA2G2F	CKMT2	ARG1	CARNS1		EHHADH	IDH1	BHMT2	SELENOI	OXSM	HADHB	ECHS1	GMPPA	UGP2	GGCT	ALDH7A1	GPAT2	GLYCTK	GPI	HDC	MTMR3	PLA2G2F	OGDH	ND4L	UGT2B17	PGD	MAOB	PAH	BCKDHB	PGM2	CMPK2	PDHB	CERS2	ALPP	KMO	HPD	BCKDHB
NIT2	PGM3	PLA2G12A	CKB	NOS1	CNDP2		ECHS1	IDH2	MTR	CHPT1	OLAH	HADH	MECR	GMDS	PGM1	CHAC1	ALDH9A1	GPAT4	PGAM1	PFKM	AOC1	MTMR4	PLA2G12A	DLST	ND5	UGT2B11	RPE	MAOA		DBT	PRPS1L1	NME6	DLAT	CERS3	ALPG	KYNU	HGD	DBT
GPT2	UAP1	PLA2G12B	CKMT1B	NOS2	ABAT		ACADS	IDH3B	MAT2B	CEPT1	ACSL6	HADHA	PPT1	TSTA3	PGM2	CHAC2	AKR1B1	GPAT3	PGAM2	PFKP	ALDH2	MTMR8	PLA2G12B	GCDH	ND6	UGT2B28	RPEL1	ALDH3B1		DLD	PRPS2	NME7	DLD	CERS6	ACP1	HAAO	GSTZ1	DLD
GPT	UAP1L1	PLA2G1B	AZIN2	NOS3	SRM		ACSM1	IDH3G	MAT1A	PLA2G10	ACSL4	EHHADH	PPT2	FPGT	HK3	OPLAH	AKR1B10	AGPAT1	PGAM4	PFKL	ALDH3A2	MTMR6	PLA2G1B	HADHA	NDUFS1	UGT1A6	TKT	ALDH3B2		ACADM	PRPS1	NME2	PKM	CERS1	TPK1	ACMSD	FAH	ACADS
AGXT	GNE	PLA2G5	AGMAT	GLS2	SMS		ACSM2A	IDH3A	MAT2A	PLA2G2D	ACSL1	ECHS1	ABHD17A	FUK	HK1	GCLC	AKR1A1	AGPAT2	BPGM	ALDOC	ALDH1B1	MTMR7	PLA2G5	EHHADH	NDUFS2	UGT1A4	TKTL2	ALDH1A3		HADHA	PPAT	NME4	PKLR	CERS4	AK7	OGDHL	TYR	ACADM
AGXT2	RENBP	PLA2G2A	ODC1	GLS	SMOX		ACSM4	OGDHL	AMD1	PLA2G2E	ACSL5	ACOX3	ABHD17B	ENOSF1	HK2	GCLM	TKFC	AGPAT5	PHGDH	ALDOA	ALDH7A1	MTMR14	PLA2G2A	ECHS1	NDUFS3	UGT1A1	TKTL1	ALDH3A1		EHHADH	GART	NME1	ACACA	CERS5	AK4	OGDH	TH	IVD
ASS1	NS	PLA2G2C	SRM	GLUL	AOC3		ACSM5	OGDH	SRM	PLA2G3	ACSL3	ACOX1	ABHD17C	HK3	HKDC1	GSS	GK2	LCLAT1	PSAT1	ALDOB	ALDH9A1	PI4KA	PLA2G2C	HADH	NDUFS4	UGT1A3	TALDO1	GOT1		ECHS1	PFAS	NME3	ACACB	ASAH1	AK5	GCDH	DCT	ACADSB
ASL	NP	PLA2G4E	SMS	GLUD2	AOC2		ACSM3	DLST	SMS	PLA2G2F	ACSBG1	ACADS	ELOVL1	HK1	GCK	LAP3	GK	MBOAT1	PSPH	TPI1	ASPA	PI4KB	PLA2G4E	ACAT2	NDUFS5	UGT2B10	RPIA	GOT2		HIBCH	PAICS	NME1-NME2	ACYP2	ASAH2	AK2	HADHA	TYRP1	ACAD8
ADSSL1	NPL	PLA2G4A	AMD1	GLUD1	ALDH2		ACSM2B	DLD	MTAP	PLA2G12A	ACSBG2	ACADM	ELOVL2	HK2	G6PC	ANPEP	GPAM	MBOAT2	GCAT	GAPDH	HNMT	PI4K2A	PLA2G4A	ACAT1	NDUFS6	UGT1A9	DERA	TAT		ACACA	ADSL	AK9	ACYP1	ACER2	AK1	EHHADH	DDC	HADHA
ADSS	CMAS	JMJD7-PLA2G4B	AOC1	CPS1	ALDH3A2		ACSM6	SUCLG1	MRI1	PLA2G12B		ACADL	ELOVL3	HKDC1	G6PC2	GSTA5	GPAT2	AGPAT3	ALAS1	PGK2	MAOB	PI4K2B	JMJD7-PLA2G4B	HYKK	NDUFS7	UGT2B7	RBKS	IL4I1		ACACB	ATIC	PNPT1	ALDH2	ACER1	adenylate kise isoenzyme 1-like [KO:K00939] [EC:2.7.4.3]	ECHS1	DBH	EHHADH
ADSL	CYB5R1	PLA2G4B	SMOX	GOT1	ALDH1B1		L2HGDH	SUCLG2	APIP	PLA2G1B		ACADSB	ELOVL4	PFKM	G6PC3	GSTA2	GPAT4	AGPAT4	ALAS2	PGK1	MAOA	SACM1L	PLA2G4B	PHYKPL	NDUFS8	UGT1A10	PGM1	HPD		MLYCD	APRT	ENTPD3	ALDH3A2	ACER3	AK8	HADH	PNMT	ECHS1
T8L	CYB5R3	PLA2G4C	ALDH2	GOT2	ALDH7A1		GAD1	SUCLA2	ENOPH1	PLA2G5		ACADVL	ELOVL5	PFKP	GLB1	GSTA4	GPAT3	GNPAT	MAOB	PGAM1	ALDH3B1	INPP5F	PLA2G4C	PIPOX	NDUFV1	UGT1A8	PGM2	MIF		ABAT	NT5C2	ENTPD8	ALDH1B1	DEGS1	THTPA	ACAT2	COMT	HADH
RIMKLB	CYB5R2	PLA2G4D	ALDH3A2	GPT2	ALDH9A1		GAD2	SDHA	ADI1	PLA2G2A		GCDH	ELOVL6	PFKL	LCT	GSTO2	AGPAT1	ADPRM	MAOA	PGAM2	ALDH3B2	PIP5K1C	PLA2G4D	ASH1L	NDUFV2	UGT1A5	PRPS1L1	GLYAT		PCCA	NT5C1A	ENTPD1	ALDH7A1	DEGS2		ACAT1	LRTOMT	HSD17B10
RIMKLA	CYB5RL	PLA2G4F	ALDH1B1	GPT	ALDH3B1		ABAT	SDHB	TAT	PLA2G2C		ACSL6	ELOVL7	FBP1	LALBA	GSTM4	AGPAT2	PLPP1	AOC3	PGAM4	ALDH1A3	PIP5K1A	PLA2G4F	DOT1L	NDUFV3	UGT2B15	PRPS2			PCCB	NT5C1B	CANT1	ALDH9A1	SGMS1		KYAT3	MAOB	ACAA1
FOLH1	CYB5R4	PLA2G6	ALDH7A1	GS	ALDH3B2		ALDH5A1	SDHC	IL4I1	PLA2G4E		ACSL4	HSD17B12	FBP2	B4GALT1	GSTT2	AGPAT5	PLPP3	AOC2	ENO3	ALDH3A1	PIP5K1B	PLA2G6	EHMT2	NDUFA1	UGT1A7	PRPS1			ECHDC1	NT5C	ENTPD4	ACOT12	SGMS2		KYAT1	MAOA	ACAA2
ASPA	HK3	PLB1	ALDH9A1	ACY1	ALDH1A3		HMGCS1	SDHD	DNMT1	PLA2G4A		ACSL1	HACD2	PFKFB1	B4GALT2	GSTT1	LCLAT1	PLPP2	GLDC	ENO2	CARNS1	PIP5KL1	PLB1	EHMT1	NDUFA2	UGT2B4	RGN			MCEE	NT5M	ENTPD5	LDHAL6A	SMPD1		AADAT	AOC3	HADHB
GAD1	HK1	PLA2G16	CNDP1	ABHD14A-ACY1	ALDH3A1		HMGCS2	FH	DNMT3A	JMJD7-PLA2G4B		ACSL5	HACD1	PFKFB2	GLA	GSTM3	MBOAT1	LPIN1	AMT	ENO1	CARNMT1	OCRL	PLA2G16	KMT2A	NDUFA3	UGT2A2	IDNK			MUT	NT5C3A	ENTPD6	LDHAL6B	SMPD2		TPH2	AOC2	PCCA
GAD2	HK2	PTGS1	CNDP2		DPYD		HMGCL	MDH1	DNMT3B	PLA2G4B		ACSL3	HACD4	PFKFB3	AKR1B1	MGST1	MBOAT2	LPIN3	DLD	ENO4	CNDP2	INPP5B	ALOX15	KMT2D	NDUFA4	UGDH	GLYCTK			SUCLG1	NT5C3B	CTPS1	LDHA	SMPD3		TPH1	ALDH3B1	PCCB
ABAT	HKDC1	PTGS2	CARNS1		DPYS		HMGCLL1	MDH2	AHCYL2	PLA2G4C		ACSBG1	HACD3	PFKFB4	AKR1B10	MGST3	AGPAT3	LPIN2	GCSH	PKM	CNDP1	INPP5E	CYP1A2	KMT2C	NDUFA4L2	UGP2	ALDOC			SUCLG2	NT5C1B-RDH14	CTPS2	LDHB	SMPD4		DDC	ALDH3B2	MCEE
ALDH5A1	AMDHD2	PTGES	SAT2		UPB1		OXCT1	PC	AHCYL1	PLA2G4D		ACSBG2	TECR	TIGAR	PFKM	GSTP1	AGPAT4	PLPP5	DAO	PKLR		SYNJ1	CYP2C8	KMT2B	NDUFA5	AKR1A1	ALDOA			SUCLA2	NT5E	POLR1A	LDHC	ENPP7		MAOB	ALDH1A3	MUT
GLUD2	GNPT1	PTGES2	SAT1		HIBCH		OXCT2	PCK1	AHCY	PLA2G4F		CPT1A	ACOT4	KHK	PFKP	GSTM1	PLPP1	PLPP4	AGXT2	LDHAL6A		SYNJ2	CYP2C9	KMT2E	NDUFA6	CRYL1	ALDOB			ALDH6A1	PNP	POLR1B	LDHD	CERK		MAOA	ALDH3A1	HIBCH
GLUD1	GNPDA1	PTGES3	MAOB		HADHA		AACS	PCK2	BCAT2	PLA2G6		CPT1B	ACOT2	SORD	PFKL	GSTM5	PLPP3	DGKZ	GATM	LDHAL6B		PIK3CA	CYP2C19	NSD1	NDUFA7	RPE	FBP1			LDHAL6A	HPRT1	ZNRD1	GLO1	PLPP1		ALDH2	ADH1A	HIBADH
ALDH4A1	GNPDA2	CBR1	MAOA		EHHADH		BDH1	PDHA2	BCAT1	PLB1		CPT1C	ACOT1	AKR1B1	MGAM	MGST2	PLPP2	DGKD	GAMT	LDHA		PIK3CD	CYP2J2	NSD2	NDUFA8	RPEL1	FBP2			LDHAL6B	IMPDH1	TWISTNB	HAGH	PLPP3		ALDH3A2	ADH1B	ALDH6A1
GLUL	GFPT2	CBR3	NOS1		ECHS1		BDH2	PDHA1	AGXT2	PLA2G16		CPT2	ACOT7	AKR1B10	MGAM2	GSTA1	LPIN1	DGKI	CHDH	LDHB		PIK3CB	CYP2E1	NSD3	NDUFA9	XYLB	PFKM			LDHA	IMPDH2	POLR1E	GRHPR	PLPP2		ALDH1B1	ADH1C	ALDH2
CAD	GFPT1	FAM213B	NOS2		ACADM			PDHB	GCLC	LPCAT4		ECI1	THEM4	ALDOC	GAA	GSTM2	LPIN3	DGKA	ALDH7A1	LDHC		PIK3CG	CYP3A4	SETD1B	NDUFA10	AKR1B1	PFKP			LDHB	NME6	POLR2A	ME2	SGPP1		ALDH7A1	ADH7	ALDH3A2
GLS2	UXS1	TBXAS1	NOS3		MLYCD			DLAT	GCLM	ENPP6		ECI2	THEM5	ALDOA	GANC	GSTA3	LPIN2	DGKE	BHMT	PGM1		PTEN		SETD1A	NDUFAB1	AKR1B10	PFKL			LDHC	NME7	POLR2B	ME3	SGPP2		ALDH9A1	ADH4	ALDH1B1
GLS	GCK	PTGDS	ARG2		ALDH6A1				GSS	ENPP2		CYP4A11		ALDOB	SI	GSTO1	PLPP5	DGKB	DMGDH	PGM2		INPP5D		SETD2	NDUFA11	DCXR				ACAT2	NME2	POLR2C	ME1	SPHK1		AOX1	ADH5	ALDH7A1
CPS1	GPI	HPGDS	ARG1						CDO1	GDPD3		CYP4A22		TPI1		GSTT2B	PLPP4	DGKH	PIPOX			INPPL1		SETD3	NDUFA12	SORD				ACAT1	NME4	POLR2D	PC	SPHK2		ASMT	ADH6	ALDH9A1
GFPT2	PGM1	AKR1C3	OAT						GOT1	GDPD1		ADH1A		TKFC		GSTK1	DGKZ	DGKG	SARDH			PIK3C2G		SETD7	NDUFA13	DHDH					NME1	POLR2E	MDH1	SGPL1		AAT	TPO	AOX1
GFPT1	PGM2	PTGIS	PYCR3						GOT2	TMEM86B		ADH1B				HPGDS	DGKD	DGKQ	GNMT			PIK3C2A		KMT5A	NDUFB1	ISPD					NME3	POLR2F	MDH2	UGCG		CYP1A1	AOX1	ACSF3
PPAT	UGP2	ALOX5	PYCR2						MPST	PLD1		ADH1C				T8	DGKI	DGKK	CBS			PIK3C2B		SETDB1	NDUFB2						NME1-NME2	POLR2G	FH	GBA		CYP1A2	FAHD1	ABAT
	UGDH	LTA4H	PYCR1						TST	PLD2		ADH7				T8B	DGKA	CHPT1	CBSL			INPP4A		SETDB2	NDUFB3						AK9	POLR2H	PCK1	GBA2		CYP1B1	MIF	AGXT2
	GALK1	CYP4F2	PRODH						LDHAL6A	PLD3		ADH4				GSR	DGKE	CEPT1	CTH			INPP4B		SETMAR	NDUFB4						ENTPD3	POLR2I	PCK2	B4GALT6		INMT		MCCC1
	GALT	CYP4F3	ALDH4A1						LDHAL6B	PLD4		ADH5				IDH1	DGKB	PLD1	SDS			PIKFYVE		SUV39H1	NDUFB5						ENTPD8	POLR2L	ACAT2	GLB1		IL4I1		MCCC2
	GALE	LTC4S	ALDH18A1						LDHA	UGT8		ADH6				IDH2	DGKH	PLD2	SDSL			PIP4K2C		SUV39H2	NDUFB6						ENTPD1	POLR2J	ACAT1	UGT8		AOC1		AUH
	PMM2	GGT1	LAP3						LDHB	GAL3ST1		ALDH2				PGD	DGKG	PLD3	SRR			PIP4K2A		KMT5C	NDUFB7						CANT1	POLR2J3		GALC		CAT		HMGCL
	PMM1	GGT5	P4HA2						LDHC	LPCAT2		ALDH3A2				G6PD	DGKQ	PLD4				PIP4K2B		KMT5B	NDUFB8						ENTPD4	POLR2J2		GAL3ST1				HMGCLL1
	GMPPB	GPX6	P4HA3						MDH1	LPCAT1		ALDH1B1				TXNDC12	DGKK	LCAT				PLCB1		EZH1	NDUFB9						ENTPD5	POLR2K		ARSA				OXCT1
	GMPPA	GPX7	P4HA1						MDH2	PAFAH1B1		ALDH7A1				GPX6	DGAT1	PLA2G10				PLCB2		EZH2	NDUFB10						ENTPD6	POLR3A		NEU1				OXCT2
	GMDS	GPX2	PRODH2						SDS	PAFAH1B2		ALDH9A1				GPX7	DGAT2	PLA2G2D				PLCB3		PRDM2	NDUFB11						NUDT16	POLR3B		NEU3				AACS
	MPI	GPX3	GOT1						SDSL	PAFAH1B3						GPX2	MOGAT3	PLA2G2E				PLCB4		PRDM6	NDUFC1						ITPA	POLR3C		NEU4				ACAT2
	FUK	GPX1	GOT2							PLA2G7						GPX3	CEL	PLA2G3				PLCD1		PRDM9	NDUFC2						XDH	POLR3D		NEU2				ACAT1
	FPGT	GPX5	HOGA1							PAFAH2						GPX1	PNPLA2	PLA2G2F				PLCD3		PRDM7	NDUFC2-KCTD14						NUDT2	POLR3E		GLA				HMGCS1
	TSTA3	GPX8	DAO													GPX5	PNPLA3	PLA2G12A				PLCD4		CAMKMT	SDHA						GMPS	POLR1C						HMGCS2
		CYP2E1	L3HYPDH													GPX8	PNLIP	PLA2G12B				PLCE1		TMLHE	SDHB						GMPR	POLR3K
		CYP2J2														GPX4	PNLIPRP1	PLA2G1B				PLCG1		ALDH2	SDHC						GMPR2	POLR1D
		CYP2U1														ODC1	PNLIPRP2	PLA2G5				PLCG2		ALDH3A2	SDHD						GDA	POLR3H
		CYP4A11														SRM	PNLIPRP3	PLA2G2A				PLCZ1		ALDH1B1	UQCRFS1						GUK1	POLR3GL
		CYP2C19														SMS	LIPC	PLA2G2C				PLCH1		ALDH9A1	CYTB						PKM	POLR3G
		CYP4F8														RRM1	LIPF	PLA2G4E				PLCH2		BBOX1	CYC1						PKLR	POLR3F
		ALOX12														RRM2B	LIPG	PLA2G4A				IMPA2		PLOD1	UQCRC1						RRM1	POLA1
		ALOX12B														RRM2	LPL	JMJD7-PLA2G4B				IMPA1		PLOD2	UQCRC2						RRM2B	POLA2
		ALOX15B															AGK	PLA2G4B				IMPAD1		PLOD3	UQCRH						RRM2	PRIM1
		CYP2B6															MGLL	PLA2G4C				CDIPT		COLGALT1	UQCRHL						DGUOK	PRIM2
		CYP2C8															MOGAT1	PLA2G4D				ISY1		COLGALT2	UQCRB						POLR1A	POLD1
		CYP2C9															MOGAT2	PLA2G4F				INPP1			UQCRQ						POLR1B	POLD2
		EPHX2															GLA	PLA2G6				INPP5K			UQCR10						ZNRD1	POLD3
		ALOX15																PLB1				INPP5J			UQCR11						TWISTNB	POLD4
																		PLA2G16				INPP5A			COX10						POLR1E	POLE
																		LPCAT2				MINPP1			COX3						POLR2A	POLE2
																		LPCAT1				ITPKB			COX1						POLR2B	POLE3
																		LPCAT4				ITPKA			COX2						POLR2C	POLE4
																		LPCAT3				ITPKC			COX4I2						POLR2D	UCK1
																		LYPLA1				ITPK1			COX4I1						POLR2E	UCK2
																		PLA2G15				IPMK			COX5A						POLR2F	UCKL1
																		LYPLA2				IPPK			COX5B						POLR2G	NT5C2
																		PNPLA6				MIOX			COX6A1						POLR2H	NT5C1A
																		PNPLA7				ALDH6A1			COX6A2						POLR2I	NT5C1B
																		GPCPD1				TPI1			COX6B1						POLR2L	NT5C
																		CHAT							COX6B2						POLR2J	NT5M
																		ACHE							COX6C						POLR2J3	NT5C3A
																		CHKA							COX7A1						POLR2J2	NT5C3B
																		CHKB							COX7A2						POLR2K	NT5C1B-RDH14
																		PHOSPHO1							COX7A2L						POLR3A	NT5E
																		PCYT1B							COX7B						POLR3B	UPP2
																		PCYT1A							COX7B2						POLR3C	UPP1
																		SELENOI							COX7C						POLR3D	UPRT
																		ETNK1							COX8C						POLR3E	DPYD
																		ETNK2							COX8A						POLR1C	DPYS
																		PCYT2							COX11						POLR3K	UPB1
																		ETNPPL							COX15						POLR1D	ENPP1
																		PEMT							COX17						POLR3H	ENPP3
																		CDS1							ATP5F1A						POLR3GL	RRM1
																		CDS2							ATP5F1B						POLR3G	RRM2B
																		PTDSS1							ATP5F1C						POLR3F	RRM2
																		PTDSS2							ATP5F1D						POLA1	DCTPP1
																		PISD							ATP5F1E						POLA2	DUT
																		PGS1							ATP5PO						PRIM1	TYMS
																		CRLS1							ATP6						PRIM2	CDA
																		TAZ							ATP5PB						POLD1	TYMP
																		LPGAT1							ATP5MC1						POLD2	PNP
																		CDIPT							ATP5MC2						POLD3	DCK
																		MBOAT7							ATP5MC3						POLD4	DCTD
																									ATP5PD						POLE	TK2
																									ATP5ME						POLE2	TK1
																									ATP5MF						POLE3	DTYMK
																									ATP5MG						POLE4	NUDT2
																									ATP5PF						HDDC3
																									ATP8						PRUNE1
																									ATP6V1A						ADCY1
																									ATP6V1B1						ADCY2
																									ATP6V1B2						ADCY3
																									ATP6V1C2						ADCY4
																									ATP6V1C1						ADCY5
																									ATP6V1D						ADCY6
																									ATP6V1E2						ADCY7
																									ATP6V1E1						ADCY8
																									ATP6V1F						ADCY9
																									ATP6V1G1						ADCY10
																									ATP6V1G3						GUCY1A2
																									ATP6V1G2						GUCY1A1
																									ATP6V1H						GUCY1B1
																									TCIRG1						GUCY2C
																									ATP6V0A2						GUCY2D
																									ATP6V0A4						GUCY2F
																									ATP6V0A1						NPR1
																									ATP6V0C						NPR2
																									ATP6V0B						PDE1A
																									ATP6V0D1						PDE1B
																									ATP6V0D2						PDE1C
																									ATP6V0E1						PDE2A
																									ATP6V0E2						PDE3A
																									ATP6AP1						PDE3B
																									ATP4A						PDE5A
																									ATP4B						PDE6A
																									ATP12A						PDE6B
																									PPA2						PDE6C
																									PPA1						PDE6D
																									LHPP						PDE6G
																															PDE6H
																															PDE9A
																															PDE10A
																															PDE11A
																															ADSSL1
																															ADSS
																															AMPD2
																															AMPD3
																															AMPD1
																															ADK
																															DCK
																															ADA
																															ADA2
																															AK7
																															AK4
																															AK5
																															AK2
																															AK1
																															adenylate kise isoenzyme 1-like [KO:K00939] [EC:2.7.4.3]
																															AK8
																															AK6
																															AK3
																															ENTPD2
																															NTPCR
																															PNPT1
																															PDE4A
																															PDE4B
																															PDE4C
																															PDE4D
																															PDE7A
																															PDE7B
																															PDE8B
																															PDE8A
																															FHIT
																															ENPP4
																															PAPSS2
																															PAPSS1
																															ENPP1
																															ENPP3
																															URAD
																															ALLC

## Sheet: M1 and M2 signature
M1 Signature	M2 Signature
CCL5	CCL4
CCR7	CCL13
CD40	CCL18
CD86	CCL20
CXCL9	CCL22
CXCL10	CD276
CXCL11	CLEC7A
IDO1	CTSA
IL1A	CTSB
IL1B	CTSC
IL6	CTSD
IRF1	FN1
IRF5	IL4R
KYNU	IRF4
	LYVE1
	MMP9
	MMP14
	MMP19
	MSR1
	TGFB1
	TGFB2
	TGFB3
	TNFSF8
	TNFSF12
	VEGFA
	VEGFB
	VEGFC
M1/M2 Polarized Macrophage Identification:	Based on M1/M2 polarization gene sets, we scored each cell. Cells with M1 or M2 scores in the top or bottom 30% were defined as M1 or M2 polarized, respectively.

## Sheet: Macrophage Signature
Phagocytic activity	Antigen Processing And Presentation	Angiogenesis
CD74	B2M	APOH
FCGR2B	CALR	APP
GSN	CANX	CCND2
HSP90AA1	CD4	COL3A1
ITGAM	CD74	COL5A2
ITGB1	CD8A	CXCL6
MSR1	CD8B	FGFR1
CCL2	CIITA	FSTL1
TGM2	CREB1	ITGAV
THBS1	CTSB	JAG1
TLR2	CTSL	JAG2
CD93	CTSS	KCNJ8
CTSL	HLA-A	LPL
TUBA1C	HLA-B	LRPAP1
CEBPB	HLA-C	LUM
CTSD	HLA-DMA	MSX1
CLEC4W	HLA-DMB	NRP1
NFKBIA	HLA-DOA	OLR1
TREM1	HLA-DOB	PDGFA
	HLA-DPA1	PF4
	HLA-DPB1	PGLYRP1
	HLA-DQA1	POSTN
	HLA-DQA2	PRG2
	HLA-DQB1	PTK2
	HLA-DRA	S100A4
	HLA-DRB1	SERPINA5
	HLA-DRB3	SLCO2A1
	HLA-DRB4	SPP1
	HLA-DRB5	STC1
	HLA-E	THBD
	HLA-F	TIMP1
	HLA-G	TNFRSF21
	HSP90AA1	VAV2
	HSP90AB1	VCAN
	HSPA1A	VEGFA
	HSPA1B	VTN
	HSPA1L
	HSPA2
	HSPA4
	HSPA5
	HSPA6
	HSPA8
	IFI30
	IFNA1
	IFNA10
	IFNA13
	IFNA14
	IFNA16
	IFNA17
	IFNA2
	IFNA21
	IFNA4
	IFNA5
	IFNA6
	IFNA7
	IFNA8
	KIR2DL1
	KIR2DL2
	KIR2DL3
	KIR2DL4
	KIR2DL5A
	KIR2DS1
	KIR2DS3
	KIR2DS4
	KIR2DS5
	KIR3DL1
	KIR3DL2
	KIR3DL3
	KLRC1
	KLRC2
	KLRC3
	KLRC4
	KLRD1
	LGMN
	LTA
	NFYA
	NFYB
	NFYC
	PDIA3
	PSME1
	PSME2
	PSME3
	RFX5
	RFXANK
	RFXAP
	TAP1
	TAP2
	TAPBP
